# Supplementary material for: Soma-to-germline miRNA inheritance through yolk promotes stress resilience in progeny
Source: Nat Struct Mol Biol. 2026 May 22;33(6):985–97. doi: 10.1038/s41594-026-01816-5 (PMC13275319; doi:10.1038/s41594-026-01816-5)
Supplement: Supplementary file 8 — Source data for Supplementary Fig. 1. [file 41594_2026_1816_MOESM8_ESM.xlsx]

## Sheet: Source Data Supplementary Fig1
Source Data for Supplementary_Figure_1
3 days starvation rep1		8 days starvation rep1		12 days starvation rep1		14 days starvation rep1			12 days starvation rep2
P0 DP degron control	P0 DP degron treatment	P0 DP degron control	P0 DP degron treatment	P0 DP degron control	P0 DP degron treatment	P0 DP degron control	P0 DP degron treatment		P0 DP degron control	P0 DP degron treatment
258	562	348	306	868	988	190	182		170	162
648	576	342	294	856	954	230	316		324	148
526	728	192	380	836	934	176	232		426	192
642	330	560	222	834	892	162	168		136	138
232	386	518	414	820	878	422	324		234	232
654	598	586	384	812	848	228	132		494	668
354	734	206	232	802	772	378	204		222	348
412	790	300	428	792	766	258	190		316	124
412	1184	362	446	788	764	342	188		548	134
556	282	526	126	782	714	144	200		152	126
428	540	446	488	782	710	304	474		358	186
710	328	356	140	778	672	494	200		250	138
552	694	282	436	764	672	326	134		550	178
594	320	188	382	754	670	230	266		262	246
474	656	496	268	752	668	140	246		520	132
598	708	142	328	746	652	342	240		350	340
660	632	294	262	740	632	338	198		324	430
512	384	342	236	740	624	284	266		540	152
564	918	458	220	740	612	372	154		210	130
298	614	398	578	734	608	274	252		390	448
508	836	324	440	730	600	150	266		118	130
544	346	484	150	722	600	312	196		208	180
290	816	340	228	722	594	186	152		350	230
492	918	204	304	714	590	318	324		212	136
306	342	212	136	708	590	312	198		252	172
512	510	582	426	680	586	260	334		206	216
726	398	264	536	676	586	160	302		206	212
500	1272	250	542	674	586	282	344		252	170
690	482	126	348	666	574	154	186		140	134
396	446	630	598	662	568	282	212		220	166
578	458	368	420	658	566	174	376		132	340
468	614	214	354	654	562	372	364		424	264
506	512	346	394	644	556	178	170		260	132
558	400	166	234	640	556	258	340		270	132
740	568	348	200	638	550	398	316		354	190
540	716	436	252	636	550	284	186		220	316
634	624	568	552	636	550	310	152		374	126
430	662	328	316	632	548	148	318		256	300
250	652	410	438	632	548	360	244		316	324
772	976	414	626	630	548	218	304		182	392
418	862	370	466	626	546	414	216		258	170
186	778	482	268	622	542	148	182		120	140
382	484	316	382	622	542	410	260		270	210
472	712	432	380	620	542	398	180		118	328
574	538	326	458	620	540	152	394		188	212
352	510	320	280	618	540	140	170		234	162
478	448	414	234	614	540	288	178		276	242
462	692	268	498	614	540	362	264		208	310
726	152	470	200	612	540	416	132		302	162
486	358	174	198	612	540	338	146		268	354
388	654	454	302	612	536	386	516		156	242
414	580	178	376	610	534	208	504		378	286
736	962	230	366	608	534	194	216		164	290
468	630	256	354	608	532	364	244		300	164
422	726	258	360	608	532	146	202		624	122
496	840	356	380	606	530	298	296		424	294
570	326	530	198	606	530	442	190		352	412
542	290	330	354	606	528	358	176		138	230
410	412	268	308	606	526	316	184		274	294
564	640	290	296	606	524	386	396		178	138
308	282	388	342	604	524	136	204		178	296
314	834	486	228	604	524	292	162		296	226
748	438	344	242	602	524	338	152		564	132
426	650	144	258	602	522	262	194		542	320
390	700	254	328	598	522	150	138		236	266
396	474	434	362	598	518	176	224		264	278
380	460	340	504	596	516	286	584		222	202
348	376	404	248	594	514	222	154		324	132
572	522	226	296	590	512	344	326		350	170
378	146	316	382	590	512	296	460		126	548
508	572	372	362	590	510	152	202		220	130
256	638	422	308	590	510	186	228		332	266
326	414	226	276	590	508	152	182		286	264
600	920	538	314	588	508	234	210		432	130
908	512	246	352	588	508	254	412		206	160
486	294	500	248	586	504	226	264		434	288
232	336	240	352	584	502	226	132		130	246
730	300	436	284	584	500	500	242		350	238
324	580	254	234	582	498	278	136		118	126
372	922	548	306	582	498	166	528		338	346
430	630	246	508	582	498	318	274		340	298
408	224	294	382	580	498	358	178		196	346
706	286	560	170	580	498	330	132		544	268
386	534	318	430	580	496	198	134		156	176
536	510	278	210	578	496	352	140		266	394
668	382	550	202	578	494	370	244		270	194
360	952	268	498	578	494	522	154		316	282
1210	178	404	206	576	492	350	194		324	232
126	414	298	356	576	492	434	346		298	316
294	622	560	420	576	492	180	442		170	132
320	430	682	316	574	490	252	140		224	312
338	386	362	428	574	490	364	336		274	748
456	614	144	394	574	490	380	160		370	382
638	358	508	320	574	488	352	218		318	152
632	972	234	252	574	488	160	138		178	188
466	1228	502	118	572	488	204	190		238	166
594	412	162	448	572	486	442	176		340	136
678	536	486	278	572	486	412	308		336	318
554	360	436	566	570	486	368	198		118	158
618	472	206	312	570	486	372	456		528	390
804	696	296	406	570	486	382	138		182	178
264	360	406	382	568	484	208	330		416	148
302	548	246	462	568	484	236	160		428	358
640	784	730	172	568	484	354	340		320	292
464	312	430	328	568	484	140	332		422	126
408	690	180	288	568	482	438	246		126	128
330	892	276	408	566	482	196	246		142	284
304	694	362	416	566	482	158	248		238	226
324	358	546	148	566	482	158	218		458	304
572	1082	140	386	564	480	138	160		286	364
424	450	384	610	562	480	466	292		394	246
194	804	248	466	562	480	460	132		446	142
364	448	330	346	562	480	200	326		226	276
332	398	402	334	560	480	322	268		360	180
384	338	352	390	560	480	166	346		216	440
354	680	496	478	558	478	262	136		300	126
302	598	166	176	558	478	164	230		188	226
580	598	156	536	558	478	170	220		346	148
570	616	200	130	558	478	140	182		332	290
472	488	282	372	558	478	232	152		122	172
326	668	518	368	558	476	272	156		256	130
740	528	516	204	556	476	234	176		202	262
476	600	494	550	556	476	152	158		272	288
622	430	304	508	554	474	294	216		366	228
500	838	364	294	552	474	216	194		130	166
592	626	258	260	552	472	448	248		126	350
382	536	246	244	552	472	296	220		280	280
488	442	306	622	550	472	226	356		506	344
386	950	650	178	550	470	488	266		408	342
492	1246	208	362	550	470	206	150		198	322
430	464	366	234	550	470	196	338		264	192
428	564	488	314	548	470	382	322		218	122
256	300	220	492	548	470	396	130		232	152
630	528	562	306	548	468	190	250		162	226
526	368	138	376	546	468	262	294		230	144
606	616	402	292	546	466	372	190		290	392
420	464	278	454	546	466	236	494		142	140
534	992	406	146	542	464	220	204		226	148
400	692	350	538	542	462	176	164		492	232
492	684	198	338	542	462	272	294		196	194
650	662	366	336	542	462	312	302		216	204
382	748	284	300	542	460	370	170		292	182
448	312	234	400	540	460	184	170		292	122
268	714	390	226	540	460	414	194		362	312
640	524	348	394	540	460	134	192		454	228
154	712	664	316	538	460	436	178		364	122
432	482	268	342	538	460	394	298		220	244
660	600	168	542	538	458	336	132		154	128
382	418	380	216	538	458	176	168		326	256
542	406	314	368	538	458	658	390		398	206
708	240	542	466	538	458	156	344		354	348
274	216	226	302	536	458	262	160		338	124
398	812	738	286	536	458	158	160		124	200
450	224	362	628	536	456	308	132		252	142
276	1352	336	232	536	456	176	446		388	132
344	304	148	202	536	456	436	284		258	204
502	418	136	434	534	456	396	152		170	258
372	356	282	278	534	456	326	166		198	280
384	916	316	424	534	456	170	212		354	412
374	402	332	286	534	456	142	144		618	128
744	802	514	370	532	454	416	372		204	186
354	642	434	190	532	454	158	136		304	186
350	360	108	402	532	454	206	210		228	146
454	424	252	362	532	454	168	180		244	304
356	632	292	424	532	454	246	164		458	264
802	640	216	288	532	454	362	220		264	132
336	514	244	346	530	452	268	234		380	330
224	896	244	328	530	452	288	148		222	134
548	560	270	142	530	452	394	210		232	260
462	350	556	240	530	452	188	206		312	124
238	548	216	528	530	452	276	150		150	188
552	544	382	540	528	450	330	172		304	288
620	516	474	456	528	450	200	190		246	424
386	388	340	334	528	450	394	224		350	300
722	552	444	228	526	448	302	172		394	386
826	326	366	234	526	448	412	332		132	248
540	1012	1018	254	526	448	214	424		230	240
284	444	530	260	526	448	414	134		190	234
524	470	388	218	526	448	234	230		254	192
384	508	324	294	526	448	172	146		452	164
496	838	300	670	526	446	136	170		490	172
600	560	276	408	524	446	176	208		486	240
484	424	202	310	524	446	278	200		340	156
184	426	386	132	524	446	238	182		266	260
418	606	176	108	524	446	330	168		398	316
1070	404	440	358	524	446	184	278		172	194
544	528	440	344	524	446	152	244		304	186
236	324	296	382	524	446	272	276		234	168
346	542	294	678	522	444	338	142		244	176
928	400	392	386	522	444	224	348		132	176
712	766	276	270	520	444	430	280		148	208
430	914	502	284	520	444	342	180		156	326
648	698	326	276	520	442	184	232		214	226
640	762	406	392	520	442	270	230		316	154
1058	700	414	396	520	442	844	138		340	564
522	170	504	300	520	442	334	352		198	180
598	530	292	282	520	442	342	426		136	348
358	376	484	390	518	440	250	134		426	286
322	1184	630	356	518	440	246	142		292	130
640	402	140	452	516	440	212	200		286	168
268	804	182	490	516	438	250	186		238	122
526	378	676	416	516	438	182	146		228	276
372	818	176	298	516	438	204	282		208	422
504	598	388	382	516	438	220	148		380	208
416	1090	420	330	516	438	202	292		140	134
840	694	566	388	516	438	202	156		310	282
702	678	370	394	514	436	200	160		180	166
1016	542	230	264	514	436	208	144		126	380
434	738	238	308	514	436	516	208		318	128
1012	380	434	350	514	436	216	212		332	142
266	722	284	364	514	436	138	168		298	412
372	374	266	318	514	436	234	132		340	242
546	908	152	380	512	436	280	210		492	140
510	372	502	574	512	436	238	320		228	140
494	450	194	482	512	436	248	176		298	244
582	358	242	302	512	434	180	436		230	150
646	584	376	302	512	434	214	254		258	194
320	462	334	342	512	434	234	288		142	272
432	514	520	318	510	434	144	240		496	294
298	482	464	416	510	434	296	232		194	190
352	354	290	484	510	434	228	168		190	138
470	376	250	196	510	432	294	238		424	156
434	918	194	496	508	432	204	314		290	232
502	548	260	430	508	432	412	142		150	284
382	162	310	276	508	432	214	138		286	136
626	718	404	402	508	432	356	200		244	198
850	728	276	320	508	432	158	144		118	128
432	342	366	134	508	430	274	178		140	182
740	630	442	280	508	430	174	182		124	372
402	578	330	604	508	430	266	152		308	164
352	272	312	444	506	430	156	174		216	312
398	610	270	126	506	428	196	272		280	224
426	700	372	362	506	428	170	378		284	174
568	724	344	450	506	428	188	162		222	178
524	400	360	250	506	428	562	288		176	156
304	394	114	418	506	428	180	300		200	352
290	490	314	278	504	428	192	252		338	270
606	388	384	408	504	428	190	290		250	186
572	526	472	198	504	428	366	474		308	248
932	516	500	216	504	428	266	252		132	150
386	540	374	512	502	428	438	230		170	252
954	454	158	506	502	426	162	222		130	158
396	416	278	428	502	426	132	386		364	238
700	468	404	418	502	426	528	284		416	258
560	376	304	278	502	426	272	220		348	138
572	154	540	344	502	426	396	240		274	308
650	780	248	498	502	426	402	276		334	492
792	706	394	236	500	426	356	152		278	118
468	334	260	176	500	424	158	190		478	144
890	356	204	728	498	424	290	150		148	124
360	416	354	422	498	424	326	234		372	126
842	204	284	424	498	424	230	222		256	332
300	746	536	216	498	424	318	200		168	130
456	656	300	510	498	424	162	242		268	152
762	436	234	248	498	424	180	158		152	184
504	446	314	186	496	422	152	154		230	160
382	938	210	408	496	422	354	134		136	252
394	586	424	440	496	422	216	256		158	138
480	582	462	304	496	422	154	364		140	138
510	512	336	578	496	422	216	138		250	134
612	156	306	448	496	422	150	304		168	136
1020	882	230	222	496	422	490	164		142	128
274	592	292	176	496	420	138	162		188	128
902	380	468	422	496	420	428	202		312	262
1172	508	378	134	496	420	294	346		500	406
412	346	370	464	494	420	240	160		204	280
418	698	294	404	494	420	304	376		812	118
566	684	462	564	494	420	294	174		144	400
380	566	308	424	494	420	362	174		440	124
428	644	748	354	494	418	290	328		252	234
322	764	272	214	494	418	196	370		120	158
682	316	316	224	494	418	318	190		400	164
766	392	458	360	494	418	182	396		512	128
852	538	166	334	492	418	186	138		366	200
708	700	378	564	492	418	158	140		304	230
436	688	338	274	492	416	214	168		166	256
418	572	252	748	492	416	150	202		242	124
268	404	516	340	492	416	160	362		176	260
518	436	336	292	490	416	224	202		184	296
304	556	508	184	490	416	282	182		342	368
170	348	330	270	490	416	186	188		246	238
350	600	268	326	490	416	302	202		374	208
370	428	294	552	490	416	196	182		444	176
430	506	334	458	490	416	208	172		196	148
354	504	304	354	490	416	496	158		350	490
872	722	378	210	490	416	148	128		352	400
548	504	424	364	488	416	230	228		372	186
544	378	396	372	488	416	150	294		256	126
264	458	350	232	488	414	218	146		280	316
336	476	370	362	488	414	200	370		302	188
440	992	318	372	488	414	174	146		284	124
402	580	238	482	488	414	148	334		240	142
180	928	328	612	488	414	174	142		362	274
560	562	560	356	488	414	378	254		160	210
242	656	368	326	488	414	170	236		146	132
244	764	126	530	486	414	200	224		292	176
614	938	166	396	486	414	398	148		160	270
464	850	146	210	486	414	224	170		312	214
788	1228	460	248	486	414	148	432		386	144
740	514	492	148	486	414	400	144		234	194
668	728	344	460	486	412	192	188		362	174
498	656	134	288	486	412	260	134		518	298
302	500	318	476	486	412	220	586		398	136
174	728	246	456	486	412	222	132		190	122
508	510	362	268	484	412	394	138		134	336
588	722	396	340	484	410	230	378		422	140
442	700	642	346	484	410	162	154		316	196
350	542	300	340	484	410	234	204		236	118
952	660	454	444	484	410	132	170		600	142
836	394	416	182	482	410	284	190		262	128
624	526	316	608	482	410	230	134		364	380
614	506	292	276	482	410	252	464		456	152
442	752	362	302	482	408	156	482		236	160
674	550	332	678	482	408	242	356		240	284
528	796	190	348	482	408	264	322		332	178
616	748	460	448	482	408	234	148		290	206
438	388	400	284	482	406	338	276		142	280
414	966	268	318	482	406	196	158		248	200
316	518	404	204	482	406	232	176		258	350
376	382	616	424	482	406	224	148		278	178
762	628	272	398	482	406	366	292		202	250
664	470	394	312	480	406	248	298		136	204
314	670	174	418	480	406	170	138		238	166
338	888	710	128	480	406	388	176		268	194
812	306	414	192	480	406	278	298		190	222
306	394	152	550	480	404	132	152		136	308
822	574	352	270	480	404	180	150		198	136
694	892	300	864	480	404	248	192		338	200
326	466	146	240	480	404	216	314		144	158
542	378	410	144	478	404	188	190		174	250
494	554	172	162	478	404	512	356		448	134
382	742	548	270	478	404	316	144		576	346
228	378	462	320	478	402	190	220		186	122
218	428	242	338	478	402	278	360		170	374
568	250	332	176	478	402	434	378		316	150
550	238	370	224	478	402	140	146		524	176
798	648	328	628	476	402	360	300		118	350
548	610	372	320	476	402	252	150		216	224
638	666	352	604	476	402	296	412		402	194
422	480	330	316	476	402	188	198		322	136
448	540	366	382	476	400	242	248		350	208
694	388	456	232	476	400	420	232		126	176
368	382	592	766	476	400	422	354		360	482
656	848	460	344	476	400	202	252		132	198
506	328	446	420	476	400	310	274		148	354
694	490	368	316	476	400	152	146		414	148
770	920	354	432	476	400	208	144		288	176
306	830	200	552	474	398	182	284		178	298
710	534	442	384	474	398	352	208		168	230
838	590	308	382	474	398	304	166		154	140
968	512	382	342	474	398	384	190		344	268
512	540	274	414	474	398	166	218		328	180
360	444	436	636	472	398	164	182		350	326
590	466	302	632	472	398	360	158		210	124
392	618	298	146	472	398	290	454		384	278
578	518	212	350	472	398	202	422		166	226
466	740	196	334	472	398	226	144		266	132
614	448	428	382	472	398	310	162		200	162
678	516	404	474	472	398	202	268		202	308
348	452	302	774	472	398	258	132		306	138
756	390	254	324	470	398	276	210		178	304
390	690	228	308	470	396	274	132		164	128
338	486	458	792	470	396	274	358		244	228
486	322	118	152	470	396	452	148		192	232
468	502	164	182	470	396	280	166		324	126
392	184	432	342	470	396	376	276		334	144
740	852	264	338	470	396	242	300		146	136
242	664	362	252	470	394	464	322		138	286
724	618	414	366	470	394	186	264		402	288
664	278	460	348	470	394	454	222		414	334
538	486	472	362	470	394	158	190		362	192
776	772	238	314	468	394	362	170		172	216
780	660	450	530	468	394	496	144		300	140
626	906	266	556	468	394	278	220		222	132
716	360	300	272	468	394	190	378		442	324
664	632	590	344	468	394	164	308		332	184
940	884	274	392	468	392	186	140		360	306
920	494	284	138	468	392	260	188		402	272
378	588	368	402	468	392	244	146		396	212
412	788	418	526	468	392	474	168		460	132
538	572	314	516	466	392	160	134		310	272
554	618	166	300	466	392	386	292		296	348
638	326	726	510	466	392	354	190		372	190
748	216	372	256	466	392	404	182		144	164
352	774	168	280	466	392	222	154		132	128
594	512	280	352	466	392	384	154		298	118
342	640	200	508	466	390	290	228		306	198
488	1026	132	248	466	390	206	174		318	394
666	902	296	258	464	390	346	262		124	160
340	776	544	428	464	390	136	440		496	338
620	694	478	498	464	390	280	180		314	396
450	504	400	636	464	390	348	156		356	132
594	892	412	302	464	390	260	160		304	160
372	670	320	334	464	390	244	152		162	222
792	356	140	550	464	390	152	148		268	286
594	316	186	250	464	388	256	172		358	376
848	146	322	404	464	388	180	188		386	362
598	312	296	594	464	388	284	166		230	132
538	418	422	400	464	388	190	214		272	316
534	250	620	294	464	388	336	184		352	296
396	476	500	364	464	388	198	132		342	290
268	478	502	338	464	388	174	292		140	194
718	728	322	664	464	388	430	162		214	122
410	688	456	224	464	388	154	306		306	288
476	600	390	388	462	388	298	426		192	222
606	734	370	384	462	388	138	242		324	140
672	706	316	436	462	388	176	198		224	296
496	358	420	456	462	388	256	136		624	198
488	320	544	530	462	386	302	216		274	202
424	860	282	306	462	386	232	160		300	230
726	606	252	368	462	386	228	186		306	298
702	582	414	166	462	386	238	218		510	498
470	802	252	254	462	386	296	444		218	126
872	320	306	278	460	386	130	132		184	144
346	658	332	556	460	386	282	138		146	184
1092	592	240	408	460	384	306	156		186	168
1014	366	470	286	460	384	270	420		298	452
640	696	498	320	460	384	262	164		278	298
648	768	358	414	460	384	170	228		242	176
234	760	236	242	460	384	188	184		156	172
576	668	378	404	458	384	512	206		188	252
954	772	266	292	458	384	154	258		120	200
636	284	270	416	458	384	338	284		436	196
336	580	404	392	458	384	154	192		284	162
368	428	290	300	458	384	160	386		224	128
362	656	330	468	458	384	312	360		150	234
584	518	308	200	458	384	168	142		128	194
506	848	440	146	458	384	368	214		168	436
894	470	480	342	458	384	164	242		202	286
706	518	164	260	458	384	204	138		200	188
454	446	432	302	458	382	248	156		404	158
520	648	192	378	458	382	262	230		290	370
288	580	234	346	458	382	228	164		504	164
1012	402	730	608	458	382	318	158		174	210
702	670	440	258	456	382	158	240		186	414
692	556	302	334	456	382	516	160		204	492
510	886	294	240	456	382	188	346		168	240
654	556	300	298	456	382	286	146		284	422
736	382	472	438	456	380	232	174		200	440
220	838	274	236	456	380	144	224		346	472
404	400	232	246	456	380	150	140		498	344
342	866	208	542	456	380	344	212		422	158
772	362	348	266	456	380	150	196		550	308
328	792	314	550	454	380	246	402		526	144
372	724	360	360	454	380	256	206		208	122
920	350	506	258	454	380	164	282		252	444
582	962	274	528	454	380	264	150		324	212
534	340	608	638	454	380	356	142		290	120
740	358	390	334	454	380	230	182		258	162
932	252	322	424	454	380	226	146		138	308
732	224	362	326	454	380	358	382		270	166
396	542	448	384	454	378	264	276		306	452
400	1112	508	206	452	378	234	178		298	170
826	474	386	224	452	378	208	162		308	230
506	506	198	276	452	378	284	144		216	120
1004	442	354	278	452	378	376	132		206	318
774	904	368	184	452	378	154	192		194	200
778	474	282	532	452	378	266	150		400	150
462	608	234	296	452	378	280	144		194	140
260	630	116	188	452	378	240	198		480	356
640	880	318	560	452	378	142	168		138	144
654	902	428	448	452	378	156	248		184	190
614	664	298	164	452	378	158	184		480	130
510	482	262	400	450	378	142	282		286	306
532	602	262	136	450	378	232	438		230	304
506	436	294	418	450	378	370	238		206	224
628	578	256	256	450	376	364	350		404	376
484	544	334	214	450	376	132	162		318	198
490	614	568	330	450	376	198	174		348	252
662	720	696	374	450	376	170	188		168	192
684	704	238	240	450	376	292	244		218	136
428	288	364	466	448	376	132	142		370	240
614	338	412	372	448	376	226	410		270	314
422	496	256	146	448	376	164	266		330	144
1116	498	242	296	448	376	268	354		394	136
638	444	478	192	448	376	270	216		340	200
262	702	312	412	448	376	358	240		450	348
1222	814	288	372	448	374	372	242		322	216
492	476	450	308	448	374	242	210		134	132
840	408	152	456	446	374	318	188		324	428
570	554	364	330	446	374	314	136		228	342
504	486	188	396	446	374	230	172		538	140
800	412	408	390	446	374	250	196		228	180
302	392	184	218	446	374	186	148		128	244
194	636	486	262	446	374	166	250		240	228
556	330	440	392	446	374	236	138		292	208
486	424	318	400	446	374	156	264		344	134
744	418	338	520	446	374	216	204		280	418
600	444	374	410	444	374	174	150		382	196
900	432	394	438	444	374	150	316		120	118
542	566	154	206	444	374	140	220		230	188
582	466	294	306	444	372	258	144		232	348
1072	514	278	350	444	372	218	144		306	178
810	644	442	380	444	372	228	186		264	296
366	706	394	464	444	372	148	274		280	132
482	926	402	574	444	372	466	196		146	160
868	616	226	414	444	372	284	346		158	328
606	424	456	264	444	372	182	264		342	194
326	580	328	398	442	370	220	136		162	250
694	472	154	396	442	370	172	228		196	170
578	620	290	492	442	370	322	140		178	146
660	564	224	262	442	370	422	416		450	574
770	170	320	262	442	370	266	366		356	124
726	132	280	156	442	370	242	158		486	142
486	314	356	466	442	370	158	154		304	128
628	204	254	452	442	370	168	180		154	122
462	432	336	126	442	370	134	240		130	126
582	454	214	382	440	370	196	216		338	308
1012	410	336	182	440	370	136	308		420	178
360	388	304	404	440	370	196	304		180	508
568	260	572	280	440	370	376	434		224	244
378	664	224	302	440	368	286	350		274	134
676	382	384	302	440	368	352	170		182	216
536	390	184	796	440	368	272	146		142	224
532	580	522	374	440	368	168	176		362	228
868	472	270	490	440	368	168	168		330	182
702	944	250	356	440	368	320	294		316	256
318	886	324	300	440	368	316	164		120	164
506	410	256	200	440	368	152	142		310	152
850	354	274	334	440	368	132	224		152	220
480	766	656	272	438	368	376	136		264	368
538	530	308	142	438	368	340	198		130	132
860	578	250	312	438	368	358	200		150	372
530	746	284	856	438	366	514	208		120	232
614	608	222	354	438	366	222	256		486	172
648	676	416	452	438	366	426	152		366	160
374	458	568	246	438	366	554	166		330	250
666	548	196	424	438	366	144	384		306	232
644	636	560	292	438	366	282	180		280	170
332	438	312	498	438	366	228	216		336	142
482	468	428	406	438	366	334	176		264	218
672	340	452	350	438	366	230	150		398	246
354	356	462	386	438	366	464	550		258	246
544	400	330	322	436	364	212	138		212	316
208	316	354	350	436	364	188	132		400	130
780	304	210	302	436	364	216	152		172	130
578	388	216	384	436	364	310	176		118	232
488	172	156	354	436	364	216	368		352	360
966	414	168	312	436	364	198	318		586	200
1220	538	500	426	436	364	382	128		288	270
780	602	400	402	436	364	158	160		478	122
474	470	420	218	436	364	206	180		246	252
418	748	462	320	436	362	544	140		348	232
370	220	186	320	436	362	174	344		200	174
374	404	532	254	434	362	322	244		408	284
764	634	666	286	434	362	330	200		352	294
720	634	464	462	434	362	134	490		386	236
468	744	376	434	434	362	250	294		266	166
272	682	316	506	434	362	342	190		204	198
672	882	352	466	434	362	182	326		226	182
394	738	324	292	434	362	208	142		440	296
780	392	442	674	434	362	206	256		292	168
630	508	462	328	434	362	290	306		180	136
360	340	412	222	434	362	362	346		368	264
1124	618	274	168	434	360	182	152		444	270
948	482	262	514	434	360	332	296		234	256
590	482	306	326	434	360	142	152		290	122
808	530	630	570	434	360	330	198		418	158
658	690	478	362	434	360	142	134		424	228
708	418	562	396	432	360	514	364		294	178
868	398	342	246	432	360	288	138		242	236
760	606	344	468	432	358	280	288		444	208
538	452	526	316	432	358	190	190		140	144
802	940	196	222	432	358	182	206		254	270
678	510	466	390	432	358	206	176		146	292
902	574	292	544	432	358	136	134		326	176
292	604	332	336	432	358	138	200		196	170
410	416	478	324	432	358	364	180		240	122
782	548	362	590	432	358	170	332		394	392
428	444	202	368	432	358	230	280		358	252
526	450	248	392	430	356	448	166		652	148
602	590	456	368	430	356	196	166		208	220
440	252	182	190	430	356	154	206		138	254
540	508	552	308	430	356	254	138		390	298
286	888	510	424	430	356	554	156		296	438
768	540	502	340	430	356	282	166		272	314
794	658	346	334	430	356	186	314		316	200
558	342	560	264	430	356	310	166		134	118
682	614	516	330	430	354	206	140		184	166
804	328	232	260	430	354	138	408		414	194
546	358	332	238	428	354	414	140		232	254
836	744	440	486	428	354	328	134		518	300
356	708	468	202	428	354	262	298		420	372
784	858	254	366	428	354	288	196		374	196
488	482	518	132	428	354	140	220		340	210
586	750	904	218	428	354	234	138		218	174
668	746	470	256	428	354	422	248		134	126
316	482	502	264	428	352	176	152		300	158
382	498	596	334	428	352	296	160		272	146
652	752	334	256	428	352	286	196		282	208
1046	666	210	524	428	352	224	276		240	370
218	656	332	736	426	352	232	182		282	288
286	362	282	412	426	352	192	188		364	302
408	502	166	472	426	352	462	176		298	262
522	468	188	138	426	352	166	448		294	322
504	752	450	610	426	352	178	206		148	334
418	608	452	208	426	352	410	198		194	298
760	586	402	408	426	352	306	402		152	346
936	488	234	202	426	352	152	532		248	354
434	370	660	234	426	352	232	468		136	294
644	566	304	174	426	352	272	234		264	210
622	1048	470	190	426	350	314	270		128	120
516	1060	410	372	424	350	196	192		180	180
1280	526	286	372	424	350	404	182		264	134
696	556	314	368	424	350	234	378		194	240
528	694	434	402	424	350	312	464		240	288
602	1002	292	520	424	350	134	164		128	128
344	668	430	248	424	350	132	246		190	284
654	466	262	280	424	350	160	234		128	340
912	746	152	290	424	348	348	282		246	168
396	508	328	380	424	348	146	226		430	230
356	544	366	376	424	348	336	356		442	142
350	518	142	160	424	348	246	478		292	362
768	538	324	406	422	348	178	258		398	160
566	612	416	264	422	348	146	280		276	132
356	342	130	344	422	348	346	362		456	240
738	366	188	248	422	348	174	404		382	346
726	852	448	278	422	348	522	252		324	408
244	398	300	280	422	348	230	272		188	144
468	644	644	324	422	348	214	166		206	232
638	462	486	124	420	346	234	292		162	150
566	292	328	396	420	346	310	154		446	168
626	342	306	424	420	346	290	258		332	136
646	542	222	372	420	346	152	286		582	180
868	524	408	444	420	346	262	290		276	258
430	598	370	434	420	346	146	188		642	210
596	568	420	468	420	346	132	196		174	202
348	586	204	354	420	346	160	222		136	118
654	782	380	214	420	346	198	212		282	360
458	612	296	530	420	346	140	200		282	166
300	504	248	294	418	346	314	164		154	294
668	346	246	164	418	344	340	134		378	168
294	514	146	494	418	344	148	174		386	328
214	772	314	294	418	344	346	136		408	306
266	590	392	160	418	344	240	256		214	132
476	810	176	164	418	344	220	172		250	250
476	712	334	418	416	344	138	186		220	130
966	380	378	400	416	344	390	154		224	376
690	704	688	354	416	344	212	154		132	238
570	688	294	324	416	344	158	196		244	232
800	610	186	268	416	344	270	218		154	210
676	576	524	406	416	344	296	150		216	126
342	728	246	476	416	344	344	134		180	236
136	644	398	640	416	344	244	210		314	290
444	496	196	194	416	342	142	192		124	226
806	630	288	290	414	342	260	198		238	222
760	556	216	374	414	342	276	280		384	164
578	396	226	312	414	342	202	252		270	284
688	398	482	238	414	342	210	336		258	290
626	486	236	510	414	342	238	170		440	310
770	594	410	278	414	342	142	194		132	250
468	510	280	246	414	342	254	168		332	146
824	636	640	250	414	342	590	386		142	198
878	934	634	292	412	342	480	426		562	222
684	670	520	200	412	342	292	474		350	344
620	420	426	282	412	342	246	302		454	126
560	746	188	388	412	342	184	188		244	160
464	538	184	266	412	342	276	340		384	146
392	624	256	368	412	342	338	328		196	120
280	730	204	208	412	342	222	326		242	132
610	432	364	476	412	342	230	216		252	236
474	324	342	734	412	342	382	146		384	260
384	358	360	366	412	340	206	232		348	162
976	440	380	390	412	340	232	214		350	178
486	602	482	244	412	340	334	178		276	308
782	762	410	268	410	340	208	188		516	172
588	630	550	212	410	340	392	392		218	322
438	698	502	304	410	340	200	168		202	296
342	734	448	370	410	340	658	192		400	152
284	820	598	560	410	340	272	160		450	140
826	364	182	192	410	340	252	160		240	208
790	416	248	332	410	340	408	272		282	412
594	512	624	314	410	340	200	186		320	220
694	454	626	392	410	340	214	312		162	194
784	598	338	662	410	340	140	138		394	192
848	720	236	390	410	340	166	246		184	224
648	446	448	468	410	340	268	374		158	182
446	400	380	170	410	340	262	178		380	138
1176	508	422	376	410	338	314	344		138	260
378	1386	494	536	410	338	194	402		276	200
330	428	622	262	410	338	152	142		576	160
578	524	246	262	410	338	388	154		202	152
512	524	542	272	410	338	426	200		252	338
344	558	222	556	410	338	288	182		204	152
726	628	240	236	408	338	202	176		448	310
704	490	200	562	408	338	238	304		284	348
896	412	130	722	408	338	274	164		152	172
672	484	326	324	408	338	234	182		258	150
394	348	304	394	408	338	432	136		536	162
944	464	434	314	408	338	166	176		230	426
750	456	252	306	408	338	500	276		326	258
768	490	180	358	408	338	344	132		250	158
592	508	190	570	408	338	306	272		278	202
502	762	498	326	408	338	276	142		494	228
530	558	284	250	408	338	182	226		354	118
388	558	486	462	408	338	214	190		136	244
158	270	398	336	406	338	258	214		358	288
218	876	442	724	406	336	168	278		442	266
352	516	518	372	406	336	150	244		392	122
556	896	352	418	406	336	252	450		484	180
740	822	828	460	406	336	196	342		366	192
338	510	392	456	406	336	280	258		218	228
586	520	128	310	406	336	190	422		292	122
434	722	250	628	406	336	194	344		180	124
402	352	162	318	406	336	208	240		260	260
608	724	284	460	406	336	178	162		194	128
590	152	286	390	406	336	478	232		218	286
826	724	154	340	406	336	196	132		234	284
630	658	532	490	406	336	288	134		218	150
760	516	280	330	406	336	174	296		360	174
598	722	322	482	406	336	488	268		194	282
802	672	442	508	406	336	188	274		152	466
656	410	350	364	404	336	282	358		280	118
350	216	270	344	404	336	238	134		150	190
622	676	372	468	404	336	212	354		362	190
600	582	134	278	404	336	142	180		304	146
778	1056	472	226	404	336	208	200		240	260
488	604	364	260	404	336	132	280		236	362
752	620	456	394	404	336	344	132		278	258
724	192	382	396	404	336	310	152		304	158
918	598	286	124	404	334	310	146		484	150
734	438	226	308	404	334	164	278		286	392
846	612	332	474	402	334	202	136		358	258
590	482	416	458	402	334	188	242		308	214
420	578	304	672	402	334	188	138		392	356
752	734	608	346	402	334	178	182		368	536
546	402	290	318	402	334	350	218		218	240
826	562	220	304	402	334	270	140		118	222
728	442	376	320	402	334	158	282		448	342
774	490	248	266	402	334	234	218		456	326
806	700	550	780	402	334	166	328		350	360
898	426	358	310	402	334	290	144		258	158
644	464	272	414	402	334	186	192		362	176
474	598	242	338	400	332	340	378		198	264
366	520	256	268	400	332	288	156		282	206
850	426	182	202	400	332	274	372		356	158
518	548	540	338	400	332	174	190		374	260
358	660	442	450	400	332	206	282		190	226
1296	594	220	252	400	332	172	148		280	264
622	922	128	446	400	332	330	164		130	190
356	564	298	222	400	332	134	228		194	282
868	158	512	246	400	332	138	272		436	176
738	694	438	278	400	332	352	144		292	374
616	520	308	664	400	332	318	174		202	226
866	518	130	280	400	332	208	204		472	212
530	590	574	674	400	332	334	148		414	198
456	576	480	366	400	332	224	144		228	330
550	500	274	482	400	330	162	184		348	144
544	552	156	164	400	330	236	148		306	268
666	476	472	312	398	330	170	164		340	458
458	928	754	288	398	330	326	206		222	162
1002	404	348	326	398	330	294	218		148	138
748	514	190	174	398	330	372	152		516	296
764	608	502	404	398	330	356	174		250	374
714	646	240	348	398	330	208	224		270	348
680	470	318	354	398	330	132	162		156	230
996	140	194	236	398	330	216	154		362	320
612	400	136	372	398	330	264	270		318	130
424	690	578	384	398	330	168	132		272	198
236	434	432	250	398	328	148	182		360	132
334	476	322	250	398	328	162	192		132	436
618	570	468	536	398	328	312	188		372	152
512	540	486	414	398	328	402	304		142	178
276	592	426	644	398	328	174	222		334	210
228	314	388	644	398	328	240	276		162	136
728	672	448	450	396	328	200	148		330	190
292	624	250	686	396	328	166	166		272	288
598	672	578	178	396	328	176	180		502	258
464	574	352	452	396	328	232	220		256	148
302	306	330	348	396	328	170	274		160	198
540	416	744	470	396	328	204	290		368	202
594	320	262	602	396	328	204	200		224	156
688	536	334	462	396	328	332	182		144	182
488	476	170	426	396	328	358	236		198	432
254	548	138	270	394	326	232	242		134	282
452	718	438	426	394	326	276	188		178	146
342	486	362	420	394	326	582	216		188	256
814	506	670	220	394	326	194	402		176	178
546	1042	434	400	394	326	148	146		288	158
642	464	534	470	394	326	168	206		162	274
420	152	146	556	394	326	168	190		128	126
394	418	542	268	394	326	536	250		166	134
352	728	332	508	394	326	220	384		242	230
884	716	596	482	392	326	264	244		314	154
590	592	446	258	392	326	330	272		200	148
356	726	776	324	392	326	364	228		696	370
632	444	468	602	392	326	438	148		362	434
812	360	268	394	392	326	310	270		168	146
712	388	160	400	392	326	142	186		390	166
484	654	482	288	392	324	396	138		238	356
270	536	366	518	392	324	234	296		288	136
794	266	512	482	392	324	494	154		408	372
524	192	538	346	392	324	326	140		456	348
564	740	410	290	392	324	442	174		226	130
288	154	262	194	392	324	282	240		544	298
466	394	400	510	392	324	186	174		330	118
904	614	386	410	392	324	210	142		178	364
648	814	548	432	392	324	326	142		162	148
632	800	264	346	392	324	264	188		240	120
506	478	376	522	390	324	390	230		306	128
342	752	190	140	390	324	206	300		164	166
952	792	156	398	390	324	144	164		202	156
1142	526	270	328	390	324	218	170		132	328
732	488	242	616	390	324	192	134		390	286
754	688	466	660	390	324	290	206		146	148
198	380	130	416	390	324	214	152		166	308
552	644	366	514	390	324	166	346		304	228
632	1246	340	372	390	324	260	258		186	142
514	384	318	194	390	322	284	170		238	338
908	362	400	444	390	322	206	182		322	148
678	404	518	486	390	322	496	254		320	118
616	802	352	222	390	322	338	130		424	294
426	368	506	524	390	322	162	140		400	278
722	636	236	422	390	322	294	208		304	248
472	328	346	474	390	322	142	260		554	132
512	626	228	262	390	322	210	162		324	246
802	460	256	340	388	322	270	278		300	268
660	764	220	380	388	322	162	142		246	152
398	642	216	222	388	322	392	240		292	164
438	382	458	196	388	322	388	214		292	128
416	680	316	276	388	322	142	348		150	334
436	578	242	476	388	322	256	216		334	150
678	784	212	364	388	322	482	148		416	260
570	574	370	204	388	322	222	200		354	200
206	716	516	582	388	320	140	136		130	260
464	742	222	452	388	320	396	232		316	246
674	332	354	240	388	320	372	164		298	240
394	386	412	524	388	320	172	152		184	426
218	486	306	238	388	320	188	390		228	222
372	650	504	268	388	320	280	216		254	264
530	152	546	258	388	320	190	380		150	192
334	404	670	394	388	320	148	156		358	128
752	932	246	388	388	320	142	138		254	118
426	536	758	264	388	320	398	154		230	154
228	760	418	378	386	320	140	288		188	212
936	530	374	152	386	320	204	378		390	264
530	382	420	172	386	320	294	196		178	226
662	572	602	452	386	320	170	142		422	290
816	612	578	434	386	320	358	220		312	162
540	344	614	376	386	318	326	282		230	170
724	406	268	318	386	318	166	362		190	486
838	416	478	374	386	318	586	276		432	324
470	554	144	520	386	318	256	156		194	266
726	400	546	510	386	318	306	230		142	270
488	638	444	354	386	318	246	180		134	378
428	746	312	268	386	318	182	174		786	270
716	414	536	278	386	318	256	182		448	246
1168	574	246	528	386	316	208	170		412	214
680	688	354	366	386	316	166	226		166	504
468	596	244	412	386	316	274	486		274	282
316	752	384	382	384	316	162	154		274	276
772	414	548	214	384	316	278	182		162	242
692	858	432	410	384	316	348	408		340	262
722	606	506	278	384	316	412	232		288	340
624	578	404	310	384	316	214	230		214	126
518	526	600	184	384	316	220	146		344	224
954	378	662	292	384	316	184	236		584	336
534	676	290	600	384	316	178	202		144	154
700	776	368	210	384	314	214	206		134	170
370	552	334	220	384	314	278	202		132	296
332	870	314	482	384	314	248	302		120	178
458	676	370	604	384	314	348	258		578	368
360	770	444	346	384	314	224	138		182	400
622	528	146	144	384	314	348	182		232	332
830	460	406	1042	384	314	176	428		206	158
490	598	140	336	382	314	206	170		308	122
472	732	284	242	382	314	232	182		156	124
524	740	450	268	382	314	230	146		266	358
528	292	516	310	382	314	170	326		272	120
526	674	332	220	382	314	392	138		246	180
392	872	428	184	382	314	170	140		244	284
740	516	298	486	382	314	262	228		180	282
522	408	206	356	382	314	152	146		232	220
516	586	202	362	382	314	314	170		464	188
466	300	468	358	382	314	400	370		266	164
742	482	292	332	382	314	214	260		226	342
586	664	250	356	382	314	306	192		300	236
492	442	376	246	382	314	424	194		400	202
710	750	364	544	382	314	308	194		246	284
302	666	388	372	382	312	148	150		262	352
232	436	652	446	380	312	230	456		366	192
502	454	354	168	380	312	276	140		188	144
348	452	424	292	380	312	150	248		276	246
876	404	300	370	380	312	340	168		398	120
522	856	448	164	380	312	182	138		292	210
828	576	316	388	380	312	312	316		296	132
470	364	142	660	380	312	208	212		304	182
544	476	602	396	380	312	184	184		200	284
428	740	374	330	380	312	384	140		352	120
364	1128	302	370	380	312	454	242		222	158
584	714	250	316	380	312	222	182		404	142
494	840	392	366	380	312	376	158		136	290
728	148	510	334	380	312	282	186		252	324
294	578	570	288	380	312	148	248		316	222
294	712	540	302	380	312	174	316		314	124
522	444	402	502	380	312	146	338		138	196
380	540	388	210	378	310	272	344		246	180
358	550	342	380	378	310	170	158		312	120
1046	448	244	396	378	310	196	162		244	178
726	736	352	200	378	310	206	266		478	426
698	390	650	532	378	310	212	244		364	142
958	378	246	772	378	310	146	188		286	302
816	386	706	394	378	310	218	432		242	398
488	352	430	428	378	310	264	178		202	444
1252	396	318	142	378	310	228	372		228	282
664	544	304	112	378	310	234	290		208	182
492	382	460	494	378	310	142	360		274	290
292	824	258	450	378	310	262	154		214	122
574	514	528	498	378	310	288	178		318	256
558	420	198	416	378	308	364	132		318	168
572	692	286	660	378	308	212	182		264	128
1000	386	206	366	378	308	164	136		322	432
630	462	182	322	378	308	166	196		242	388
174	442	252	300	376	308	242	146		394	334
508	478	174	368	376	308	342	136		238	150
466	642	196	386	376	308	164	132		446	132
760	674	324	258	376	308	288	154		174	166
428	306	418	264	376	308	170	374		342	322
600	664	372	318	376	308	376	198		298	198
440	1044	588	424	376	308	238	366		416	136
748	470	268	450	376	308	196	216		446	152
556	562	308	452	376	308	352	196		166	234
468	706	188	282	376	308	372	208		298	328
450	308	572	316	374	306	174	430		152	228
634	792	224	206	374	306	140	166		290	182
726	950	170	392	374	306	376	164		142	244
510	202	418	180	374	306	174	152		402	142
802	428	160	446	374	306	290	134		440	392
338	482	182	722	374	306	166	420		468	356
688	582	396	396	374	306	262	180		162	170
866	864	316	234	374	306	152	236		280	292
646	764	370	354	374	306	152	234		252	156
840	436	384	282	374	306	272	258		318	174
564	450	506	246	374	306	294	152		370	268
680	560	782	172	374	306	246	360		592	204
266	486	412	444	374	304	162	474		380	190
524	646	346	256	374	304	148	304		278	462
914	412	276	236	374	304	334	194		148	258
446	390	326	140	374	304	140	286		370	246
728	266	226	192	374	304	224	238		126	188
750	348	690	130	374	304	152	134		212	150
384	686	490	134	374	304	146	342		290	176
170	684	340	126	374	304	178	402		236	202
634	1076	512	226	374	304	230	144		218	186
426	766	334	432	374	304	160	174		172	212
416	270	284	400	372	302	152	150		240	314
832	560	490	784	372	302	190	138		348	232
400	706	400	458	372	302	462	166		262	358
304	500	274	488	372	302	200	348		200	148
660	428	344	196	372	302	194	200		262	198
582	450	348	270	372	302	252	198		244	438
482	442	140	182	372	302	216	156		270	186
696	498	456	496	372	302	230	352		172	186
658	572	260	466	372	302	198	154		336	160
408	820	386	374	372	302	228	488		398	290
670	310	196	424	372	302	260	234		244	290
484	572	240	308	372	302	386	160		238	124
776	882	504	648	372	302	328	280		456	290
422	782	342	620	372	302	414	150		404	152
636	906	492	322	372	302	152	298		130	128
506	438	130	400	372	300	496	170		270	226
444	762	186	430	372	300	312	460		360	236
448	372	280	154	370	300	364	378		408	216
630	496	266	208	370	300	146	296		246	240
552	552	364	224	370	300	180	150		426	198
386	362	380	340	370	300	150	352		404	130
704	750	474	302	370	300	172	366		292	254
364	474	312	354	370	300	150	206		140	186
700	640	352	298	370	300	208	150		292	314
504	824	418	178	370	300	206	156		188	216
732	262	582	576	370	300	130	266		232	124
636	748	592	334	370	300	134	190		204	188
444	182	138	612	370	300	418	186		256	142
598	492	122	342	370	300	492	352		174	132
498	480	400	470	370	300	378	132		148	210
1076	646	326	362	368	300	196	226		236	162
790	516	336	426	368	300	342	206		132	328
928	572	430	234	368	298	134	340		294	210
780	598	604	178	368	298	138	376		150	262
384	626	306	198	368	298	234	160		518	124
812	586	270	340	368	298	262	438		376	132
434	382	354	490	368	298	250	304		280	124
450	662	408	342	368	298	376	468		228	174
500	390	300	288	368	298	214	168		468	368
546	546	366	416	368	298	136	134		162	516
216	428	428	298	368	298	122	174		150	352
342	630	514	460	368	298	242	198		430	216
460	650	274	366	368	298	340	222		272	288
712	410	484	164	368	298	288	132		230	366
602	850	204	328	368	298	240	206		320	162
752	458	496	284	368	298	608	414		420	222
468	454	310	246	368	298	314	184		162	340
514	440	226	576	366	298	210	232		164	234
352	644	178	134	366	298	328	128		128	176
732	838	464	242	366	296	260	250		132	342
454	892	334	364	366	296	406	140		200	406
196	584	292	416	366	296	172	238		538	148
624	438	274	260	366	296	324	168		280	212
438	504	410	488	366	296	134	384		280	170
436	770	268	202	366	296	264	186		246	348
328	482	528	382	366	296	134	172		382	196
816	706	340	276	366	296	196	204		314	264
616	462	672	496	366	296	172	458		180	202
314	656	534	252	366	296	134	132		138	146
1216	386	482	564	366	296	220	252		134	190
388	746	510	496	364	296	288	194		122	326
464	690	578	184	364	296	314	192		178	252
386	578	476	326	364	296	266	134		142	212
504	622	354	380	364	296	178	148		436	144
652	258	448	306	364	296	140	256		266	362
326	414	246	232	364	296	196	220		440	146
522	528	370	284	364	296	314	168		354	148
510	516	364	344	364	296	254	360		350	214
522	558	492	364	364	294	328	154		344	168
414	796	352	308	364	294	336	304		414	214
414	552	176	174	364	294	286	208		260	218
264	794	458	214	364	294	302	176		244	344
394	262	386	300	364	294	204	196		250	180
812	542	150	270	364	294	414	134		470	278
560	350	278	166	364	294	342	176		554	192
228	524	594	260	364	294	420	288		192	222
444	308	264	250	364	294	202	320		492	350
786	270	154	488	364	294	244	150		328	198
504	712	164	528	364	294	240	180		158	388
974	390	406	364	362	294	232	412		242	152
218	810	248	328	362	294	178	152		144	214
892	392	210	362	362	294	252	226		156	160
912	226	158	416	362	294	332	272		136	234
326	580	354	344	362	294	286	166		262	184
494	612	610	284	362	292	348	198		390	354
944	804	458	196	362	292	212	162		228	304
878	908	562	278	362	292	382	188		130	126
346	532	240	380	362	292	338	326		256	126
558	650	758	476	362	292	148	146		262	186
458	758	312	394	362	290	252	194		222	304
826	356	200	432	362	290	434	330		228	162
836	500	428	316	362	290	214	246		828	136
542	896	398	206	362	290	376	342		228	134
766	624	342	400	362	290	292	234		156	432
392	664	536	194	362	290	564	168		140	184
494	958	172	226	362	288	296	160		292	124
794	498	322	480	362	288	170	180		190	134
828	834	440	346	362	288	346	210		444	172
694	650	512	316	362	288	238	360		430	180
540	484	318	238	362	288	334	162		244	334
420	728	630	564	362	288	288	170		254	458
280	730	388	398	362	288	400	188		348	150
318	642	450	350	362	288	214	344		408	250
508	658	466	608	362	288	190	198		264	130
708	844	564	168	360	288	212	158		168	142
600	504	270	310	360	288	136	158		308	254
808	374	322	164	360	288	156	178		282	122
216	252	374	252	360	288	180	336		296	274
452	396	160	228	360	288	206	136		180	234
152	512	290	256	360	288	142	348		378	130
410	568	410	208	360	288	392	164		514	170
622	546	204	424	360	288	242	288		406	196
728	408	296	338	360	288	188	260		114	182
644	424	482	362	360	288	310	326		294	154
804	668	254	312	360	286	190	324		272	218
506	196	370	186	360	286	172	148		366	128
282	1012	338	570	360	286	310	148		360	196
542	608	182	244	360	286	240	408		216	314
968	530	324	242	360	286	212	426		206	290
344	580	486	342	360	286	204	198		166	144
402	608	120	402	358	286	170	214		186	176
520	734	482	486	358	286	284	136		308	214
618	360	248	414	358	286	314	168		152	190
596	636	132	212	358	286	156	148		440	124
290	492	392	238	358	286	186	176		274	538
410	262	472	348	358	286	218	192		288	326
470	688	334	226	358	284	208	186		374	372
716	650	448	540	358	284	276	310		200	154
564	660	258	426	358	284	168	232		420	558
816	496	392	390	358	284	134	148		168	156
516	368	152	456	358	284	146	184		204	186
378	640	452	278	358	284	242	220		238	348
542	554	292	162	358	284	272	348		276	396
748	494	124	280	358	284	366	178		162	138
788	520	370	216	358	284	172	196		256	334
288	158	320	194	358	284	314	286		350	120
864	744	288	550	358	284	396	210		256	332
818	878	188	332	358	284	370	344		250	454
306	642	298	390	358	284	352	176		300	132
618	650	256	372	358	284	296	404		184	214
464	596	558	170	358	282	428	152		400	282
356	736	684	380	356	282	176	426		152	222
1132	402	242	294	356	282	198	320		322	284
402	666	468	376	356	282	218	194		158	162
922	482	382	170	356	282	172	484		304	306
402	434	612	364	356	282	224	190		402	122
348	884	128	614	356	282	190	294		306	382
470	406	258	244	356	282	386	266		184	296
442	552	180	372	356	282	148	252		194	324
936	552	330	474	356	282	198	234		310	166
304	180	548	212	356	282	250	142		214	244
310	454	710	344	356	282	250	248		554	132
510	368	362	192	356	282	164	214		164	302
544	478	234	452	356	282	170	142		416	258
826	782	298	244	356	282	320	180		140	138
682	616	406	222	356	282	282	138		266	228
690	556	386	462	356	282	148	414		244	228
290	586	396	440	356	282	410	484		144	246
854	376	524	496	356	280	280	174		466	136
942	720	536	348	356	280	210	198		276	192
838	446	314	456	356	280	222	190		250	294
474	436	594	228	354	280	252	346		334	156
734	432	362	442	354	280	278	128		236	140
834	906	486	448	354	280	280	268		398	242
370	440	306	506	354	280	274	134		152	236
308	618	472	484	354	278	146	332		156	246
1008	326	322	598	354	278	326	358		422	138
528	674	360	232	354	278	276	526		372	260
550	508	364	230	354	278	234	230		460	142
474	242	428	266	354	278	244	414		158	320
688	394	440	578	354	278	160	376		248	206
838	276	424	508	354	278	258	242		198	122
758	814	334	384	354	278	238	278		134	248
590	618	696	216	354	278	354	228		138	172
560	430	370	282	354	278	356	146		490	348
634	324	352	434	354	278	316	170		278	142
432	856	162	224	354	278	264	474		404	118
850	884	230	160	354	278	152	166		294	350
398	588	348	372	354	276	142	304		328	232
742	446	302	684	354	276	202	152		206	156
636	436	522	442	354	276	216	144		196	346
710	186	122	376	354	276	196	330		376	122
676	344	358	160	354	276	172	150		406	364
822	214	418	394	354	276	318	146		236	142
766	552	246	770	352	276	368	230		374	244
452	564	280	450	352	276	428	338		216	204
906	350	352	206	352	276	286	174		504	242
720	328	190	608	352	276	160	252		394	258
544	1244	362	412	352	276	318	196		294	192
390	708	350	348	352	276	360	182		172	154
806	494	310	184	352	276	132	176		286	130
410	236	218	414	352	276	590	158		214	218
560	542	346	352	352	276	406	156		232	166
550	768	268	398	352	276	138	144		128	176
606	1096	328	152	352	276	266	182		158	154
464	624	376	348	352	276	398	196		118	158
508	238	246	456	352	276	228	172		224	132
150	638	288	360	352	276	286	140		128	242
564	796	194	254	352	274	336	138		216	170
732	364	566	434	352	274	398	416		438	308
246	702	312	206	352	274	190	182		352	160
654	288	286	222	352	274	214	252		122	334
500	660	330	366	352	274	284	224		488	182
326	654	204	496	352	274	200	288		260	128
200	868	338	240	350	274	194	166		264	308
576	614	368	394	350	274	254	292		234	502
160	636	372	280	350	274	176	178		218	120
920	758	222	300	350	274	188	188		140	140
168	712	490	410	350	274	390	242		436	300
436	290	300	428	350	274	224	222		208	304
546	590	500	398	350	274	140	132		172	238
330	394	300	254	350	274	440	134		250	134
744	748	284	332	350	272	276	218		454	312
704	702	284	462	350	272	410	344		162	124
538	460	318	434	350	272	174	234		344	204
1092	338	524	226	350	272	172	328		184	398
642	654	344	722	350	272	216	182		486	116
678	364	504	324	350	272	376	150		274	248
340	652	492	152	350	272	248	134		312	294
576	428	442	208	350	272	284	346		228	150
1068	732	308	260	350	272	378	468		394	148
152	750	292	388	350	272	150	238		250	352
588	542	222	402	350	272	202	322		372	140
224	912	376	228	350	272	134	172		126	118
374	654	176	242	350	272	338	214		204	276
388	476	476	368	350	272	156	176		166	182
428	602	396	284	350	270	202	228		126	168
404	360	460	322	350	270	220	236		196	176
396	590	428	452	350	270	236	358		362	126
296	780	760	196	350	270	188	150		446	238
662	772	336	314	350	270	146	152		172	226
374	684	264	234	350	270	138	168		158	206
736	446	404	280	350	270	168	154		224	144
594	608	668	440	350	270	152	218		672	236
552	916	526	232	348	270	366	302		156	256
252	800	152	604	348	270	650	228		244	162
318	382	350	244	348	270	186	232		278	172
230	498	296	306	348	270	220	190		240	244
406	526	344	230	348	270	244	186		522	168
472	732	252	320	348	270	314	184		168	166
614	384	228	250	348	268	208	204		302	234
1062	712	492	346	348	268	364	290		120	178
484	702	472	594	348	268	166	178		284	270
590	530	312	302	348	268	360	178		316	238
164	448	292	158	348	268	302	148		182	302
536	594	384	616	348	268	162	198		124	290
422	760	236	212	348	268	202	222		278	144
414	602	346	230	348	268	234	274		404	480
756	528	352	426	348	268	280	170		162	360
522	1172	260	150	348	268	228	212		194	148
514	582	716	218	348	268	154	194		284	322
430	818	334	524	348	268	280	150		370	154
860	472	368	478	346	268	256	198		502	216
496	350	378	190	346	268	148	140		316	214
742	422	418	302	346	268	296	386		342	332
854	496	372	290	346	268	160	152		242	312
736	568	156	230	346	266	210	180		496	322
472	688	408	474	346	266	204	296		186	254
1148	606	740	314	346	266	434	206		216	256
954	352	380	308	346	266	134	234		414	274
656	686	392	270	346	266	242	384		346	354
608	804	294	390	346	266	176	332		538	234
552	450	602	128	346	266	230	216		428	264
622	490	356	256	346	266	258	164		252	146
574	660	426	480	346	266	336	162		288	224
594	610	364	460	346	266	158	140		416	176
320	466	270	328	346	264	228	246		398	308
1088	668	142	358	346	264	326	214		134	120
418	440	310	376	346	264	406	204		222	216
844	534	540	372	346	264	188	282		450	170
716	488	238	172	346	264	210	268		154	352
534	576	168	402	346	264	392	354		276	294
204	608	348	430	346	264	142	134		280	212
292	422	228	404	346	264	148	242		408	176
356	676	438	206	346	264	230	178		432	304
542	386	790	306	346	264	304	236		318	126
464	532	292	674	344	264	172	134		278	236
788	704	300	474	344	264	164	214		302	292
454	830	400	140	344	264	184	250		410	250
376	582	180	118	344	264	248	386		364	176
520	644	336	474	344	264	346	132		280	374
372	538	200	330	344	262	290	228		360	360
918	732	386	436	344	262	358	262		432	450
698	638	178	548	344	262	192	212		138	274
660	592	390	326	344	262	196	178		136	256
854	546	384	320	344	262	344	604		226	160
548	634	268	578	344	262	330	278		314	186
490	542	250	230	344	262	310	226		178	156
782	698	604	248	344	262	384	396		162	190
522	760	330	352	344	262	348	204		300	228
554	688	210	248	344	262	298	158		360	140
446	670	478	372	344	262	136	194		270	296
404	724	424	158	344	260	310	142		268	384
266	558	416	446	344	260	246	180		322	134
536	542	636	190	344	260	236	146		334	214
462	640	452	438	344	260	450	162		334	212
276	314	326	602	344	260	140	162		154	130
836	318	224	468	344	260	202	370		158	148
794	484	348	228	344	260	216	154		266	216
368	682	542	514	344	260	132	290		140	172
454	524	346	464	342	260	332	192		364	346
628	624	442	294	342	260	276	262		140	254
730	544	342	592	342	260	318	260		240	198
408	394	444	398	342	260	194	170		148	318
604	430	308	452	342	260	320	134		270	178
378	798	322	346	342	260	318	282		322	288
676	608	242	278	342	260	224	154		222	124
544	480	216	418	342	260	148	176		348	152
432	526	394	248	342	260	136	516		186	316
1326	654	224	296	342	260	348	544		304	428
358	492	192	310	342	260	138	404		410	206
414	422	702	344	342	260	140	324		304	198
468	436	270	368	342	260	248	376		308	218
374	458	450	314	342	258	388	328		132	176
668	628	470	318	342	258	282	342		150	142
408	630	342	552	342	258	378	282		162	346
684	702	658	280	342	258	398	168		232	290
872	512	208	170	342	258	244	174		360	132
1114	484	666	336	342	258	300	198		330	188
456	722	434	146	342	258	154	218		124	380
168	508	276	420	342	258	300	194		264	122
518	948	310	326	342	258	284	148		282	174
624	542	552	344	342	258	330	156		280	350
492	436	304	382	342	258	146	212		176	146
718	140	258	204	340	258	200	146		348	154
636	398	136	302	340	258	302	278		128	224
888	594	644	358	340	258	466	132		278	334
1096	472	498	298	340	258	156	154		512	146
438	400	340	660	340	258	492	202		186	194
548	626	314	414	340	258	152	268		216	280
1218	520	704	340	340	258	248	172		388	176
296	432	268	626	340	258	304	156		172	402
540	730	248	162	340	258	448	442		196	242
552	386	242	192	340	258	250	576		330	146
692	512	464	160	340	258	232	142		358	292
568	648	312	316	340	258	132	310		334	148
860	638	644	338	340	258	334	138		164	376
412	676	470	416	340	258	290	278		196	172
692	566	386	550	340	258	374	268		376	260
556	448	366	334	340	258	170	388		546	158
404	550	146	164	340	256	190	334		356	214
584	672	232	148	340	256	196	152		134	142
634	1000	308	294	340	256	356	410		334	252
614	420	774	622	340	256	142	148		274	510
508	420	266	204	340	256	248	142		230	142
464	600	326	482	338	256	140	278		496	282
426	404	516	416	338	256	156	192		296	162
510	608	150	288	338	256	244	150		432	370
540	434	172	180	338	256	370	174		434	170
424	478	348	512	338	256	254	160		238	392
658	566	446	188	338	256	302	268		150	256
406	686	338	522	338	256	322	198		214	142
404	650	182	290	338	256	232	134		174	124
450	418	180	286	338	256	320	140		122	500
530	836	236	254	338	256	186	230		250	266
594	898	708	552	338	256	194	164		224	480
408	534	270	262	336	256	214	190		328	122
442	540	158	316	336	254	388	154		464	236
1082	418	138	394	336	254	282	332		164	140
512	556	216	714	336	254	164	170		150	280
158	476	518	404	336	254	144	232		230	158
228	790	246	168	336	254	260	170		328	378
370	518	242	254	336	254	304	202		138	228
392	512	324	400	336	254	134	426		434	310
612	516	324	202	336	254	286	206		236	276
480	452	296	122	336	254	140	226		302	278
452	748	382	146	336	254	370	158		234	194
640	402	324	366	336	254	316	426		170	152
136	402	260	214	336	254	320	366		248	124
684	618	426	410	336	254	158	320		388	156
588	554	398	338	336	254	194	272		240	140
432	580	586	394	336	252	274	372		398	320
360	410	156	518	336	252	350	570		376	184
402	652	160	448	336	252	192	168		134	158
574	474	366	416	336	252	246	198		308	166
406	694	432	318	336	252	228	278		290	148
920	644	808	538	336	252	272	182		360	220
1138	484	262	220	336	252	146	346		270	152
460	654	398	232	336	252	202	180		152	172
510	388	304	186	336	252	244	334		246	214
846	438	432	464	334	252	418	164		156	122
236	812	280	358	334	252	288	312		130	192
470	500	252	214	334	252	190	222		404	178
1112	834	562	290	334	252	306	214		146	232
354	530	360	320	334	252	320	166		182	166
194	736	382	402	334	252	266	144		432	404
224	932	306	360	334	252	238	174		184	264
178	542	270	342	334	252	342	270		514	286
612	468	366	248	334	252	272	146		362	130
724	370	450	314	334	250	236	184		336	176
424	486	346	276	334	250	418	310		502	198
398	762	424	188	334	250	214	252		228	206
550	432	602	356	334	250	190	166		156	132
252	214	148	490	334	250	308	200		270	366
312	902	278	240	334	250	234	158		120	182
786	490	266	696	334	250	216	290		386	126
752	418	270	362	334	250	138	348		204	264
394	396	462	356	334	250	308	154		236	226
820	508	172	340	334	250	432	196		322	200
368	760	438	190	334	250	424	258		232	384
702	782	166	244	334	250	158	406		160	336
746	600	156	422	334	250	224	246		292	482
1252	404	412	282	334	248	224	320		142	178
660	894	330	144	334	248	282	208		138	134
320	704	654	366	334	248	250	230		328	166
718	750	662	404	334	248	212	150		278	184
786	530	472	392	334	248	258	244		474	304
204	242	520	258	334	248	202	184		234	172
380	512	214	384	334	248	244	392		280	158
898	298	322	334	334	248	382	142		204	210
770	246	218	312	334	248	228	142		218	132
602	708	550	370	332	248	234	154		118	160
410	460	392	196	332	248	224	306		284	210
218	608	300	446	332	248	164	196		126	140
428	456	142	158	332	248	214	142		344	304
674	484	404	356	332	248	230	374		320	132
634	416	416	184	332	248	338	140		540	212
870	546	338	276	332	248	162	194		218	486
642	460	494	458	332	248	216	296		344	138
740	710	388	254	332	248	386	196		134	248
754	412	182	302	332	246	324	132		440	212
478	294	298	384	332	246	210	324		338	142
594	392	356	348	332	246	332	366		310	164
486	612	256	680	332	246	172	228		210	254
418	572	532	214	332	246	436	142		384	230
424	260	308	406	332	246	160	306		186	158
338	698	402	408	332	246	242	146		366	220
856	676	118	204	332	246	336	174		284	166
804	850	334	376	332	246	298	244		126	122
642	270	486	340	332	246	274	212		204	120
184	378	378	228	332	246	392	244		242	324
666	330	602	494	332	246	420	174		404	310
432	850	582	460	330	246	184	146		236	438
696	452	394	522	330	246	708	304		172	134
426	920	288	400	330	246	232	210		268	140
650	648	338	310	330	244	152	202		128	130
846	486	574	394	330	244	318	294		434	140
490	766	546	378	330	244	340	142		362	356
300	598	392	450	330	244	166	142		140	208
496	662	588	322	330	244	276	178		328	400
288	876	650	162	330	244	174	162		276	308
186	502	212	660	330	244	140	254		190	224
830	358	394	514	330	244	184	202		378	328
798	410	260	326	330	244	154	138		490	376
514	576	476	128	330	244	178	532		234	148
466	288	210	868	330	244	228	172		396	258
618	706	354	166	330	244	232	308		310	394
1358	444	594	310	330	244	326	234		128	138
634	328	484	260	330	244	172	184		286	300
856	480	418	270	330	242	228	148		256	202
576	464	390	378	330	242	372	192		408	160
484	596	414	382	330	242	310	132		308	284
582	550	500	540	330	242	144	282		292	140
452	642	266	678	330	242	376	342		400	168
536	420	690	288	330	242	142	286		230	300
684	298	780	312	330	242	306	226		328	172
142	484	390	138	330	242	262	252		440	300
436	490	376	300	330	242	128	370		360	172
826	490	128	402	328	242	412	300		172	280
392	886	612	574	328	242	356	172		308	330
562	436	688	418	328	242	340	200		142	116
724	350	844	256	328	242	206	132		246	176
896	400	274	272	328	242	258	200		188	152
678	344	464	340	328	242	322	626		236	222
978	464	380	280	328	242	208	292		140	146
706	560	256	394	328	242	258	154		440	120
706	780	238	392	328	242	162	302		336	514
458	362	256	266	328	242	340	134		182	308
786	402	158	428	328	242	266	184		168	200
202	648	596	322	328	242	250	338		192	258
406	712	196	258	328	242	260	226		480	196
262	594	508	506	328	242	358	270		326	260
426	854	324	394	328	242	188	404		234	174
690	446	258	538	328	240	188	198		218	280
716	776	500	574	328	240	314	340		192	300
688	562	338	314	328	240	222	354		312	556
276	592	334	472	328	240	316	256		194	136
722	744	386	406	328	240	140	220		142	126
844	618	418	386	328	240	290	134		160	200
688	308	336	716	328	240	300	216		250	260
468	678	438	182	328	240	334	192		252	118
798	824	392	294	328	240	182	232		528	166
390	358	458	562	326	240	492	236		360	118
464	234	348	448	326	240	212	198		332	122
674	174	178	418	326	240	138	248		302	260
502	400	392	304	326	240	448	318		122	266
764	400	312	358	326	240	214	140		298	260
492	496	280	266	326	240	136	154		198	132
186	672	298	196	326	240	190	374		166	132
698	746	140	478	326	238	198	246		290	246
436	742	282	192	326	238	132	244		140	144
382	724	376	362	326	238	204	196		132	194
704	554	192	302	326	238	138	198		384	180
312	692	248	350	326	238	426	516		344	246
612	576	274	476	326	238	170	228		498	126
834	574	390	190	326	238	356	202		154	234
880	200	198	362	326	238	212	430		254	174
254	600	296	234	326	238	336	254		400	358
672	780	332	502	326	238	338	166		384	150
730	672	232	370	326	238	146	138		430	126
712	336	290	194	326	238	220	274		402	252
348	770	566	472	326	238	420	446		202	130
908	580	322	500	326	238	206	146		418	334
610	432	372	282	326	238	162	170		294	126
430	824	154	406	326	238	250	338		454	250
574	546	484	392	326	236	214	160		136	154
850	402	306	450	326	236	262	192		484	142
1004	466	338	278	326	236	146	468		312	152
510	640	408	264	326	236	408	252		136	352
404	522	630	458	324	236	200	184		180	160
506	352	260	270	324	236	298	152		294	330
554	500	450	260	324	236	374	280		282	408
414	678	392	326	324	236	286	196		162	190
716	588	294	472	324	236	266	146		400	246
168	590	458	248	324	236	326	192		258	198
426	702	248	316	324	236	236	196		320	166
334	416	332	306	324	236	242	298		328	382
566	186	172	276	324	236	228	132		304	128
698	354	416	336	324	236	260	264		154	126
492	316	232	140	324	236	148	150		312	226
266	228	752	582	324	236	168	240		280	232
368	222	288	290	324	236	426	202		352	328
368	1022	256	312	324	236	424	184		214	336
914	634	258	562	324	234	182	338		238	160
518	468	400	318	324	234	456	280		294	198
698	802	124	136	324	234	180	242		558	290
998	692	384	510	324	234	316	408		246	276
846	898	536	282	324	234	248	272		310	124
390	474	238	272	324	234	170	238		304	132
536	988	292	296	324	234	280	160		344	122
412	940	490	262	324	234	308	176		224	182
644	428	594	376	324	234	382	164		310	270
538	458	478	160	324	234	138	184		214	226
634	562	366	412	324	234	274	212		184	344
440	166	182	396	324	234	252	308		326	374
664	230	296	448	324	234	174	252		330	382
632	666	470	460	324	234	312	316		416	336
156	594	532	342	324	234	428	356		168	298
598	658	336	170	324	234	262	286		422	122
246	416	176	532	324	234	304	296		164	126
516	902	150	476	324	234	404	322		162	256
144	916	370	296	322	234	284	140		296	126
622	508	302	352	322	232	240	138		336	238
590	566	320	270	322	232	268	218		188	144
554	952	310	370	322	232	226	412		274	420
436	538	124	222	322	232	350	388		404	174
854	972	632	358	322	232	162	334		246	262
472	726	286	572	322	232	332	210		172	202
642	406	306	222	322	232	396	278		154	334
560	742	254	180	322	232	324	180		186	172
334	810	282	436	322	232	160	158		150	310
484	510	344	260	322	232	266	138		336	202
510	764	390	440	322	232	198	504		192	236
896	712	366	582	322	232	260	188		514	166
580	486	526	314	322	232	214	140		208	134
612	462	352	442	322	232	172	216		186	240
750	360	404	394	322	232	342	196		340	180
530	574	444	188	320	230	210	230		234	282
574	852	222	612	320	230	136	420		274	304
352	448	218	340	320	230	144	308		180	254
416	538	334	718	320	230	374	156		338	376
576	810	646	272	320	230	182	220		242	420
660	470	170	320	320	230	242	178		326	264
1062	644	396	466	320	230	270	232		334	210
838	670	668	694	320	230	138	172		186	204
604	638	342	570	320	230	218	366		204	514
688	360	536	500	320	230	574	170		314	148
280	424	282	552	320	230	228	194		132	294
636	470	354	342	320	230	288	226		322	132
704	702	260	210	320	230	260	210		276	284
830	312	266	500	320	230	162	408		312	326
696	572	158	526	320	230	436	328		258	220
288	582	218	536	320	230	134	338		192	188
416	484	450	318	320	230	346	150		336	158
700	858	398	496	320	230	216	302		154	128
530	490	444	254	320	230	202	148		270	258
744	536	196	428	320	230	170	330		506	196
652	492	410	408	320	230	268	138		154	156
326	1068	398	468	320	230	282	266		274	366
778	676	154	348	320	230	182	144		368	174
264	490	550	410	320	230	234	154		214	260
316	482	426	404	320	230	138	134		304	176
678	350	274	292	320	230	404	142		280	122
926	334	552	378	318	228	294	196		122	122
470	444	376	382	318	228	352	288		272	124
634	612	414	544	318	228	330	140		120	278
628	422	286	406	318	228	338	338		168	206
898	590	486	464	318	228	282	162		336	292
702	606	584	326	318	228	214	310		146	310
480	634	630	442	318	228	186	476		356	292
588	588	420	558	318	228	358	150		462	174
840	548	490	440	318	228	164	186		338	246
480	574	658	238	318	228	316	140		266	242
370	414	318	392	318	228	178	224		358	196
692	120	222	334	318	228	288	314		264	202
630	636	302	620	318	228	234	164		132	148
648	444	184	242	318	228	200	172		166	284
630	484	276	236	318	228	340	280		160	296
146	488	304	402	318	228	316	196		228	200
226	470	330	600	318	228	254	348		372	316
406	326	434	440	318	228	360	184		280	216
1012	520	150	518	318	228	324	346		150	344
412	432	708	170	318	228	338	190		346	386
372	498	438	776	318	228	266	332		272	386
278	518	262	338	318	226	264	356		362	290
442	486	688	574	316	226	162	290		226	174
530	704	270	368	316	226	370	168		346	130
484	484	510	650	316	226	272	150		176	168
522	416	132	336	316	226	272	308		398	222
236	678	204	590	316	226	196	316		444	250
168	508	120	274	316	226	226	244		202	154
508	320	234	328	316	226	328	176		354	232
562	350	206	290	316	226	182	342		354	264
1268	502	240	654	316	226	384	244		262	248
490	536	234	566	316	226	266	134		224	124
728	404	480	306	316	226	372	320		280	142
508	588	318	642	316	226	338	146		334	362
410	476	540	486	316	226	244	232		140	138
700	570	354	232	316	226	274	288		208	150
348	886	328	144	316	226	528	162		156	310
710	708	330	362	316	226	250	144		398	150
356	380	322	228	316	226	348	148		506	258
530	382	278	486	316	226	270	180		208	180
562	618	290	294	316	226	316	208		272	342
584	256	230	474	316	226	294	254		168	300
472	464	462	286	314	226	150	358		244	156
374	642	560	574	314	226	382	294		134	296
168	396	266	268	314	224	446	272		238	138
510	588	314	270	314	224	246	190		128	176
586	732	254	244	314	224	160	346		382	300
674	606	212	514	314	224	364	224		120	154
826	820	268	282	314	224	138	210		332	200
456	556	310	460	314	224	176	218		206	130
574	520	260	446	314	224	244	298		126	124
488	454	484	536	314	224	298	242		166	314
250	496	360	554	314	224	304	266		136	120
464	528	292	386	314	224	134	188		300	156
812	1156	286	406	314	224	430	140		488	142
600	728	230	392	314	224	254	326		386	138
586	420	594	524	314	224	140	142		158	152
942	702	338	524	314	224	352	544		120	162
380	790	322	524	314	224	324	274		278	172
656	736	336	152	314	224	314	296		358	204
592	634	438	196	314	224	272	322		376	206
838	452	220	188	314	224	134	300		194	178
234	452	128	408	314	224	280	244		186	144
442	264	348	356	314	224	348	278		168	194
430	188	358	164	314	224	184	140		156	158
474	502	228	584	314	224	202	134		376	154
758	642	386	416	314	224	140	154		150	212
160	448	370	484	314	224	336	212		350	174
454	752	168	324	314	224	338	242		312	260
740	476	486	202	314	224	172	242		444	340
368	430	478	516	314	222	192	134		348	186
540	376	448	318	312	222	190	138		208	310
812	452	360	148	312	222	252	278		396	246
766	448	366	220	312	222	200	238		326	142
418	530	600	416	312	222	380	186		210	366
404	646	428	354	312	222	424	160		152	190
1158	592	314	280	312	222	166	472		184	264
318	816	348	202	312	222	324	500		334	254
880	680	150	598	312	222	258	292		294	166
400	642	370	182	312	222	202	368		230	288
666	520	670	270	312	222	200	134		158	470
514	680	494	536	312	222	206	370		254	184
484	738	200	330	312	222	354	342		390	172
160	536	498	776	312	222	252	252		400	140
196	280	342	206	312	222	256	340		252	142
558	870	180	404	312	222	268	136		176	170
150	538	196	292	312	222	380	228		256	196
396	666	288	586	312	222	322	258		202	198
398	560	412	276	312	222	278	258		246	366
590	412	348	354	312	222	414	150		242	212
752	362	274	436	312	222	282	134		228	378
364	560	372	298	312	222	182	258		148	156
544	422	484	324	310	222	216	262		230	290
650	570	142	226	310	222	288	208		184	188
588	506	226	356	310	222	220	172		248	392
530	728	308	320	310	222	250	278		230	248
160	778	288	524	310	222	222	184		344	132
376	610	272	554	310	222	342	280		160	192
598	446	776	198	310	222	160	136		128	306
474	360	332	294	310	222	214	196		172	326
506	128	310	166	310	220	174	204		132	306
564	418	380	466	310	220	214	282		140	254
598	706	176	248	310	220	316	208		488	222
564	760	390	280	310	220	132	156		310	316
702	578	360	184	310	220	194	278		198	134
718	326	482	476	310	220	312	148		220	210
860	1014	124	334	310	220	148	232		158	134
404	658	368	636	308	220	188	214		322	368
432	190	346	226	308	220	352	256		230	148
312	636	188	236	308	220	202	242		286	206
824	466	300	264	308	220	270	348		292	384
334	324	286	468	308	220	196	158		260	118
342	548	400	522	308	220	290	250		210	416
558	252	272	582	308	220	252	296		350	214
360	460	634	416	308	220	156	134		308	130
476	568	264	234	308	220	440	234		160	140
394	366	348	526	308	220	164	218		148	176
702	162	262	320	308	220	374	162		186	242
662	194	140	380	308	220	136	160		254	126
302	828	416	404	308	218	190	162		114	186
750	306	422	372	308	218	208	190		224	188
470	594	250	436	308	218	132	358		178	188
936	558	340	274	308	218	248	312		346	180
160	388	350	704	308	218	350	302		324	144
406	470	318	286	308	218	258	186		254	182
448	922	824	458	308	218	156	150		264	456
430	408	116	838	308	218	132	140		208	192
596	300	444	376	308	218	538	400		300	402
354	652	272	208	308	218	242	358		216	170
610	478	220	404	308	218	164	152		182	280
540	578	218	296	306	218	166	152		438	368
514	628	286	386	306	218	208	402		278	388
772	472	510	522	306	218	264	282		364	134
674	474	336	228	306	218	244	206		344	328
854	900	322	410	306	218	154	130		236	256
790	588	242	410	306	218	138	260		346	200
616	738	444	366	306	218	144	328		182	164
390	632	216	306	306	218	136	194		270	120
654	596	500	484	306	218	400	162		258	442
684	296	398	162	306	218	142	136		258	230
522	478	290	422	306	216	296	234		380	204
440	166	334	258	306	216	228	134		284	436
404	226	448	254	306	216	244	182		148	324
444	556	460	216	306	216	196	156		344	120
438	928	202	536	306	216	132	334		118	406
700	434	144	498	306	216	170	136		286	290
332	594	538	230	306	216	194	324		340	122
448	768	436	554	306	216	264	268		328	154
564	454	212	342	306	216	368	346		136	132
526	938	122	192	306	216	136	182		318	168
480	610	508	282	306	216	246	318		184	118
402	664	530	346	306	216	282	136		346	200
248	400	250	274	306	216	204	254		128	240
308	612	536	646	306	216	160	200		256	124
338	560	406	290	306	216	202	176		326	242
644	412	510	718	306	216	138	370		126	126
732	426	410	454	306	216	148	310		174	128
488	586	802	402	306	216	198	146		364	176
782	340	234	646	306	216	274	190		410	318
552	208	532	326	306	216	288	550		224	476
828	816	464	392	304	216	298	190		264	144
606	530	254	274	304	216	216	222		272	178
648	724	260	528	304	216	160	170		194	334
340	378	324	146	304	216	286	176		276	352
526	568	258	332	304	214	160	186		456	142
632	290	282	272	304	214	360	270		192	154
598	828	606	288	304	214	212	196		182	720
296	976	426	470	304	214	398	146		158	148
408	358	404	276	304	214	242	184		360	188
664	818	298	424	304	214	306	262		290	170
738	566	516	316	304	214	372	188		128	272
622	276	518	510	304	214	272	166		226	334
346	678	218	346	304	214	280	180		198	334
750	638	238	508	304	214	166	138		150	344
528	992	280	508	304	214	132	154		320	348
442	684	776	210	304	214	192	240		348	346
620	578	648	252	304	214	180	170		268	154
674	642	422	182	302	214	386	204		340	178
438	552	310	326	302	214	300	172		236	258
550	452	212	140	302	214	162	184		130	212
272	808	486	372	302	214	294	228		208	180
634	324	360	202	302	214	132	318		400	126
982	520	420	488	302	214	168	262		218	174
414	456	378	322	302	214	318	254		190	336
294	778	128	302	302	214	586	326		154	156
402	594	720	222	302	214	288	246		150	472
852	730	456	570	302	214	394	132		476	212
744	412	362	256	302	214	200	198		132	598
496	310	470	224	302	214	294	280		198	358
192	642	372	650	302	214	336	312		272	168
546	728	320	174	302	214	612	230		134	188
472	396	202	486	302	214	264	190		336	228
484	266	278	480	302	214	244	290		304	316
932	188	308	300	302	214	270	134		168	148
370	692	304	642	302	212	186	140		294	268
934	540	350	230	302	212	194	230		312	136
154	614	442	358	302	212	282	182		328	146
352	260	356	256	302	212	148	402		244	234
756	880	292	276	300	212	236	208		176	448
448	520	324	236	300	212	198	316		256	344
348	782	356	290	300	212	142	250		390	360
414	668	554	552	300	212	190	228		140	126
406	376	760	456	300	212	170	224		250	502
564	788	442	438	300	212	256	324		420	130
730	462	210	234	300	212	218	184		286	426
308	438	448	214	300	212	282	220		268	348
704	330	368	352	300	212	406	218		158	270
762	720	334	150	300	212	172	136		286	164
512	392	280	348	300	212	174	322		256	400
612	718	242	550	300	212	340	190		390	460
622	732	282	280	300	212	156	132		288	224
460	838	148	338	300	210	342	190		182	148
594	676	882	622	300	210	162	262		364	166
628	718	334	324	300	210	216	158		330	162
408	590	426	356	300	210	320	166		166	198
462	500	496	236	300	210	158	170		120	196
570	466	370	458	300	210	202	132		400	120
534	596	590	492	300	210	258	162		340	188
762	468	272	216	300	210	178	442		150	190
402	596	350	344	300	210	292	184		310	146
232	438	434	492	300	210	382	172		358	128
684	166	156	590	300	210	452	132		168	178
346	548	484	162	298	210	230	132		278	152
740	712	292	440	298	210	220	206		260	276
416	402	346	406	298	210	302	282		364	234
912	546	388	568	298	208	190	266		352	254
166	598	272	346	298	208	210	178		316	236
112	420	286	344	298	208	162	354		118	286
636	596	298	516	298	208	152	194		260	346
864	532	474	246	298	208	508	268		178	312
448	534	560	192	298	208	366	134		226	276
246	532	472	486	298	208	256	134		182	188
478	444	446	480	298	208	334	306		310	362
348	418	276	746	298	208	200	368		220	410
874	522	340	194	298	208	186	394		270	210
368	768	516	346	298	208	218	276		266	272
1040	518	332	216	298	208	224	182		342	220
292	652	202	350	298	208	304	270		436	138
804	506	424	824	298	208	206	238		418	214
966	158	500	258	298	208	278	134		170	224
576	728	282	592	298	208	134	248		122	312
854	400	422	254	298	208	266	200		220	140
374	514	222	320	298	208	248	230		242	242
700	738	248	492	298	208	138	186		266	210
388	376	260	624	298	208	304	324		358	214
384	674	456	888	298	208	260	218		184	176
306	678	424	286	298	208	164	328		150	118
514	664	648	354	296	208	244	334		436	224
542	738	320	316	296	208	144	240		396	322
838	410	404	452	296	208	320	162		268	288
562	586	328	486	296	206	282	248		402	372
1094	578	290	316	296	206	204	142		318	184
934	530	326	212	296	206	142	172		356	262
262	406	278	246	296	206	370	238		164	216
448	590	606	386	296	206	256	150		286	426
552	494	242	326	296	206	284	206		204	420
612	768	320	470	296	206	356	154		374	378
622	306	330	524	296	206	512	224		398	152
690	752	718	276	296	206	154	146		248	286
638	312	322	312	296	206	140	230		180	220
516	318	506	236	296	206	362	160		124	128
658	834	244	722	296	206	382	268		304	184
328	668	494	450	296	206	352	396		176	184
554	718	200	338	296	206	148	134		156	542
694	764	440	392	296	206	322	208		222	128
514	754	424	252	296	206	164	340		142	178
606	552	380	150	296	206	218	202		158	392
404	622	252	548	296	206	220	352		214	220
328	258	522	254	296	206	540	318		194	388
452	274	310	754	296	206	220	198		298	142
564	690	204	272	296	206	324	184		180	202
454	384	436	272	296	206	220	402		314	342
506	582	370	408	296	206	290	190		196	276
596	630	376	374	294	204	350	248		244	176
572	688	392	452	294	204	260	190		336	300
446	752	258	438	294	204	304	404		284	258
516	174	454	468	294	204	174	236		178	242
404	196	452	292	294	204	184	376		392	138
400	342	594	310	294	204	198	328		258	370
542	934	222	312	294	204	132	138		174	500
538	512	390	128	294	204	256	220		138	138
680	462	274	612	294	204	290	132		390	160
634	338	214	238	294	204	134	262		182	132
244	870	352	512	294	204	244	142		326	128
504	598	206	284	294	204	198	174		434	144
700	494	358	402	294	204	204	178		172	160
784	564	338	410	294	204	550	150		194	408
588	130	494	304	294	204	204	258		158	196
314	264	460	614	294	204	236	176		498	662
580	514	276	346	294	204	310	274		292	140
332	218	438	306	294	204	218	188		266	144
146	600	476	728	294	204	170	136		372	260
508	370	664	378	294	204	202	296		242	138
492	760	234	386	294	204	382	174		362	146
482	582	448	358	294	204	150	288		440	152
534	408	212	400	294	204	418	196		142	132
526	456	446	210	294	204	224	304		200	264
288	436	678	384	294	204	206	148		324	262
866	324	400	220	294	204	376	358		206	124
1166	234	296	568	294	204	430	148		476	392
710	708	394	256	294	204	146	278		344	206
346	676	380	384	292	204	288	260		302	244
374	802	420	270	292	204	600	332		354	170
412	412	312	450	292	202	396	160		240	258
588	468	460	488	292	202	354	382		198	162
822	814	262	220	292	202	210	296		360	196
740	302	540	444	292	202	234	178		514	178
724	438	118	172	292	202	330	284		220	328
372	450	346	468	292	202	164	146		262	402
454	930	368	492	292	202	174	216		174	416
1008	252	492	348	292	202	230	162		118	272
480	698	194	262	292	202	254	264		282	168
716	242	388	250	292	202	306	140		208	496
402	678	218	122	292	202	348	216		530	130
492	584	134	378	292	202	198	180		172	128
548	478	112	336	292	202	396	156		220	120
612	514	702	154	292	202	164	150		330	118
424	884	378	250	292	202	132	380		226	128
278	816	426	448	292	202	238	138		296	224
356	534	470	198	290	202	298	232		196	222
530	440	304	356	290	202	196	254		222	354
564	600	430	476	290	202	344	276		220	334
1294	420	434	344	290	202	134	142		324	250
880	394	366	364	290	202	348	132		164	246
416	464	510	560	290	202	202	234		154	358
842	574	268	288	290	202	304	138		280	342
560	354	468	284	290	202	202	300		378	330
560	746	326	180	290	202	138	168		332	346
756	698	394	672	290	202	280	186		224	362
610	428	424	408	290	200	180	142		148	186
530	328	370	456	290	200	148	150		134	160
240	678	566	298	290	200	262	440		134	170
354	604	340	204	290	200	294	152		176	152
376	546	240	506	290	200	272	246		196	216
666	776	354	234	290	200	256	294		210	230
170	512	522	288	290	200	192	244		296	200
542	374	268	698	290	200	206	140		120	260
378	334	226	328	290	200	160	150		144	168
436	648	244	218	290	200	350	292		314	292
658	610	288	820	290	200	348	206		272	188
398	432	518	432	290	200	332	412		786	280
524	1048	548	486	290	200	294	184		212	374
332	952	370	536	288	200	184	174		330	272
520	1286	240	456	288	200	146	210		258	166
580	442	254	492	288	200	360	178		256	212
468	420	422	446	288	200	504	252		358	118
360	820	156	224	288	200	146	180		248	144
794	698	262	394	288	200	440	238		250	248
586	858	366	270	288	200	220	144		330	122
226	1078	488	306	288	200	158	138		246	500
856	854	222	278	288	198	140	282		446	144
1028	432	574	436	288	198	430	444		258	162
388	388	250	228	288	198	332	380		280	282
176	334	342	190	288	198	184	266		344	314
740	306	426	536	288	198	132	150		400	212
404	580	396	336	288	198	138	170		266	206
492	440	358	306	288	198	334	320		384	258
838	450	606	312	288	198	200	184		330	160
192	766	478	286	288	198	248	144		318	118
748	430	368	394	288	198	256	242		166	352
384	568	318	232	288	198	212	266		452	206
620	682	506	374	288	198	188	330		120	226
378	522	402	232	288	198	156	400		116	432
686	474	340	520	288	198	212	292		430	404
630	438	382	298	288	198	132	224		214	366
490	564	208	368	288	198	184	166		130	144
398	902	236	372	286	196	236	208		154	130
392	742	522	412	286	196	370	152		294	166
822	338	132	310	286	196	188	358		146	182
370	830	340	224	286	196	188	344		124	200
556	814	132	378	286	196	250	150		234	156
878	380	230	182	286	196	250	370		194	198
612	838	406	350	286	196	410	328		380	120
632	560	248	326	286	196	136	266		260	362
282	724	336	266	286	196	344	178		198	158
206	554	462	318	286	196	236	168		310	156
406	442	442	326	286	196	186	342		412	124
748	294	406	582	286	196	244	254		206	376
358	216	670	420	286	196	258	132		344	356
446	592	378	276	286	196	196	140		370	266
410	744	418	398	286	196	304	170		304	142
486	638	182	470	286	196	176	238		306	204
738	676	130	208	286	196	338	156		378	156
706	318	578	256	286	196	188	200		232	128
694	786	410	274	286	196	160	224		200	282
786	460	420	164	286	196	270	218		478	190
522	528	478	676	286	196	134	270		262	338
614	718	192	224	286	196	226	144		138	160
264	794	276	458	284	196	140	142		288	138
406	486	308	236	284	194	196	152		230	146
652	860	276	310	284	194	316	218		434	328
336	434	388	384	284	194	292	196		406	206
558	718	382	360	284	194	282	150		298	284
842	580	346	606	284	194	450	196		376	258
524	442	552	282	284	194	196	144		278	118
436	626	128	314	284	194	388	300		240	378
460	652	350	584	284	194	282	162		426	288
816	666	332	450	284	194	330	152		154	136
180	698	154	414	284	194	188	240		242	372
544	896	364	392	284	194	168	146		210	116
802	608	324	208	284	194	236	200		130	124
654	690	334	504	284	194	162	152		240	238
780	350	432	290	284	194	138	266		410	398
572	476	420	190	284	194	138	248		250	364
642	604	388	282	284	194	192	160		242	358
514	322	224	252	284	194	144	184		208	458
1212	436	426	412	284	194	416	320		224	148
526	708	268	192	284	194	370	342		374	184
370	440	498	280	284	192	378	180		124	400
174	546	384	188	284	192	318	334		198	186
944	250	556	584	284	192	188	258		318	260
782	618	206	224	284	192	244	370		250	148
554	374	198	628	284	192	198	144		278	316
1188	832	234	304	284	192	210	174		334	208
650	588	282	246	284	192	304	190		404	176
196	436	294	368	282	192	296	160		254	162
648	246	128	320	282	192	230	308		476	144
540	452	596	682	282	192	222	208		356	172
886	578	234	284	282	192	208	296		182	138
916	514	364	228	282	192	280	222		138	182
498	320	344	342	282	192	240	316		176	146
296	244	190	280	282	192	156	164		352	320
1050	324	366	528	282	192	248	164		220	174
996	462	198	238	282	192	316	276		228	394
1216	692	652	326	282	192	234	370		344	248
588	558	294	412	282	192	298	308		368	332
518	596	554	166	282	192	220	298		144	260
804	418	308	294	282	190	132	172		446	314
572	612	342	612	282	190	276	264		238	202
448	554	596	338	282	190	470	138		378	188
520	474	198	226	282	190	472	650		450	232
362	746	384	472	282	190	328	208		214	122
716	330	352	192	282	190	292	198		180	124
442	318	334	334	282	190	190	134		200	140
502	976	146	288	282	190	208	458		182	138
340	500	338	378	282	190	274	272		478	118
364	690	192	694	282	190	366	162		326	130
348	412	238	318	282	190	326	232		166	136
678	642	348	112	282	190	218	154		304	148
500	364	132	438	282	190	220	376		466	444
388	676	334	258	280	190	402	180		350	126
648	792	308	296	280	190	362	162		360	368
444	500	334	308	280	190	144	216		208	398
206	538	384	226	280	190	236	150		536	160
162	792	284	536	280	190	338	230		208	408
354	412	278	284	280	190	300	194		290	502
336	506	420	122	280	188	386	200		220	128
596	610	228	504	280	188	308	332		328	388
130	178	262	416	280	188	160	170		404	140
364	616	502	368	280	188	154	150		138	118
808	478	494	438	280	188	182	368		450	540
832	352	606	364	280	188	344	132		282	164
652	404	616	246	280	188	158	424		338	214
502	506	320	334	280	188	162	326		188	292
346	922	342	492	280	188	150	170		172	180
390	524	670	318	280	188	330	170		136	358
534	586	334	274	280	188	338	216		414	278
528	372	580	268	280	188	336	184		412	286
144	666	464	194	280	188	188	342		464	324
616	332	418	420	280	188	200	218		456	338
500	400	942	420	280	188	396	242		272	364
792	304	662	496	280	188	180	172		254	214
964	432	258	204	280	188	172	282		410	212
756	514	436	380	280	188	164	286		174	196
772	576	262	118	280	188	190	332		146	262
668	622	376	306	280	188	192	216		216	272
1310	254	324	194	278	188	260	194		372	552
768	554	438	386	278	188	170	188		230	170
486	750	470	390	278	188	314	144		124	252
[truncated: 3,403 more rows]
