# Supplementary material for: Soma-to-germline miRNA inheritance through yolk promotes stress resilience in progeny
Source: Nat Struct Mol Biol. 2026 May 22;33(6):985–97. doi: 10.1038/s41594-026-01816-5 (PMC13275319; doi:10.1038/s41594-026-01816-5)
Supplement: Supplementary file 9 — Source data for Supplementary Fig. 2. [file 41594_2026_1816_MOESM9_ESM.xlsx]

## Sheet: Source Data Supplementary Fig 2
Source Data for Supplementary_Figure_2
WT (N2) 50mM	WT (N2) 300mM	miR-85 50mM	miR-85 300mM
10.55	19.02	8.59	12.34		rep 1
8.96	18.54	3.8	15.36		rep 2
16.28	21.02	17.78	31.22		rep 3
1.39	27.1	1.63	6.52		rep 4
9.6	13.58	14.46	14.92		rep 5
7.79	27.34	11.63	22.04		rep 6
11.93	30.16	14.73	24.54		rep 7
