# Supplementary material for: Soma-to-germline miRNA inheritance through yolk promotes stress resilience in progeny
Source: Nat Struct Mol Biol. 2026 May 22;33(6):985–97. doi: 10.1038/s41594-026-01816-5 (PMC13275319; doi:10.1038/s41594-026-01816-5)
Supplement: Supplementary file 10 — Statistical source data. [file 41594_2026_1816_MOESM10_ESM.xlsx]

## Sheet: Fig1b 
Figure 1b
miRNAs log2(sorted/unsorted)	piRNAs log2(sorted/unsorted)	22G-RNAs log2(sorted/unsorted)
1.33136	0.558196	-0.136327
0.983662	0.262386	-1.3111
0.61033	0.911353	-0.0883502
0.981279	1.26067	-0.354524
1.57251	0.380364	0.311896
0.574237	-0.656144	0.163892
1.17698	0.289976	0.00180562
0.664249	0.724857	0.189447
0.920229	-1.04149	0.0547354
0.727562	0.494835	-0.210011
1.11635	-0.126889	-0.0067931
0.942244	-0.0194953	-0.0943818
0.0887026	-0.963938	0.160131
1.71017	-0.902197	0.316426
1.4163	-1.5241	-0.121769
0.610421	0.935476	0.200156
1.92477	0.393629	0.0327081
0.156207	0.189989	-0.182281
1.10633	1.00648	0.307066
1.08814	-0.425761	-0.38374
1.21414	-0.517561	-0.132656
0.621114	-0.308421	0.449194
1.81825	0.677171	-0.475726
1.21029	0.754093	-0.386002
0.476209	0.232502	0.165081
0.601265	0.192559	1.02236
0.192375	2.11373	0.379093
0.672156	-0.0356357	-0.332219
0.828208	0.53995	0.240013
0.406734	0.772568	0.139527
1.9121	-1.02079	-0.0107952
1.05002	0.252018	-0.0668848
0.672753	0.0940994	0.111004
1.3191	-1.00844	-0.810981
0.708883	-0.882501	-0.348737
0.746859	1.38529	-1.70107
1.60417	0.0449488	0.0676989
0.745427	1.8129	0.489058
0.965307	0.941212	-0.236998
1.44249	0.368924	0.147841
1.21309	-1.02369	-0.562631
0.715749	1.02866	-0.12142
0.734121	0.622261	-0.136275
0.94264	-1.27985	-0.0933555
0.664001	-0.0936379	0.391135
1.03128	-0.149543	-0.493994
1.03715	0.709998	-0.302672
1.16131	-0.581662	-0.0804695
1.11792	0.362247	0.633778
0.745019	0.505395	-0.115357
1.76074	0.317263	-0.103617
0.271882	0.00362381	0.115961
0.401507	-1.14151	0.49224
0.96003	0.370263	-0.212886
0.100384	0.556124	-0.184484
-0.0949261	-0.460154	-0.176267
0.745137	0.0688684	-0.216286
1.08054	-0.0519588	-0.166588
1.44817	0.81562	-0.0271264
1.50588	0.403236	-0.254918
1.34306	-0.713363	0.34042
0.538142	1.57271	0.253704
0.598061	1.04427	0.345456
0.959922	0.965472	0.0287821
0.583202	0.55327	-0.0009528
1.30966	-0.506664	-0.128921
0.901402	0.5304	-0.276842
-0.208502	-0.0173365	-0.0696499
1.24536	0.94582	-0.253899
0.709526	-0.509424	0.545228
1.00276	0.759468	0.0322341
0.881956	0.210233	-0.357595
0.863016	1.20838	-0.198059
0.0414776	1.15601	0.478096
0.867967	1.18586	-0.149449
0.914095	0.765608	-0.0866305
1.17984	0.855018	0.325507
1.00381	0.702083	-0.227833
1.12096	-0.597951	-0.400655
0.829784	0.418417	-0.0981904
1.19571	0.986127	-0.101975
0.886664	0.142146	-0.383557
0.111558	0.340507	0.0778762
1.44022	1.14423	0.551986
1.33169	-0.0419454	-0.0983641
1.22879	1.5968	-0.219412
2.68173	1.04026	0.00171546
0.623394	0.341514	-0.0605376
0.986418	0.381823	0.104235
-0.711096	1.3915	-0.686084
2.81524	0.766483	-0.378995
1.07704	-0.0719789	-0.136788
0.617524	0.148114	-0.343977
-0.430982	0.242423	-0.0311517
0.124345	-0.690067	-0.442675
0.923112	0.592105	0.0870942
0.907288	-0.676068	-0.193937
1.02007	-1.35491	-0.0482966
0.96201	-1.54161	-0.518261
0.914565	-0.246616	-0.193538
0.946199	0.95031	-0.120729
-0.523897	0.807428	-0.187981
-0.119586	-0.195235	-0.371411
0.202965	-0.184677	0.0490169
0.921095	0.561842	-0.312896
0.700647	0.0819826	0.336993
0.65883	0.786544	-0.053023
-0.0158858	0.307605	0.128649
0.53286	0.900498	-0.161339
1.25128	1.27411	-0.21543
0.324842	1.19431	-0.0644849
1.52388	-0.0678356	0.1227
1.06195	-0.632733	-0.380559
1.12466	1.12304	-0.0723741
-1.3283	1.11995	-0.665498
1.25787	-1.24997	0.0255972
1.0945	-0.899383	0.245263
0.410079	-1.06547	-0.0725153
1.89898	0.527696	0.335859
0.880239	0.0404467	0.298465
0.637971	0.405093	0.194058
0.0699198	-0.567855	-0.151655
0.695681	0.727606	0.252924
0.652125	0.170707	-0.313842
1.10016	1.60008	0.275884
0.505989	0.0890325	0.599416
-0.241491	-0.625613	-0.19721
	0.309653	-0.373631
	0.585291	0.060318
	0.229152	-0.0211091
	-1.20041	0.212971
	-0.205198	0.143519
	0.658178	0.527649
	-1.08378	0.637475
	0.416488	0.457867
	2.25037	-0.279576
	0.977919	0.953926
	1.71402	-0.160363
	0.474253	-0.127415
	0.263955	0.134342
	-0.897231	-0.89063
	0.404206	-0.0112967
	-1.34388	0.202704
	-0.359111	-0.399487
	0.451271	0.276456
	0.0152505	0.136067
	1.03445	0.16327
	1.14458	-0.223008
	0.565101	-0.228888
	-1.19665	0.122981
	-0.351796	0.00620202
	0.687341	0.0724499
	0.949987	0.0659512
	0.621813	-0.108909
	-0.231699	0.0322517
	0.142205	0.0111981
	-0.284002	-0.0448943
	0.445986	-0.0758943
	-0.921912	-0.284451
	-0.486877	0.0586615
	0.650312	0.482703
	-0.0221876	-0.341618
	0.978709	-0.346895
	-0.336762	-0.102297
	0.417622	-0.126201
	0.447703	-0.211347
	0.980376	-0.365382
	0.606854	-0.217385
	0.94604	0.0937613
	-0.289952	-0.0027055
	-1.47277	-0.6076
	0.730447	0.151458
	0.141557	-0.331352
	0.608728	0.0361724
	-0.314662	-0.667237
	0.970568	0.424426
	-0.435446	0.10765
	-0.63504	-0.495971
	1.19	0.213112
	0.0960416	0.0188921
	-0.632031	0.0122261
	0.243473	-0.375167
	0.108772	0.0296989
	0.134073	0.0200348
	-0.402543	-0.436037
	-0.303852	0.0325244
	1.62491	0.0695294
	1.53331	-0.0811205
	0.632787	0.0931146
	0.632849	-0.257732
	0.365664	-0.870653
	0.515628	-0.428848
	0.329469	0.352663
	0.766843	0.440281
	0.639016	-0.0277253
	0.326419	-0.405881
	1.68921	-0.134115
	0.378345	-0.0341853
	-1.03298	-0.46244
	0.0715494	-0.791273
	0.287417	0.152413
	1.49662	-0.0148098
	-0.214862	-0.0838267
	0.624137	-0.104482
	-0.192191	-0.297499
	1.22672	-0.0131476
	-0.118634	-0.790009
	0.395636	-0.367293
	-2.06667	0.142547
	-0.0075136	-0.875892
	-1.58171	0.319572
	0.626101	-0.112237
	0.249795	-0.190859
	0.814965	0.0253637
	0.471265	-0.147944
	0.39264	-0.153395
	0.559338	0.0918738
	-0.629501	-0.210979
	-0.0219577	0.0509107
	0.111915	0.0320021
	0.400842	-0.345606
	0.0689995	0.204289
	1.17584	-0.117273
	0.0748956	-0.223349
	-1.61853	0.334565
	-0.97309	0.0221812
	0.771004	0.0199741
	0.624074	-0.188746
	-0.31163	-0.019823
	0.00550753	0.165724
	0.32273	0.26407
	0.503589	-0.618461
	-0.0361155	0.142539
	-0.582354	-0.229629
	-0.165434	-0.104041
	-0.352129	0.328828
	0.0671049	-0.0588374
	0.422494	0.446865
	-0.382182	-0.319906
	1.1947	-0.413317
	0.187622	0.0270709
	-0.401492	0.01055
	-0.43059	0.0882193
	-2.19581	0.154385
	0.239601	-0.0768735
	-0.535589	-0.490697
	0.342589	0.207796
	-0.655683	0.0734057
	0.178247	-0.294733
	-0.545472	-0.0579439
	0.83542	-0.113164
	-1.52198	0.592769
	0.924262	0.66321
	0.598358	0.710618
	2.12947	0.153435
	0.966028	-0.471839
	-0.156289	-0.0594946
	0.0407169	0.0734878
	-0.281477	-0.450339
	0.969241	0.10704
	0.49376	-0.208163
	-1.27745	0.181252
	0.0889907	-0.312047
	0.954809	-0.515369
	0.918794	-0.14262
	0.661687	-0.124987
	-0.2343	0.15976
	0.359764	-0.0705845
	-0.0610615	-0.155402
	-0.494437	0.587167
	1.39656	0.130239
	0.00292307	-0.266567
	-0.0663979	0.354164
	1.20282	-0.180557
	-0.741979	0.16322
	0.316117	0.2165
	0.0440311	0.109463
	1.60376	0.0925736
	-0.457772	-0.0584208
	0.197432	0.00523756
	-0.575603	-0.09933
	0.685934	0.39034
	0.438419	0.0124949
	0.132852	0.0830174
	0.675927	-0.42997
	-0.470444	-0.281029
	-0.0035014	-0.538025
	-0.204851	0.349702
	0.223462	0.222675
	0.686044	-0.0493981
	-0.154407	0.0296324
	0.254095	0.131994
	1.33489	-0.438262
	-0.828249	-0.156401
	0.0371278	0.180812
	0.360265	0.214513
	0.24746	-0.459349
	-0.914165	-0.340664
	0.68862	0.0345466
	0.710844	-0.0753738
	0.620773	-0.0394015
	0.0209338	0.348189
	-0.91101	0.311183
	1.14084	-0.349553
	0.0872748	0.0127928
	-0.307009	0.244447
	-0.0188306	-0.0877638
	0.259193	-0.375518
	0.607301	-0.538091
	0.341209	-0.225044
	0.723298	0.268817
	0.154151	0.139341
	0.816778	-0.767001
	-1.40384	-0.121011
	-0.679948	-0.147418
	0.954694	-0.267275
	0.596343	0.0983013
	-0.0361049	0.111755
	0.348519	0.00774699
	-0.510226	-0.333654
	-0.502193	0.189036
	0.931041	-0.329688
	0.165962	0.179127
	0.585226	0.205189
	-0.255958	-0.187388
	-0.370792	-0.0135841
	-0.167963	-0.348929
	0.49665	-0.289365
	0.354059	0.554051
	0.338034	-0.12475
	0.896503	-0.234598
	0.490278	0.172173
	-0.15638	-0.329763
	0.488711	0.144312
	-1.05106	0.132503
	-0.96832	-0.399857
	0.331529	0.035041
	-1.16071	-0.116396
	0.571469	0.0974419
	0.500944	-0.02043
	0.187942	-0.171365
	0.426946	-0.0921988
	0.484795	-0.202674
	-0.610078	-0.513089
	-0.330352	0.0646601
	-0.0096526	-0.712697
	-0.0835489	-0.232227
	-0.140579	-0.116577
	0.279098	-0.423804
	0.812817	-0.4293
	-0.823721	-0.0814645
	1.35416	0.00781287
	-0.0847048	0.184825
	1.26681	0.240807
	1.24369	0.250392
	0.544077	-0.146972
	0.113498	0.0191399
	0.79834	-0.0985101
	1.24191	0.123511
	-1.21401	-0.155591
	0.713416	-0.456159
	0.460126	-0.0384861
	-0.738777	-0.170001
	0.0660934	-0.0348732
	1.76661	0.126505
	0.101511	0.024217
	-0.224553	-0.419078
	0.205212	-0.23325
	-0.0244884	-0.094109
	0.534904	-0.0057729
	-0.831323	-0.310722
	0.382278	0.0123374
	0.643567	-0.657884
	-0.341816	-0.0516799
	0.688288	-0.0600827
	0.514622	0.00627691
	1.75987	-0.400458
	-1.24788	0.324422
	-0.355203	0.154836
	0.278606	-0.220169
	0.711847	-0.0199505
	-0.58452	-0.867873
	-0.180186	-0.524964
	-0.0874412	0.233387
	-0.404353	-0.381117
	0.373996	-0.811648
	-0.252991	0.162186
	0.376118	0.348607
	-0.0696747	0.0720883
	0.144283	0.24795
	-0.73931	0.780589
	0.958945	-0.347883
	-0.224801	0.157374
	0.306565	0.0917487
	1.3217	-0.61924
	1.3716	-0.463701
	-0.427576	0.0207614
	-1.46863	-0.406472
	-0.517258	-0.390829
	-1.06643	-0.287864
	-0.235468	0.397798
	-0.869282	0.548314
	0.0424615	0.202971
	-1.18149	0.0183529
	0.282027	0.0958247
	0.309896	0.564364
	0.319697	0.011215
	0.367383	-0.67426
	0.948581	-0.30499
	0.867689	-0.0497361
	-1.21237	-0.0284295
	-0.483461	-0.619241
	0.0609914	0.579286
	0.884823	-0.266184
	0.225465	-0.409579
	1.16798	-0.002265
	0.423862	-0.23375
	0.141897	-0.278028
	-0.292923	0.286575
	-0.531313	-0.669905
	-0.753057	-0.72108
	-0.0996295	-0.466617
	0.184972	-0.48196
	-0.0336807	-0.733753
	0.456949	0.443612
	0.61234	-0.0983686
	0.248793	-0.617298
	1.26103	-0.953461
	-0.979835	-0.366249
	-0.157983	0.355421
	0.323171	-0.408939
	0.873498	-0.289052
	0.315012	0.214608
	-1.4667	0.0392049
	-0.0637268	-0.0303397
	-0.150855	-0.240276
	-0.0732294	-0.0362731
	0.110217	0.171659
	-0.241748	-1.0353
	0.793845	-2.7528
	-0.272059	0.0455647
	0.745581	-0.547401
	1.30274	0.00881545
	-0.0200292	0.0493198
	0.330757	-0.509725
	0.688326	-0.404133
	-0.26248	-0.160955
	0.215775	-0.108454
	0.832677	-0.37996
	-0.5855	-0.0963568
	0.559863	-0.0601411
	0.300682	0.00023784
	0.785966	-0.230515
	0.873565	0.685458
	-1.6155	-0.317118
	0.258596	0.209672
	0.12511	-0.424353
	0.0589063	-0.0487952
	1.34398	-0.0345605
	0.0445584	-0.600896
	0.606162	-0.0734231
	-0.0549368	0.271123
	0.0406503	-0.120169
	0.110171	0.105485
	0.402343	-0.130166
	0.312503	0.0831593
	-0.499045	-0.415275
	0.767253	-0.448603
	-0.117808	-0.461684
	0.667924	0.116077
	-0.195377	0.0716155
	0.116849	-0.166282
	0.520787	0.656148
	0.534897	0.10407
	1.59397	-0.160136
	0.624112	-0.536083
	1.0191	-0.126715
	-0.50458	0.548502
	0.351522	-0.0789218
	0.0094176	-0.461338
	0.0355996	0.314396
	0.321734	0.125725
	0.0671701	0.0274139
	0.456329	-0.0219283
	-0.556027	-0.277182
	1.38232	0.353927
	-2.58022	0.252729
	1.26977	-0.427171
	1.414	0.0991909
	-0.830424	0.0108109
	0.351404	0.0374824
	-0.38627	0.353669
	0.430213	-0.159492
	0.841865	-0.0471196
	1.01113	0.71174
	1.06534	-0.855368
	-0.54338	-0.0377218
	-0.335391	-0.418938
	0.270667	-0.428972
	1.14912	-0.59643
	0.123751	0.0769271
	-0.540119	-0.668555
	-0.117858	0.043509
	0.57336	0.3495
	-0.372763	0.156013
	0.190347	-0.334634
	-0.0128153	0.148686
	0.18698	0.0728657
	-0.101786	0.428732
	0.633278	-0.171517
	0.253858	-0.0825823
	-0.0734076	-0.560724
	1.55795	0.655304
	0.834568	-1.14819
	-0.0655166	0.108224
	-0.285562	-0.301353
	0.420574	0.111899
	0.699697	0.463094
	0.843462	0.110005
	0.680748	-0.176966
	0.32544	-0.653766
	-0.0802966	0.141266
	-0.447817	-0.107069
	0.398918	-0.110795
	0.650229	-0.0052547
	0.359968	-0.0978503
	0.808214	0.0332945
	0.245172	-0.160782
	0.0029963	-0.0832703
	0.60064	-0.140842
	0.0163519	-0.735693
	-0.707223	-0.0167924
	0.731502	-0.0642112
	-0.0986599	-0.047826
	-0.245863	0.175032
	1.04207	-0.274399
	0.563305	-0.351513
	-0.350565	-0.150676
	0.53454	-0.598252
	0.994756	0.365537
	0.421109	0.350662
	0.0679395	0.228838
	1.14607	-0.0973929
	-0.0491391	-0.207689
	0.861982	0.103197
	1.24772	0.0440109
	0.847809	0.374899
	-0.277813	0.0391843
	0.207184	0.585719
	0.302692	-0.0884687
	-0.890038	-0.0100119
	0.727358	-0.021152
	2.05383	0.286479
	-0.0319561	-0.355827
	0.424866	-0.336265
	0.306369	-0.558814
	0.817407	-0.531551
	0.807059	-0.156616
	-0.353446	0.227198
	-1.00448	-0.206431
	0.715707	0.593153
	0.916173	-0.0722233
	1.00825	-0.144724
	0.987249	0.0440583
	-0.27693	-0.442234
	0.721445	-0.535367
	0.906768	0.271004
	0.406389	0.197117
	0.543031	0.56757
	0.00335717	0.294144
	0.157352	0.114027
	-0.476137	0.40325
	-0.961852	0.277905
	0.102593	0.474224
	-0.516271	0.469261
	1.02466	0.206683
	0.341296	0.541012
	1.29282	0.548891
	0.147469	-0.114389
	-0.567842	0.252608
	0.238106	-0.175362
	0.849274	0.139369
	0.170076	0.228042
	-0.289689	0.175982
	0.0829397	0.866731
	0.284206	0.530992
	0.324285	-0.164309
	1.30496	0.497508
	0.67436	0.180983
	-0.0729228	0.706787
	0.0348268	-0.18725
	-0.305504	0.705964
	0.371932	0.693741
	-0.265384	0.0663426
	0.610414	-0.0751843
	0.171265	-0.243452
	1.0038	-0.443644
	1.36685	-0.234149
	0.231628	0.12307
	1.24062	0.112314
	0.19141	0.0610671
	-0.320147	-0.0868898
	-0.701143	0.0571004
	-0.228609	-0.690913
	-0.789516	0.667568
	-0.176885	-0.0540066
	0.58938	-0.341422
	0.535032	-0.17137
	0.924194	0.271785
	0.699651	-0.232385
	1.12704	-0.253377
	0.0176122	0.256433
	0.990755	-0.100516
	-0.0189288	0.0595794
	0.215788	-0.0831529
	0.203463	0.0515082
	0.733374	-0.329871
	0.117517	0.259882
	-2.19153	-0.106977
	0.468285	0.0876364
	-0.24157	-0.0640558
	0.00779656	-0.204708
	-0.124745	0.286828
	0.386912	-0.154776
	-1.87646	-0.0364997
	0.825444	-0.19168
	1.07775	-0.74246
	-0.0966864	-0.0607179
	0.258898	-0.536737
	-0.242189	0.433863
	0.760352	0.0992633
	0.164868	-0.051188
	0.524913	-0.394833
	1.73917	-0.167588
	0.739358	-0.421533
	0.819971	0.14843
	0.838624	0.0935093
	1.42561	0.271643
	-0.275285	0.0995114
	-0.785631	-0.0018556
	0.166269	0.190154
	0.377969	0.367035
	1.1072	0.360727
	1.25857	-0.677592
	0.412411	0.0818126
	-1.18981	-0.307649
	0.959243	0.107165
	0.706432	-0.184799
	0.297044	0.185698
	0.611815	0.591877
	0.134463	-0.0151633
	0.614796	-0.830345
	0.674511	0.195015
	1.076	-0.15245
	0.521521	0.0332988
	0.917205	0.202074
	0.182703	-0.338956
	0.262581	0.121125
	0.234918	0.0700311
	0.509988	-0.557441
	0.043775	-0.407349
	0.0263151	-0.300306
	-0.0694896	0.0322732
	0.998558	-0.17433
	-0.196313	-0.0748835
	1.02416	-0.0591877
	-0.726072	-0.22259
	-0.0611066	0.0695254
	0.381208	-0.0569341
	0.380071	0.428763
	-0.4927	0.726178
	-0.179175	-0.0164745
	1.30478	-0.377874
	-0.212135	-0.1967
	-0.866316	0.0256926
	0.934534	0.244826
	0.712781	0.10561
	-0.923924	-1.18889
	0.371693	-0.174861
	0.428128	-0.0672251
	0.121123	-0.0363819
	0.743055	0.00383361
	0.38806	-0.0847138
	-1.35449	0.157185
	-0.403026	0.0805373
	-0.705734	-0.0688509
	0.0587791	-0.0274514
	-1.77175	0.0354255
	1.07811	0.0350905
	0.0409751	0.0282166
	0.343421	-0.0925033
	0.807188	0.0257645
	0.139946	0.0323624
	-0.023954	-0.221371
	-0.0995365	0.0592001
	1.1405	0.926729
	0.19556	-0.789244
	-0.357833	0.127824
	0.602984	0.189109
	0.380802	-0.257418
	-0.469757	-0.162921
	0.390884	-0.695507
	0.699957	-0.208585
	-0.0067961	0.6363
	-1.16429	0.723261
	-0.658393	-0.157057
	-0.40277	-0.746676
	-0.534266	-0.76766
	-0.402728	0.0887994
	0.41651	-0.136198
	-0.579763	-0.341578
	0.101391	-0.278575
	1.82593	0.231936
	0.191087	-0.677035
	0.695403	0.392505
	0.13988	0.701064
	1.03871	0.271283
	-0.440771	-0.0290941
	1.07606	-0.060947
	-1.1912	0.0569297
	0.45431	0.164598
	-0.818877	-0.0534828
	0.32027	-0.200931
	0.526018	-0.407811
	-0.878524	0.141125
	0.290734	-0.046418
	0.380558	-0.819606
	-0.297266	0.104066
	0.774889	-0.194492
	0.126028	0.208277
	-0.137512	0.0545675
	-0.581926	-0.349921
	-1.06003	-0.152277
	0.354722	-0.024722
	0.662109	0.251737
	1.18751	-0.43101
	0.139334	-0.0905173
	0.18477	-0.899295
	-0.131009	-0.0432833
	-0.892536	0.0785639
	-0.714677	-0.023796
	-0.528128	-0.166227
	0.0824945	0.959303
	0.663143	0.254942
	-0.0333432	-0.0821977
	-0.197543	-0.0907858
	0.844935	0.150769
	1.05836	0.386113
	-1.51252	-0.0108021
	-0.233993	0.159245
	-0.560422	-0.0372644
	0.187564	0.291308
	0.28069	-0.225921
	0.428633	0.0588618
	-1.45728	0.0516764
	0.459121	-0.166888
	0.331486	-0.214676
	1.01275	-0.918252
	0.421851	-0.0166594
	-0.0836419	-0.243941
	1.27574	-0.514718
	-1.61177	-0.206258
	0.605729	0.247691
	-1.08623	-0.311953
	0.0952664	-0.0258724
	1.08628	-0.105706
	-0.716834	0.443645
	-0.0259966	-0.0133904
	-0.132686	0.318503
	0.333324	-0.260145
	0.0984083	0.00712568
	0.0917483	0.247157
	0.225733	-0.0048248
	0.677486	-0.0328526
	0.0315816	-0.231689
	0.460477	-0.145289
	0.00535759	0.29423
	0.455891	-0.106544
	-2.28571	-0.363069
	0.764186	-0.864138
	-0.997502	0.0481596
	1.1215	0.0366855
	-0.072245	-0.323416
	-0.882756	-0.0219808
	0.63208	0.325937
	0.359275	-0.420415
	0.579599	-0.0354028
	1.15407	-0.141064
	-0.076962	-0.0469746
	-1.15933	-0.0373092
	0.657588	-0.519866
	0.239031	0.144908
	-0.717491	-0.0252698
	0.90005	-0.508739
	-0.31292	0.0362835
	1.09934	0.0560715
	0.966758	-0.234291
	0.928894	-0.0362484
	0.224323	0.267643
	0.711572	0.0651218
	-0.134136	0.55938
	0.238476	0.321625
	1.11783	0.0663609
	-0.477921	-0.147017
	-0.0650486	-0.0284233
	-0.0961346	-0.365968
	0.231621	-0.0182023
	-1.1646	-0.687983
	0.687901	0.269626
	-0.705338	-0.12941
	0.508632	-0.514109
	0.518058	-0.240726
	0.721892	-0.372192
	-0.158298	0.0809528
	0.518137	-0.104543
	-0.786876	-0.481918
	0.26736	-0.476786
	-1.23782	-0.002719
	-1.02197	-0.0643522
	0.00890076	0.196704
	0.487548	-0.143412
	0.156391	0.00560159
	-0.0695591	-0.0529871
	0.222175	0.277435
	1.38292	-0.930257
	0.367805	-0.507583
	0.637368	-0.127596
	0.544275	0.275939
	1.12584	0.196691
	1.37655	0.0197889
	-1.06274	0.531268
	0.737041	-0.0810265
	0.304176	-0.225391
	-0.679672	0.032173
	-0.137512	-0.162111
	-1.09209	-0.292609
	-1.3386	-0.115738
	-0.790816	-0.0729528
	1.25347	-0.199522
	0.211349	0.00123103
	0.834478	-1.07311
	-0.804247	0.208695
	1.32986	-0.372517
	0.10796	-0.248524
	1.56325	-0.428648
	0.600845	-0.284279
	-1.51852	-0.318258
	-0.367706	0.63731
	0.720396	0.500689
	-0.0201407	0.677643
	1.25088	-0.328556
	-0.116844	0.697999
	1.09166	0.609469
	1.19116	-0.314112
	0.181194	-0.58923
	-0.0205795	0.0907066
	-0.335158	-0.0048385
	-0.0989222	-0.167628
	-0.631151	-0.0376222
	0.442804	-0.0283859
	0.629282	-0.212115
	0.450772	-0.424973
	-0.0763043	0.114835
	-0.353072	-0.105927
	0.976188	-0.256182
	0.399622	-0.404472
	0.186993	0.0913785
	0.756196	0.0963879
	-0.643917	-0.362888
	0.461558	-0.121614
	0.194777	0.00883196
	-0.0427119	-0.38029
	0.465302	0.199042
	-0.0999626	-0.11197
	0.217905	0.151865
	0.425025	-0.281488
	0.506183	-0.122337
	0.0356807	-0.258528
	0.0405399	0.548455
	0.855671	0.242948
	0.77514	-0.337409
	0.598222	-0.0795574
	-0.159885	-0.139529
	0.371428	0.0014339
	0.794133	-0.293166
	0.808375	-0.0811851
	1.00476	-0.222467
	-0.0152801	0.078188
	0.544401	-0.167176
	-0.597801	0.600247
	-0.0665993	-0.134786
	-0.0792397	-0.0022411
	1.18861	0.214289
	0.915368	-0.0807008
	0.517213	-0.70619
	0.39764	-0.458078
	-0.236813	0.219408
	-0.783154	-0.441415
	0.623519	0.26924
	0.870106	-0.185368
	-0.0495156	-0.14472
	-0.376512	-0.054753
	0.426775	-0.157065
	0.846546	-0.536865
	0.678822	0.753627
	0.309401	-0.24005
	1.4205	0.194197
	0.323006	0.126823
	-0.533941	-0.597941
	0.304352	-0.376338
	0.646731	-0.181244
	0.173087	-0.427174
	-1.03482	-1.80309
	0.053653	-0.486395
	-1.62294	0.0118386
	-0.0813201	-0.71424
	0.803208	-0.785509
	-1.02138	-0.925988
	0.847282	-0.354318
	-1.13956	-0.0537614
	-0.69166	-0.0409621
	0.469741	0.473092
	0.926847	0.612936
	0.610647	0.488506
	-0.0369043	-0.0701738
	0.810537	-0.266904
	0.364492	-0.0991959
	-0.202851	-0.064879
	0.0970832	-0.281894
	0.620957	0.0511884
	0.444077	0.0928713
	-0.93621	0.309178
	0.238389	0.224141
	0.937517	-0.129868
	0.530217	-0.0613906
	-0.0667573	0.0680175
	0.844085	0.183302
	1.17278	-0.0896693
	0.0132747	-0.33071
	-0.112958	0.104617
	0.483406	-0.853759
	-0.103371	-0.293937
	-0.328219	0.30905
	0.44775	-0.17899
	-0.0514339	-0.656392
	0.475909	-0.385181
	0.545029	-0.262501
	0.410396	0.136146
	1.14192	-0.237135
	0.310814	-0.0995916
	1.53226	0.280024
	0.313206	-0.0394071
	0.753691	0.0812234
	0.809492	0.55685
	-1.34409	-0.152373
	-0.225294	-0.450085
	-2.11273	-0.648009
	0.271996	-0.359607
	0.340927	0.126806
	1.01636	0.234958
	0.870936	0.362344
	0.761459	0.00532765
	-0.508634	0.379054
	-0.856016	0.537895
	0.832885	0.105841
	1.62789	0.0527104
	-0.283952	-0.279116
	0.197415	0.100274
	-0.939998	0.324342
	0.822788	-0.0902174
	0.494058	0.153112
	0.376163	-0.223946
	-1.7875	-0.405883
	-0.0612217	-0.0186672
	0.0799205	-0.258209
	0.997799	-0.116701
	-2.17363	0.406345
	0.889766	0.105106
	0.0378112	-0.164345
	0.569797	-0.15413
	0.436144	0.289681
	0.793203	0.10858
	-0.210779	-0.390307
	0.949176	-0.0469524
	-2.45882	0.00301387
	1.47203	-0.289328
	0.747648	-0.337419
	0.746406	-0.328449
	1.04245	-0.0797366
	1.04949	0.0962629
	0.448412	0.158169
	-0.711293	-0.251845
	0.471685	0.120885
	-0.165556	-0.531547
	0.774181	-0.100912
	0.384291	0.0999153
	1.03231	-0.222814
	-0.411245	0.352612
	1.07054	0.121381
	0.547936	-0.0528453
	-0.41319	-0.349774
	0.482783	-0.521738
	0.37376	-0.053764
	-0.281732	-0.552241
	1.31508	-0.360624
	-0.463236	-0.303021
	-1.75695	0.153323
	0.766343	-0.377881
	1.39551	-0.0833481
	-0.581395	0.18036
	-0.170132	-0.474199
	-0.31336	0.193775
	0.218223	0.0298731
	0.54357	0.0344692
	0.218702	-0.275282
	-0.29477	0.0962667
	-0.446561	-0.348558
	0.230992	0.244884
	1.04142	-0.109165
	0.504316	0.0172975
	-0.776261	0.307012
	0.536856	0.180499
	0.363025	-0.577709
	0.159561	0.0233804
	1.49744	0.347836
	1.33441	-0.800064
	0.462476	0.255716
	-1.12644	-0.504776
	-0.0144173	-0.0723933
	-0.432821	-0.0675466
	0.902317	-0.293503
	1.02449	-0.062601
	0.779167	-0.125451
	0.126495	-0.0253704
	0.729784	-0.28437
	1.07168	0.475055
	0.55092	0.0654252
	-0.163601	0.241195
	-0.497982	0.385578
	0.227114	-0.0589278
	0.121206	-0.0337382
	1.06704	-0.744674
	-0.030826	-0.822567
	1.02701	-0.260388
	0.710967	0.121959
	0.392646	0.231142
	0.967383	-0.0361009
	1.10406	0.875375
	0.254166	-0.353329
	0.491097	0.162271
	1.73772	0.0234887
	-0.211762	0.228093
	0.0853519	-0.304017
	0.254788	-0.331809
	1.6339	-0.129319
	0.26601	-0.385533
	0.790512	-0.0751632
	-0.200398	-0.161566
	0.242285	0.111707
	-0.552787	-0.0665397
	0.610644	0.0459241
	0.756418	0.277709
	-0.180432	-0.519581
	0.952833	-0.242343
	1.05737	0.120976
	0.527972	-0.0224789
	1.05603	0.0597912
	-0.622753	-1.22174
	0.158759	-0.130524
	0.410665	-1.10296
	1.28623	0.085184
	0.217517	0.341852
	0.792565	-0.232758
	-0.0071814	-0.209153
	0.715948	0.117633
	0.334932	0.568822
	-0.221411	0.169035
	0.95557	-0.123503
	-1.23009	-0.148571
	-3.14204	0.29153
	1.38732	0.041962
	0.00043417	0.128871
	0.114002	0.187815
	0.89803	0.0457535
	0.568067	-0.170285
	-0.181894	0.54471
	-0.50012	0.156573
	0.089398	0.486731
	-0.145556	-0.7397
	0.750249	-0.377389
	0.717469	0.113068
	0.330956	-0.259731
	0.612859	-0.129707
	0.892055	0.0783416
	0.64686	-0.246219
	0.057618	0.21541
	-0.0777055	0.0648885
	0.706327	-0.310363
	-0.556156	-0.182279
	-0.395163	-0.0177914
	0.864426	-0.220447
	0.392445	0.383569
	0.787467	0.125574
	1.40097	-0.433013
	0.334192	-0.331869
	0.224395	-0.639535
	0.84307	-0.650889
	-0.629459	-0.485316
	0.0707309	0.154008
	0.30701	-0.760477
	0.145764	0.308309
	0.182104	0.401837
	-1.25952	0.185633
	1.06147	-0.151429
	0.658523	-0.388204
	1.24539	0.185718
	0.632661	0.185226
	-0.0087414	-0.230981
	0.385305	-0.134156
	1.3003	-0.159124
	0.315485	0.0616789
	-0.713306	0.368213
	1.6209	-0.0534991
	-0.224019	-0.906784
	1.27599	0.278834
	1.08333	-0.0697949
	0.548218	0.114747
	0.440578	0.35642
	1.04799	0.394613
	0.690874	0.0448395
	-0.0948912	-0.06064
	1.06163	0.239907
	1.27004	-1.19061
	0.386129	0.205539
	0.0715271	-0.0568187
	0.777133	-0.232122
	-0.174318	-0.143552
	0.139076	0.082798
	0.0241512	-0.641039
	0.285697	0.242166
	0.283664	0.066061
	-0.427278	-0.100501
	-0.363315	-0.121598
	0.0763701	-0.174428
	0.926397	0.141167
	0.491238	0.427746
	1.20174	0.225905
	0.335505	-0.321632
	0.146562	-0.265003
	-0.787333	0.0568169
	1.41967	0.0983366
	0.185834	-0.133967
	0.880639	-0.0637985
	-1.01713	-0.104346
	0.49559	-0.37027
	0.964872	-0.194032
	0.496084	0.262389
	0.545445	-0.176713
	0.105817	0.0950155
	0.195805	-0.0564474
	1.23702	0.212818
	0.500319	0.579421
	1.10466	0.327993
	0.0464216	-0.270591
	-0.209211	-1.36487
	-0.055731	-0.0734123
	-0.294613	-0.126517
	0.793039	-0.861294
	-1.6472	-0.696721
	0.694179	0.0804697
	-0.535101	0.203575
	0.661654	0.166556
	0.288061	0.0272305
	-1.14333	-0.0149348
	-0.375458	-0.616405
	0.0279211	-0.262016
	0.47622	-0.389545
	1.10229	0.189698
	0.527151	-0.230738
	-2.14408	-0.522895
	1.26904	-0.189039
	-0.305176	-0.132307
	-0.0313883	0.563621
	0.318308	-0.426896
	-0.582047	-0.278787
	0.00077449	-0.358589
	1.34755	0.157914
	-0.221292	0.26044
	-0.243199	-0.06565
	0.417554	0.183026
	0.572698	-0.105404
	-0.0550965	-0.0807114
	-0.360649	0.141465
	-0.181791	-0.806612
	-0.468557	-0.542423
	0.399492	-0.0581818
	0.995619	0.233238
	0.93265	0.0987933
	-0.0099734	0.120817
	-0.235956	0.184798
	0.0769824	0.402181
	1.06481	0.7464
	-0.112484	-0.0116311
	-0.465582	0.815255
	0.146923	0.392461
	-0.97163	0.324097
	0.0314776	0.238736
	0.972848	0.318198
	0.721492	-0.298833
	0.227175	0.36435
	-0.898549	0.358781
	0.390098	0.00868307
	-0.0468111	0.110477
	0.841886	-0.0526977
	0.511324	0.122359
	-0.427902	0.385833
	-1.18483	-0.230423
	0.643607	0.177896
	0.752576	0.472254
	-0.3353	-1.04891
	0.940304	0.557925
	-1.46934	0.405379
	0.139456	-0.399332
	1.15809	0.313903
	0.147177	-0.0476291
	-0.283151	0.521082
	0.607579	0.189083
	1.1815	0.30782
	0.928333	0.138307
	1.30988	0.0605557
	0.281788	-0.182271
	1.10886	0.169804
	-0.562021	-1.15365
	-0.458133	0.429233
	1.12831	0.262313
	0.646519	0.139251
	-0.273991	-0.16838
	0.613112	0.0676493
	0.475775	0.0325304
	0.156992	0.1882
	0.813137	-0.163501
	0.803128	-0.338087
	0.580409	-0.121641
	-0.0208489	-0.341701
	-1.1761	-0.0282375
	-0.148472	0.357722
	0.272138	-0.0256786
	-0.409485	0.228396
	-0.614287	0.0125688
	-0.525316	0.0851519
	-0.576293	-0.24206
	0.710308	0.310733
	-1.68402	-0.430571
	0.559253	0.12872
	0.538589	-0.301987
	0.235986	-0.319678
	-0.580215	1.02485
	-0.647637	0.0321377
	1.38619	-0.213794
	0.0768767	-0.413743
	0.523326	-0.491284
	-1.25421	-0.148991
	0.360485	0.461707
	-0.318191	-0.0980264
	0.235658	0.0229327
	1.1194	0.148543
	0.912057	0.0613949
	0.602518	0.0254886
	1.46303	-0.195208
	0.69166	-0.218351
	0.289728	0.118871
	0.0731704	0.685005
	-0.178673	-0.327215
	-0.183967	0.348209
	-0.0260553	-0.167246
	0.802899	0.949986
	0.787632	-0.477844
	-1.21533	0.619288
	0.851988	-0.0942056
	0.0895749	-0.0716776
	1.53292	0.0672339
	0.629725	-0.0156836
	0.640527	-0.400069
	-1.6614	-0.103191
	0.103057	-0.0101002
	0.3298	-0.0842849
	1.14308	0.358819
	-0.276855	-0.173419
	1.06603	-0.0294224
	0.269202	0.596952
	-0.0004118	-0.150466
	0.487091	0.284887
	1.13047	0.441959
	0.712973	0.0477897
	0.305113	-0.351655
	0.808457	0.571471
	-0.0907047	0.127837
	0.0241696	0.168322
	-0.31469	-0.36685
	-0.297002	0.0885256
	-0.140059	-0.0846041
	-1.08265	-0.168021
	0.473435	0.0355997
	-0.179718	-0.0785674
	-0.358043	-0.420668
	0.734262	0.13738
	0.747907	-0.396338
	0.339017	0.184352
	-0.121399	0.0985858
	0.26089	-0.242145
	0.0650839	-0.0119726
	0.842355	0.22229
	-0.360108	0.190929
	0.634052	0.0989019
	0.110485	0.304731
	0.128662	-0.169083
	0.692107	-0.122091
	-0.639836	-0.452498
	0.08272	-0.203122
	-1.01154	0.320824
	-0.487237	-0.0675652
	0.303126	-0.12957
	-0.247392	-0.359305
	0.205017	-0.526761
	1.09956	0.029609
	-1.09602	0.160607
	1.57789	0.189564
	-0.607004	0.216829
	0.347012	0.612846
	-0.350565	-0.209729
	0.684835	-0.438794
	0.00608548	0.0190941
	0.852928	-0.347362
	0.143714	-0.0475228
	1.15157	-0.313394
	-0.378474	-0.528968
	0.374518	-0.0711654
	-0.0625107	-0.233277
	-0.27131	-0.394334
	-0.0260843	-0.420496
	0.19718	0.132478
	0.621335	0.118883
	0.365879	-0.269404
	0.577789	-0.432726
	-0.209925	0.124617
	-0.375611	-0.189062
	1.22924	0.0262067
	-0.180597	-0.202022
	1.62419	-0.81106
	0.767988	-0.376594
	0.0181423	-0.355819
	1.06078	-0.269592
	-1.14343	0.178819
	-0.855491	-0.12332
	0.709627	0.121765
	1.05471	0.252801
	-0.441876	0.0718996
	0.2865	0.639253
	-1.64822	-0.0448469
	1.28228	-0.299949
	1.10867	-0.85084
	-0.00735	0.234223
	-0.910746	0.0280808
	0.114749	-0.78628
	0.742671	-0.0324931
	-0.514967	-0.0796016
	0.848338	-0.270364
	0.741574	0.0595663
	1.15119	-0.311492
	-0.254193	-0.155916
	0.234559	-0.0009786
	0.613854	-0.398233
	0.409179	-0.414471
	-0.055589	-0.168204
	0.409188	-0.366463
	-1.4342	-0.214374
	0.674425	0.519685
	1.00359	-0.0102391
	-0.437209	0.12984
	0.319217	-0.876511
	0.590986	0.417908
	0.158566	-1.06567
	-0.414861	-0.0041487
	-0.659685	-0.479208
	-0.703174	-0.192413
	0.984665	-0.396144
	0.843705	0.202171
	0.598551	-0.0546741
	0.325886	-0.387993
	0.0840277	-0.0028006
	1.01979	0.698134
	-0.44129	-0.0320776
	-0.171218	-0.128961
	0.388092	-0.935857
	0.972217	0.0551863
	-0.586527	0.0636707
	0.474014	-0.577601
	0.49702	-0.0770087
	-1.78698	-0.541077
	-0.0588967	-0.243172
	-0.454748	0.232263
	-0.0320135	0.0766931
	-0.469181	-0.174032
	0.885964	0.268701
	1.30205	-0.686803
	0.188818	-0.0005085
	0.272526	-0.0190371
	-0.189143	-0.622654
	0.408012	0.0793161
	-1.78369	-0.140349
	0.57637	-0.0912477
	-0.702805	-0.0047112
	0.528942	-0.127412
	-0.230898	-0.294926
	-0.376667	0.0921523
	0.861911	-0.514579
	-1.3754	-0.0798397
	0.603892	0.14482
	0.876645	-0.120944
	-0.935525	-0.187838
	1.28994	-0.0056373
	0.542197	0.0588386
	0.00763229	-0.585885
	-0.827928	-0.174769
	-1.44374	0.132182
	-0.408559	0.575877
	0.21887	-0.376469
	-0.244642	-0.169863
	0.530745	-0.0030592
	0.821956	0.103916
	0.32279	-0.0708135
	0.102657	-0.276699
	1.07637	0.00599981
	0.571141	-0.0125893
	-0.442358	-0.49053
	1.18996	-0.30997
	-0.155717	-0.107436
	1.01877	0.33544
	0.411952	-0.332933
	0.377759	-0.631757
	0.567848	-0.264434
	-0.433396	-0.519232
	1.41135	0.236533
	1.08221	-0.753544
	-0.271653	0.0068381
	0.179907	-0.395331
	-0.586069	-1.4002
	0.0714512	0.178456
	-0.390454	0.187231
	-0.090791	0.169403
	-0.553286	-0.0870145
	-0.030394	-0.129813
	-0.304153	0.240383
	0.810589	-0.398823
	1.49255	-0.0470413
	0.35687	0.347881
	-0.264774	-0.0561163
	0.345527	-0.130885
	0.194255	-0.0910924
	0.76394	0.517463
	1.06427	-0.0743695
	1.26304	-0.874128
	-0.269744	-0.0456559
	0.052706	-0.787063
	1.07322	-0.115427
	-0.126367	-0.640356
	0.756175	-0.139765
	0.135523	-0.963206
	1.04546	-0.717931
	-0.221676	0.196828
	-0.146218	0.269484
	0.416426	0.088956
	0.853907	0.215207
	0.74425	-0.0156758
	-1.13851	-0.301516
	0.616165	0.182384
	-0.428042	-1.14624
	0.224359	0.374823
	1.13326	-0.0733472
	-0.250917	0.107161
	-1.23631	-0.0315281
	0.0149783	-0.0871192
	0.331762	-0.0818133
	0.267681	-0.176976
	0.66368	-0.0974657
	0.896148	-0.415057
	0.877143	0.170215
	0.768538	0.53737
	-1.38801	0.908991
	1.41285	0.173688
	0.0348302	-0.596301
	-0.389688	0.0293549
	0.592174	0.3593
	-1.19892	0.137244
	-0.124541	0.0148802
	0.972369	-0.061361
	0.390204	-0.151815
	0.499881	-0.294685
	-0.785541	-0.116084
	-0.239967	0.135756
	-0.418753	0.254468
	-0.458585	0.20768
	-0.0022166	-0.393249
	-0.475129	-0.568217
	-0.875941	-0.0029707
	0.217772	0.397604
	-0.332833	0.0582832
	0.0766759	0.131434
	0.413685	0.601836
	-0.394433	0.00636494
	-0.135264	-0.16285
	-1.35145	-0.431897
	-0.165073	-0.0874921
	0.551795	-0.208598
	-0.39963	-0.426823
	0.920228	-0.27
	-0.0811001	-0.321869
	1.20533	0.0751051
	-0.893455	-0.0364879
	0.476464	0.548213
	1.29513	0.0849123
	1.50936	-0.161224
	0.480792	-0.194627
	0.0156591	0.142333
	0.251446	-0.247256
	-0.0826801	-0.225837
	0.521869	-0.140694
	0.237324	-0.523537
	1.06741	-0.931589
	0.729327	-0.279919
	0.316419	0.434559
	0.422694	-0.15069
	-0.712758	0.383415
	0.0562879	0.226808
	-0.504872	0.499803
	-0.957452	-0.478489
	0.586548	-0.18054
	-0.751813	0.102807
	0.987276	0.342313
	-0.330553	0.0723592
	0.625346	-0.163288
	-0.42843	0.0944501
	-1.77231	0.411244
	1.07748	-0.0977328
	0.63545	0.151637
	0.107737	0.0838105
	0.0447837	0.292143
	0.502971	-0.211082
	-0.750719	0.118894
	0.610329	-0.0336373
	0.900761	0.316324
	0.192912	-0.208592
	0.23376	-0.725663
	0.239657	-0.0324484
	1.78246	-0.402513
	0.244996	0.586508
	0.25833	0.310596
	0.406996	-0.0302794
	0.212591	0.137149
	-0.386037	-0.180119
	0.748279	-1.07712
	0.441815	0.331802
	0.364144	0.110886
	-0.159249	0.238552
	-0.716693	-0.187318
	0.132786	-0.475125
	0.509051	0.0648197
	0.542062	0.162686
	0.694863	0.124694
	-1.36835	0.121414
	-0.441395	0.402063
	0.385423	-0.196284
	0.368933	-0.0624113
	0.115346	-0.109751
	-0.485255	0.0770816
	0.0930563	0.0870043
	0.364653	0.15913
	1.69456	-0.766693
	0.782984	0.289655
	0.819792	-0.362896
	1.04219	-0.224142
	0.81215	0.136361
	0.0616465	-0.0184395
	0.636206	0.0805507
	0.536053	-0.526158
	0.652936	-0.147159
	0.444175	-0.0325443
	-0.331178	0.402723
	-0.591908	-0.15811
	0.87824	-0.220897
	0.748556	-0.2575
	-0.193075	0.0781683
	0.632748	-0.0498957
	0.860948	-0.900431
	-0.705311	-0.297813
	-0.439058	-0.17648
	0.413656	0.101057
	-0.164403	-0.350857
	-0.764592	0.0455456
	0.0419615	-0.290626
	0.350834	-0.47853
	-0.590954	-0.723435
	-1.40311	0.0611564
	-0.11099	-0.427425
	0.563889	0.0360968
	0.207524	-0.170549
	-0.240179	0.212358
	0.846843	-0.0925999
	0.428809	-0.0689109
	1.01643	-0.0184182
	0.221306	-0.291796
	0.0462519	-0.142226
	-0.133441	0.228015
	-1.01959	-0.568076
	0.191969	-0.333698
	-1.27282	-0.162003
	-1.65725	0.287219
	1.07629	0.308866
	-0.288817	0.0781864
	0.0549945	-0.155158
	-0.485762	0.625186
	0.989827	0.0281434
	-0.277577	-0.432642
	1.08136	-0.239743
	1.08232	0.172956
	-1.19555	0.223705
	0.683443	0.0541345
	0.895964	0.0953586
	0.611761	0.00202982
	0.186174	-0.10969
	0.677885	-0.0633949
	-0.0919479	0.120196
	0.0338824	-0.226163
	0.976611	0.170084
	0.691838	-0.26178
	0.379677	-0.259363
	-0.869505	0.149906
	0.818882	0.00350341
	-0.963123	-0.171339
	0.124639	0.115383
	0.431362	0.171121
	0.461198	-0.328686
	-0.69296	0.0101237
	0.867275	-0.287019
	-0.0771482	0.317582
	0.654187	0.0675163
	-0.161405	0.0514234
	-1.46012	-0.14455
	0.296885	-0.150239
	-0.765598	0.0338336
	0.433925	-0.0031539
	0.250643	-0.104254
	0.762545	-0.0266247
	0.467526	-0.1457
	0.0972878	0.269708
	-0.116482	-0.0388462
	-0.711183	-0.0983636
	-0.620369	0.259784
	1.06125	-0.0387089
	-0.23406	0.125964
	0.717864	-0.193819
	0.00699629	0.0974108
	0.0105525	-0.0306402
	-0.543748	-0.29586
	0.0714221	0.706555
	-1.37799	-0.0143334
	1.21443	-0.125098
	-0.813285	-0.812889
	-2.03139	-0.0296386
	0.767761	0.191109
	-0.839548	-0.113944
	-0.414062	-0.0125232
	0.247833	0.250681
	0.841202	-0.498616
	0.685342	-0.347707
	0.0848551	0.329461
	-0.919505	0.0922002
	0.386253	-0.0359658
	-0.412886	-0.176377
	0.218792	-0.30632
	-0.118789	-0.0746392
	0.675772	-0.0689028
	-0.056626	0.103169
	-0.404713	0.0876886
	-0.122777	0.0241745
	0.679129	-0.308891
	-0.751474	-0.511869
	-1.30137	-0.347026
	-0.820356	-0.81528
	-1.29176	0.303298
	-0.321272	0.12476
	1.89287	-1.16168
	-0.609905	-0.140064
	0.299884	-0.0119937
	-0.385098	-0.153998
	1.21586	-1.04728
	-0.51298	0.0768141
	0.472736	0.368263
	1.44306	-0.0109606
	-1.10125	-0.55186
	0.342635	-0.0519241
	-0.217448	0.0255852
	-0.164582	-0.372519
	0.940485	-0.0669648
	0.7662	-0.444368
	-1.00202	-0.359034
	0.661151	0.228586
	0.188464	-0.88884
	-0.230355	0.103597
	-1.97768	-0.157926
	1.5231	0.198826
	0.798239	-0.19885
	0.644275	0.646814
	0.51173	-0.447149
	1.18509	0.836932
	1.51708	0.104684
	0.374453	-0.445258
	-0.103027	-0.0731439
	1.137	-0.143469
	-0.103602	0.0852166
	-1.04946	-0.179991
	1.10358	0.165715
	0.77508	-0.398432
	-0.359447	-0.235314
	0.625336	-0.126377
	-0.0152282	-0.871183
	0.626842	0.373757
	-0.138367	0.463599
	1.09702	0.682332
	-0.0722003	-0.0192452
	0.858003	0.0483768
	-0.169397	0.00529437
	0.866922	-0.478457
	0.991159	-0.449528
	-0.113694	-0.0827987
	-0.926938	0.0218478
	0.446245	-0.318725
	-1.26839	0.373069
	0.803229	0.527192
	-0.580595	-0.0801292
	-0.717147	-0.218852
	0.90157	-0.0048333
	0.599197	0.675982
	-0.939366	-0.0941288
	0.853711	0.21911
	0.371691	0.611504
	0.227933	-0.290689
	-0.170471	-0.0342001
	0.873151	-0.314307
	-0.796936	-0.200153
	-0.722553	-0.213212
	1.15799	-0.0960948
	-0.125087	-0.974417
	0.416404	-0.451149
	0.937488	0.414297
	0.250224	-0.37371
	0.753591	-0.330855
	0.377303	0.00477535
	-0.11625	-0.419311
	0.0358031	-0.552333
	0.833674	-0.540126
	0.846475	-0.0019034
	0.60355	-0.143462
	0.286851	-0.3766
	0.603393	-0.443609
	-0.509424	-1.35394
	0.0409042	0.131717
	0.892381	0.0322149
	-0.662179	-0.137556
	-0.222481	-0.0146978
	0.533111	-0.321022
	0.40024	-0.134724
	0.0472099	0.310509
	1.37286	-0.487288
	-0.133848	0.0108107
	-2.54389	-0.35782
	-0.843792	-0.320041
	0.865842	-0.146382
	0.207273	0.071026
	0.215459	0.365773
	0.963452	0.222548
	-0.0884308	-0.155218
	0.920272	0.155646
	1.10484	-0.088979
	1.00258	-0.735567
	0.908405	-0.264776
	0.77453	0.042829
	-0.331966	-0.709213
	-0.0112778	-0.0714927
	0.593501	0.575234
	0.177506	-0.187009
	0.801343	-0.186326
	1.29089	-0.283608
	1.05538	0.883587
	0.0784891	0.47135
	0.829569	-0.584771
	-0.536388	-0.264645
	-0.0676837	-0.552894
	-0.377176	-0.156817
	-0.202799	-0.0714204
	0.167211	0.351183
	-0.105625	0.304541
	1.01481	-0.345781
	-1.15544	-0.0092911
	0.555859	0.0739984
	0.600492	-0.029748
	-0.133903	-0.0543542
	0.855727	-0.210794
	-0.495938	-0.366127
	-0.0965881	-0.380071
	0.978682	-0.124314
	0.331394	0.114591
	-0.350474	0.084454
	-2.32095	0.169849
	-0.137766	0.324467
	-2.15318	-0.154616
	0.46189	-0.372761
	0.214269	-0.325426
	-0.740847	0.109981
	-0.502478	-0.423523
	0.0274786	-0.10497
	-0.138872	0.257529
	-0.986489	0.0178484
	-2.0303	-0.397576
	-1.67608	-0.455948
	1.37053	-0.271429
	-0.520034	-0.220286
	-1.53872	-0.316666
	0.271918	0.249269
	0.18722	-0.168341
	0.0142546	0.140285
	-1.20319	0.151697
	-1.12516	-0.308364
	-1.17833	-0.345926
	-1.59489	-0.521742
	-1.29832	-0.38197
	-1.53872	0.222381
	-1.01551	-0.0560908
	-1.08773	2.47e-05
	0.579914	0.508166
	-0.464561	-0.170213
	-0.776751	-0.911494
	-0.696897	-0.0065468
	-1.00028	-0.0083714
	-2.40398	-0.0208784
	-1.47394	0.00419714
	-1.23017	0.0895926
		-0.558834
		-0.0455118
		0.140783
		0.159424
		-0.197923
		0.382023
		0.133321
		-0.0927659
		-0.253838
		0.570292
		0.390165
		-0.146851
		-0.585989
		0.0009681
		-0.349906
		-0.330295
		-0.593437
		0.0882557
		-0.0039861
		-0.122305
		0.0465302
		-0.0904622
		0.363441
		-0.17825
		-0.464051
		-0.0742748
		0.105151
		0.192658
		-0.543565
		-0.0324853
		0.349512
		0.429019
		-0.542707
		-0.636627
		0.00504314
		-0.672541
		-0.79392
		-0.459331
		-0.172141
		0.191101
		-0.116168
		-0.367165
		0.161134
		-0.301362
		-0.0095458
		0.204135
		-0.0533911
		-0.661606
		-0.141941
		-0.147625
		-0.101166
		0.355618
		-0.208055
		-0.180619
		-0.207153
		0.461602
		0.0647269
		0.431886
		0.0737973
		-0.12526
		0.363182
		-1.05941
		-0.372262
		0.354604
		-0.0513636
		0.0323645
		-0.05439
		-0.264802
		0.0443962
		0.196381
		-0.0035411
		0.532595
		0.284989
		-0.196038
		-0.415241
		0.013516
		-0.151491
		0.355972
		-0.611359
		0.100884
		-0.138705
		-0.335836
		-0.0797546
		-0.131826
		1.1976
		0.221499
		-0.194211
		-0.294066
		-0.454034
		-0.268652
		-0.485193
		0.511502
		-0.0301511
		0.157743
		-0.163011
		-0.195711
		0.260645
		0.356428
		0.274992
		0.194666
		-0.262033
		-0.286547
		0.287314
		-0.0208984
		-0.473654
		0.105347
		-0.715703
		0.163416
		-0.0212302
		-0.11266
		0.0166154
		-0.467612
		0.199229
		-0.0893386
		-0.209415
		-0.18936
		0.0695494
		-0.496815
		-0.46698
		-0.321759
		-0.427408
		0.29285
		-0.160213
		-0.376089
		-0.653765
		-0.314696
		0.216219
		0.166256
		0.00363889
		0.371115
		-0.37716
		-0.120072
		-0.0967099
		0.0333922
		0.22563
		0.0169893
		-0.639338
		0.0394138
		0.109757
		-0.010266
		0.51295
		-0.378092
		-0.900641
		0.101858
		-0.183024
		-0.264352
		0.429036
		-0.522844
		0.149544
		0.586446
		0.192363
[truncated: 4,201 more rows]

## Sheet: Fig1c
Figure 1c
Log2(mean miRNA expression)	log2(sorted/unsorted)
-3.43885	-0.186497
-3.43885	-0.186497
-3.43885	-0.186497
-3.43885	-0.186497
-3.16532	-0.198436
-3.16532	-0.198436
-3.16532	-0.198436
-2.97119	-0.144843
-2.93885	0.168244
-2.93885	-0.542778
-2.93885	-0.542778
-2.93885	0.168244
-2.66532	-0.382055
-2.66532	-0.382055
-2.66532	0.0658293
-2.66532	-0.382055
-2.5752	-1.03642
-2.54323	0.995579
-2.49622	0.775128
-2.49622	0.775128
-2.35932	-0.0260795
-2.29065	-1.59708
-2.16532	-0.605969
-2.15578	1.5858
-2.12613	-1.04343
-2.04323	0.627111
-2.04323	0.627111
-2.04323	0.627111
-1.95484	-1.01396
-1.89799	1.78006
-1.89167	0.12554
-1.87882	2.21821
-1.86015	0.837374
-1.85388	-0.176766
-1.84647	-2.16074
-1.65399	-0.572226
-1.54323	1.36128
-1.51812	0.529697
-1.49671	0.787861
-1.45484	-0.617935
-1.45484	-0.617935
-1.38531	1.88487
-1.3061	2.05204
-1.22686	1.45491
-1.19702	2.59399
-1.16467	1.72782
-1.06605	-0.0093181
-1.01812	-0.204207
-0.953069	-1.99409
-0.941863	-0.501506
-0.851065	0.866742
-0.82171	0.420674
-0.740326	-1.89274
-0.716325	-0.206567
-0.700416	1.13381
-0.636788	1.73584
-0.613047	-0.450283
-0.587588	1.65097
-0.459955	2.13855
-0.363165	1.21422
-0.321746	0.124301
-0.31357	1.37574
-0.238897	-0.0077597
-0.205934	-0.749278
-0.155118	2.34628
-0.131564	0.50471
-0.0735374	1.70046
-0.0248854	-0.448887
-0.0192092	-0.29184
0.0248103	0.46403
0.0638586	2.3452
0.089947	0.501438
0.0957646	-0.647716
0.124878	0.630651
0.231234	0.658213
0.284487	1.35464
0.316503	1.8812
0.326905	0.0760744
0.362034	1.15152
0.362734	0.464707
0.456601	0.98208
0.590939	1.81251
0.704883	0.971778
0.718463	1.5768
0.900295	-0.533396
0.92505	0.0711196
0.946472	2.3615
1.02841	0.153076
1.04137	1.2185
1.07495	0.718133
1.11139	1.83673
1.1146	0.925165
1.1962	-1.63775
1.21062	0.937302
1.22248	0.806694
1.32191	1.12925
1.35894	0.227973
1.37434	1.1257
1.53396	1.20486
1.70322	0.247867
1.76359	0.427666
1.78357	1.26335
1.86949	-0.579198
1.90453	1.34173
2.10703	2.15493
2.15041	0.078215
2.28479	0.568436
2.33491	-0.296728
2.47621	1.15932
2.52482	1.0894
2.58662	1.13855
2.60643	0.373607
2.61283	-0.363271
2.74633	1.17792
2.78962	1.1071
2.83185	0.103857
2.96087	1.04042
2.96343	0.539622
3.00144	0.499126
3.10866	1.38376
3.22998	2.36128
3.23145	-0.0918738
3.28405	0.577791
3.34089	-0.171736
3.37159	1.05343
3.43631	0.842631
3.46511	0.939357
3.48931	0.648684
3.50958	0.178256
3.67486	-0.224277
3.69918	1.35665
3.70209	1.12559
3.77431	0.92315
4.10584	0.658893
4.10761	-0.0571481
4.20812	1.45341
4.29721	0.636633
4.36721	0.0817912
4.38597	0.946237
4.55934	0.702377
4.61511	0.821169
4.62247	1.2151
4.64216	1.64137
4.7822	1.28509
4.8005	0.960779
4.81535	0.490017
4.96905	1.21453
5.17846	0.946669
5.38134	1.40793
5.5978	1.17716
5.60378	1.85226
5.60785	1.14891
5.66264	1.13748
5.80276	-0.0261469
5.8212	1.31419
5.9191	0.86204
5.92928	1.05297
5.94437	1.88876
6.09929	1.58323
6.17912	1.09255
6.19806	2.61328
6.40036	0.679514
6.41441	1.77648
6.57968	0.858072
6.62824	0.531263
6.66624	0.350395
6.70793	0.638956
6.73093	0.583681
6.91776	2.77259
6.98692	0.576763
7.06326	0.954011
7.07953	1.07153
7.25404	0.565337
7.29429	0.949146
7.2943	0.370884
7.46533	1.74263
7.6572	1.29803
7.70236	0.863067
7.78794	1.04969
7.80572	0.882415
7.82865	1.37665
7.90198	1.06043
7.98146	1.43195
8.26184	0.848659
8.43642	0.869348
8.49396	0.690447
8.60651	-0.559674
8.87101	0.996614
8.87965	0.15916
9.06284	0.587911
9.08112	1.15305
9.19708	0.645967
9.20399	0.646098
9.5222	1.22175
9.71886	0.637782
9.71918	0.716423
9.85303	0.371861
10.0001	1.09607
10.0751	0.956744
10.0794	0.629051
10.1536	0.554484
10.1873	1.16812
10.6451	1.31768
10.7372	1.13604
10.7481	1.30396
10.7663	0.97637
10.9324	0.296767
10.9365	1.49612
11.071	0.803067
11.1864	0.920019
11.3685	0.505657
11.4526	0.719661
11.4835	0.887941
11.7435	0.934768
11.8399	0.673287
11.9029	0.80173
11.9519	1.02315
12.1548	0.645137
12.338	0.510754
12.3965	0.688117
12.4106	0.589611
12.5586	0.841004
12.7029	0.886776
13.9754	1.06795
14.0059	0.933139

## Sheet: Fig1d
Figure 1d
vit2GFP day1	vit2GFP rme2deg NGM day1	vit2GFP rme2deg 5PhIAA day1	N2 day1
2862.62	2541.88	1384.4	1040.39
3069.22	3091.04	1154.43	1045.26
3011.24	2094.2	1364.44	1068.47
3027.61	2692.81	1245.01	1046.26
2599.96	2751.83	1181.87	1076.62
2872.86	2565.14	1208.54	1096.24
3327.06	2866.9	1248.58	1100.64
2576.22	2818.01	1410.22	1089.75
2848.75	2686.07	1478.74	1192.54
3104.13	2923.51	1381.04	1042.46
3676.31	2305.7	1235.73	1124.58
2564.91	2743.43	1364.66	1070.78
3331.11	3429.3	1296.93	1054.11
3045.21	3022.82	1314.13	1079.71
3270.67	3003.97	1221.83	1005.2
3062.3	3069.73	1262.62	1047.32
3073.29	2791.9	1368.64	1089.08
3098.59	2947.71	1203.16	1060.14
2905.98	2835.12	1254.78	1070.08
3054.86	2824.56	1252.1	1062.55
2593.39	2604.83	1353.81	1119.25
3258.83	2784.63	1260.31	1075.82
2727.91	3117.24	1208.44	1080.54
2254.3	2827.84	1418.35	1090.52
3049.45	2691.5	1318.01	1061.68
2690.96	2521.9	1346.32	1094.73
3404.77	2648.32	1377.09
2841.07	2570.9	1239.05
2888.8	2949.12	1239.5
3044.76	2986.36	1297.6
2954.75	3108.01	1320.83
3947.31	3227.34	1297.6
3193.14	3267.37	1393.56
3035.64		1175.52
3610.78		1279.01
3259.84		1259.94
3238.2		1432.43
2902.16		1220.39
2941.9		1451.83
2662.36		1585.78
2733.16		1517.32
3343.82		1361.6
		1231.78
		1283.57
		1440.59
		1287.15
		1248.9
		1561.75
		1381.23
		1255.48
		1340.39
		1408.69
		1292.5
		1099.25
		1269.27

## Sheet: Fig1e
Figure 1e
log2 RME2degron (P0 5PhIAA/control)	-LOG10(FDR)
1.89341	0.0541422
-2.17007	0.0368241
0.927679	0.0992788
-1.69239	0.0387364
-1.70666	0.0461043
0.574386	0.0203785
-1.6803	0.0556895
-2.28	0.0159661
-1.94211	0.0743797
-1.12007	0.0897297
-3.34595	0.0110424
-2.00616	0.0801828
0.787103	0.0275567
-0.994433	0.016028
-2.89407	0.0940741
-3.30774	0.0733222
-0.784543	0.0968657
-1.0023	0.0942035
-3.06607	0.0975586
1.02156	0.0238434
2.52844	0.0503173
1.05177	0.092165
2.22444	0.0502508
-5.1618	0.319294
-0.701557	0.0810822
-0.866757	0.0395817
-2.35011	0.0452687
-1.98636	0.0418872
0.85812	0.0676827
-0.777527	0.0969416
-0.764841	0.0784525
1.19882	0.0740977
-1.50125	0.0771988
-1.23655	0.0501503
-0.672791	0.0433967
2.49457	0.0918104
-2.356	0.085329
-4.34538	0.0811498
-1.30767	0.0635449
2.83919	0.0988563
-3.80031	0.0686328
-1.84483	0.00381085
-1.05192	0.0869456
-2.59641	0.0395798
1.06039	0.0596399
-1.94211	0.0640397
0.622306	0.0585337
1.94534	0.0108903
-3.63483	0.332516
0.581954	0.09479
-0.73073	0.0546765
0.559298	0.0752753
-0.626276	0.0304268
3.19265	0.0190286
2.49457	0.0762333
2.56612	0.0229604
-0.921493	0.013437
-2.54265	0.0229887
0.746129	0.0300716
0.772931	0.0578614
1.25697	0.118674
-0.844258	0.0498956
2.84385	0.0469968
0.77072	0.0235931
0.838692	0.00448759
-3.19586	0.0397285
-0.760033	0.0781019
-2.89449	0.487587
-1.33899	0.0769068
-1.0575	0.00695297
-1.09402	0.397574
-1.69149	0.0807664
-2.05825	0.0421235
-3.49642	0.00776575
-0.72057	0.0195162
-2.19774	0.0195146
-0.666116	0.0670413
-1.87335	0.584402
-2.49801	0.0714967
-1.43593	1.28705
-3.59586	0.0880074
-4.39378	0.256406
-2.02512	0.00593028
-3.8484	0.0220133
-2.41209	0.0374417
-0.956831	0.0901367
-1.18449	0.0150887
-1.2253	0.020685
-3.13111	0.0975536
-2.34129	0.0153007
-4.8054	0.604594
-3.50442	1.17535
-1.0369	0.078708
-3.35533	0.0624297
-0.715111	0.0547884
-1.51603	0.116472
0.772983	0.0805044
-3.74698	0.870438
-1.6693	0.493093
-2.98442	6.43015
-2.57771	1.81597
-2.76301	6.77458
-1.96282	1.77962
-1.55563	12.092
-6.16747	1.68775
-2.21808	4.76652
-3.64437	5.30052
-3.01648	2.96846
-1.29737	4.02737
-0.605366	6.81888
-1.378	7.40936
-1.27851	17.4951
-2.70942	11.4822
-2.69689	1.49473
-1.00381	9.50918
-2.57565	26.5909
-1.72965	17.8868
-3.52254	1.88613
