# Supplementary material for: Soma-to-germline miRNA inheritance through yolk promotes stress resilience in progeny
Source: Nat Struct Mol Biol. 2026 May 22;33(6):985–97. doi: 10.1038/s41594-026-01816-5 (PMC13275319; doi:10.1038/s41594-026-01816-5)
Supplement: Supplementary file 11 — Statistical source data. [file 41594_2026_1816_MOESM11_ESM.xlsx]

## Sheet: Fig2b
Figure 2b
vit2GFP day1	vit2GFP dp deg int EtOH day1	vit2GFP dp deg int Aux day1
1876.01	2926.63	2874.33
2892.64	2765.38	3080.52
2780.95	2863.12	3128.85
2520.15	2963.19	2830.58
2855.74	2868.11	2728.07
2892.41	2800.64	3030.58
3322.1	2884.72	2506.35
2761.33	2703.78	2547.73
2985.63	2909.14	2827.99
2301.37	2906.2	3336.43
2920.69	2990.98	3076.21
2690.11	2816.57	2632
2645.57	2827.31	2705.58
2720.54	3048.28	3077.86
2634.22	2583.14	2747.1
2728.44	3062.07	3405.33
2876.72	2610.46	3007.98
2640.76	3305.5	2662.3
2871.81	3195.11	2794.64
2756.99	2726.71	2990.63
2497.37	2804.26	3163.96
2529.05	3235.33	3033.11
2754.88	2843.81	2849.52
2996.47	2756.56	2638.53
2280.81	2634.3	2658.2
2511.16	2783.67	2805.02
2440.07	2843.31	3142.18
2589.11	2882.25	2698.7
2323.61	3290.73	2910.22
2795.97	2986.5	3059.35
2929.3	3171.75	2955.64
2915.91	3208.5	2811.68
3220.81	2573.39	2595.87
2703.34	2651
	2548.07
	3218.65
	2943.56
	2732.55
	2912.28
	3263.66
	2855.42
	2855.26
	2771.36
	3318.21
	2532.11
	2699.49
	2847.47
	2426.76
	2723.99
	2712.7
	2615.67
	3236.08
	2718.31
	3423.64

## Sheet: Fig2c
Figure 2c
log2 Dp degron (P0 Auxin/control)	-LOG10(FDR)
0.794328	0.667972
0.759873	0.828095
-0.744419	0.091739
1.89913	0.229479
0.774533	0.0790793
-1.30503	0.19323
-0.724202	0.135464
0.925902	0.131891
-1.41116	0.142134
-2.11132	0.391894
-2.50592	0.651424
-0.557428	0.0408085
-1.06629	0.167115
-1.24854	0.0791082
0.763446	0.181767
-0.738794	0.0396172
-1.11481	0.176953
-2.32726	0.450662
-1.18287	0.125632
-1.79087	0.296981
-1.56727	0.275315
-1.65644	0.354047
-0.502799	0.122382
-1.84849	0.278442
-1.47812	0.391166
-1.49572	0.249904
-0.504231	0.415183
-0.80462	0.14294
-1.22792	0.235753
1.80086	0.667972
1.40659	0.156537
0.603897	0.096954
-1.77987	0.386589
-1.31406	0.618119
-0.749155	0.0410176
-0.506506	0.057817
0.545595	0.53748
-2.16519	0.424081
-2.92775	0.667972
-0.824751	0.133244
-1.76236	0.24091
-1.41113	0.218954
-1.02331	0.0889297
-1.34518	0.135799
0.992254	0.484582
-1.35208	0.147839
2.43505	0.419046
0.940097	0.098157
-0.683131	0.201335
-0.718968	0.772798
-0.712445	0.118288
-0.602137	0.667972
-0.621284	0.0782333
-1.31458	0.467292
-1.06794	0.218003
-0.641663	0.246944
-1.24428	0.158645
-0.83554	0.104065
0.801125	0.0474343
1.00875	0.131606
0.537469	0.204069
0.776775	0.0712314
-1.19775	0.118221
-1.3254	0.185725
-0.567789	0.0584065
-0.627854	0.838244
-0.561283	0.239328
-2.17064	0.374054
0.989391	0.0829069
-0.748348	0.133715
0.563063	0.118514
-0.654653	0.279137
0.655926	0.064137
-1.67544	0.19673
0.639439	0.258641
-1.46676	0.663046
-1.54051	0.244651
-1.2238	0.112378
-2.43774	1.07119
-2.07367	0.239427
0.81394	0.0645448
-0.632632	0.0547549
0.640243	0.194146
0.554712	0.128508
-0.677508	0.619666
1.18947	0.165243
-2.62231	0.51625
-1.6425	0.210673
-1.693	0.834628
-0.920153	0.145461
-3.32034	0.90297
-1.78053	0.262431
-2.9075	0.619887
-1.98201	0.217581
-0.760701	0.741171
1.6096	0.215351
-1.32602	0.115556
0.951055	0.156602
-1.97667	0.355242
-1.14133	0.163262
-1.53278	0.169369
-0.753843	0.106602
-1.63544	0.245236
0.858556	0.555448
-1.18262	0.196153
-0.825472	0.584109
-1.11151	0.667972
-0.997865	0.142208
0.825305	0.119444
-1.35021	0.111693
-1.21482	2.40105
1.50921	1.61824
1.28636	1.49248
1.25279	2.37185
-0.641498	2.40105
-0.669098	3.31564
-0.738286	3.31564
-0.75371	4.4851
-0.887077	1.74771
-0.938217	6.56754
-0.992962	10.86
-1.27957	9.22391
-1.37846	1.57169
-1.42283	9.84455
-1.82675	10.1299
-1.88777	1.30512
-2.1007	4.89449
-2.13117	5.40069
-3.32878	2.51854

## Sheet: Fig2e
Figure 2e
gene names	log2 Dp degron (P0 Auxin/control)	-LOG10(FDR)
gfat-1	0.763807	9.90235
daf-21	0.527755	8.97385
ctc-3	-0.715912	7.05505
tag-124	-0.679953	5.2968
aps-3	-0.484865	4.86072
C27C7.1	0.438808	4.76169
hsp-1	0.360753	4.63977
lfi-1	-0.330121	4.60258
far-1	-0.302481	4.45038
ptr-18	-0.294457	4.34362
sams-1	-0.289196	4.18301
nep-17	-0.292363	4.15798
acly-2	0.477765	4.03931
F53F10.2	0.530131	4.02693
ctc-1	-0.428909	3.92407
asp-1	-0.341096	3.91534
nduo-1	-0.448076	3.74694
cya-1	0.364249	3.69736
myo-5	-0.287832	3.68388
cdc-25.2	0.313009	3.42462
lgx-1	-0.324479	3.3848
unc-22	-0.409428	3.35996
ppw-1	0.337092	3.34151
abu-13	-0.190656	3.29688
lgc-22	-0.259446	3.21573
T05H10.3	-0.245636	3.19667
cyn-17	-0.181585	3.18306
T01D1.4	-0.205367	3.17209
mct-3	-0.202151	3.13793
chs-1	-0.360494	3.11073
unc-41	-0.394525	3.05104
mpz-1	-0.377633	3.01177
rla-2	-0.430798	2.98466
gln-5	0.342163	2.95667
xpa-1	-0.43574	2.90021
mup-4	-0.3613	2.88989
wrt-9	-0.174749	2.85618
Y16B4A.2	-0.209459	2.81552
pck-1	-0.245041	2.77359
cut-3	-0.1599	2.76031
ZC101.1	-0.234997	2.75407
Y97E10C.1	-0.193322	2.72537
H03A11.2	-0.17992	2.69771
lin-41	-0.306431	2.68543
F15B9.10	0.339903	2.67902
wago-1	0.258343	2.647
T28B11.1	0.272167	2.63793
eef-2	0.321113	2.62115
asp-6	-0.181141	2.61786
pqn-13	-0.249714	2.59772
F53H2.3	-0.317592	2.59611
R10E4.11	0.337972	2.59511
Y48G10A.3	0.313635	2.58428
lsm-8	-0.436404	2.58368
ubq-1	0.274333	2.56559
F57F4.4	-0.160446	2.54368
K10C2.1	-0.215963	2.52499
sumv-2	-0.334144	2.51701
nep-1	0.306271	2.50727
hpo-29	-0.369861	2.49436
puf-8	0.254458	2.493
F35A5.1	-0.15494	2.46602
R09H10.5	-0.157784	2.44661
cye-1	-0.298365	2.4455
lips-3	-0.170632	2.43274
ptc-3	-0.36765	2.3905
W03F8.3	-0.424228	2.38306
grh-1	-0.240478	2.34144
ifa-1	-0.177421	2.33388
ipgm-1	0.295927	2.29632
C49F8.3	-0.142782	2.26082
rme-2	0.290929	2.25829
unc-10	-0.147185	2.25795
cogc-5	0.240581	2.25425
rbd-1	-0.355102	2.24656
twk-11	-0.123421	2.24244
chs-2	-0.212774	2.23605
gfi-1	-0.136947	2.21788
sqv-4	-0.407908	2.21558
ZC123.1	-0.171142	2.20561
iars-2	0.300811	2.20517
lec-2	-0.174599	2.19802
F42H10.2	-0.380035	2.19446
Y53C12A.3	-0.327686	2.18912
hpo-34	-0.150647	2.16176
C50D2.1	-0.128918	2.15969
F40G12.11	0.232683	2.15379
rrbs-1	-0.400716	2.14437
chd-7	-0.30476	2.13099
Y50D7A.3	0.244666	2.12908
B0524.6	0.272051	2.12692
W02F12.3	0.20343	2.12244
orc-1	0.222261	2.11277
hrde-1	0.230685	2.09684
R02F11.1	-0.158975	2.09123
atg-2	-0.330705	2.09063
T09F3.2	-0.253065	2.08181
oig-6	0.258629	2.07601
kin-4	-0.232496	2.07541
Y43F8B.3	-0.189984	2.06808
gst-1	0.263814	2.05719
lin-14	-0.117216	2.056
clh-5	-0.276405	2.05352
atf-7	0.205756	2.05
C16C10.1	-0.302413	2.04576
Y55F3BL.2	0.229775	2.04555
act-5	-0.208315	2.04465
xpd-1	0.253323	2.04273
Apr-01	-0.239083	2.03787
clip-1	-0.200844	2.03637
gar-2	-0.133256	2.02636
T06A10.3	-0.367306	2.02463
T23D8.3	-0.317668	2.02433
pde-2	-0.268317	2.02072
sqv-2	-0.380788	2.01859
B0284.1	-0.384304	2.01191
abcf-2	-0.20416	2.00945
ida-1	-0.156678	1.99349
F59E12.1	0.216332	1.98869
C11E4.6	-0.169535	1.97148
tag-80	-0.116951	1.96113
rimb-1	-0.166555	1.95877
pxf-1	-0.32342	1.94992
W07G4.3	-0.285286	1.94818
ben-1	0.299766	1.94165
mex-5	0.195614	1.94163
rps-23	-0.325512	1.93607
cpb-3	0.203	1.93176
vha-5	-0.170252	1.91926
Y43F8C.6	0.268182	1.89639
tkr-1	0.369198	1.87616
C30B5.2	-0.276967	1.87291
C50D2.8	0.245041	1.87204
skp-1	0.204192	1.87133
lmn-1	0.177091	1.84291
Y38E10A.22	0.239644	1.84072
snx-13	0.250388	1.83614
cids-2	0.216307	1.83388
pck-2	0.234819	1.82837
dhhc-6	-0.242883	1.82819
bath-44	-0.260805	1.82475
T05E8.3	0.222768	1.81665
Y34B4A.10	-0.167348	1.81466
Y53F4B.25	-0.115728	1.81022
spin-4	-0.311541	1.80788
D1025.1	-0.316533	1.80748
sgo-1	-0.26675	1.80629
him-4	-0.103875	1.78968
Y17G9B.9	-0.260576	1.78814
nduf-6	0.298824	1.78739
Y75B8A.7	-0.350877	1.77738
egg-2	-0.252971	1.77466
F44A2.5	-0.137908	1.76543
set-20	0.346671	1.76477
F46B6.6	0.256786	1.75948
ptb-1	-0.150533	1.75047
F46C8.8	-0.0888488	1.74932
arrd-10	-0.135735	1.74603
Y92H12BL.5	-0.32951	1.74272
cpg-1	0.200043	1.74222
top-1	-0.233472	1.73526
unc-13	-0.179327	1.73074
B0336.5	-0.249495	1.72997
ZK632.12	-0.256039	1.71942
zbp-1	0.193995	1.71696
elpc-4	-0.298582	1.7154
ccch-1	-0.158059	1.71504
Y43F4B.5	0.232921	1.71211
wrt-8	-0.0840721	1.70975
elc-1	0.252363	1.70938
F40E10.5	-0.082772	1.70706
ZK177.1	0.244262	1.70101
rsks-1	0.198666	1.69553
Y53G8AR.9	0.244184	1.69159
daf-19	0.260699	1.6798
che-3	-0.217031	1.67764
din-1	-0.25888	1.6739
lin-23	-0.219683	1.66992
C10G11.7	0.178709	1.66805
tbc-1	0.255297	1.65557
C18D11.3	0.241842	1.65378
F26H9.2	0.253891	1.6522
ppfr-4	0.217704	1.65076
dpy-1	-0.198615	1.64988
immt-2	0.222506	1.64864
mfn-1	-0.284583	1.64708
K09H11.7	0.324257	1.6436
smg-8	0.260371	1.64268
mua-6	-0.100899	1.64166
ced-3	0.184799	1.63888
F36D4.5	-0.223914	1.63694
Y55B1AR.2	-0.26769	1.63652
C37H5.13	0.279537	1.63548
reps-1	0.30305	1.63532
C01B10.9	-0.304464	1.63502
Y71G12B.25	-0.165347	1.63273
R11H6.2	-0.225247	1.63261
phf-10	0.234221	1.63253
ima-2	0.193195	1.62751
cec-6	0.231402	1.6228
secs-1	0.325502	1.62061
nlf-1	-0.266706	1.61681
hip-1	0.241914	1.61516
egl-18	0.222686	1.61039
hsp-60	-0.207956	1.60114
Y48A6C.4	0.200898	1.60108
C04F12.1	0.237981	1.60105
ufbp-1	-0.312605	1.60097
cdk-2	0.226545	1.59951
eif-3.H	0.233945	1.59818
C46A5.4	-0.0778444	1.59656
mrp-4	-0.25867	1.59375
gld-1	0.194207	1.59089
F48E8.4	-0.282395	1.58948
F26H11.4	-0.332462	1.58861
mam-3	-0.13042	1.58817
vha-17	-0.307294	1.58762
R08E3.1	-0.104764	1.58406
C14B1.2	-0.235276	1.58164
T19D12.1	-0.0860871	1.5727
C50E3.11	0.32131	1.57263
Y61A9LA.10	-0.248114	1.57064
prx-19	0.191087	1.56888
gly-8	-0.172962	1.56748
ZK355.2	0.299877	1.55482
F07A11.4	-0.201367	1.55448
R12A1.3	-0.0753049	1.55183
hcf-1	0.185689	1.54861
col-165	-0.077682	1.54728
Y66H1A.4	-0.288326	1.54633
wrt-6	-0.0862405	1.54625
Y51F10.11	0.235407	1.54265
Y82E9BR.14	-0.271647	1.5422
ima-1	0.204645	1.54198
toca-2	0.207644	1.53977
Y40B1A.2	-0.291723	1.53947
K04F10.3	-0.266386	1.53898
suox-1	0.29597	1.53101
eif-3.E	0.191476	1.52772
apn-1	-0.248933	1.52755
F53F8.5	0.19826	1.52276
lgc-34	-0.0717951	1.51819
T12D8.9	0.290334	1.51803
dig-1	-0.103624	1.51573
rps-10	-0.290799	1.51434
dpf-5	0.210209	1.51273
W03F9.1	0.202631	1.51168
egg-4	0.191959	1.51126
col-166	-0.0949101	1.51025
F02E8.4	0.179123	1.50972
F41F3.8	-0.0968982	1.50966
F28B4.3	-0.115365	1.50768
T07G12.3	-0.075284	1.50718
ceh-18	-0.120581	1.50621
smg-6	0.198286	1.50613
uaf-2	-0.212919	1.50519
Y106G6H.8	-0.299386	1.49842
unc-73	-0.233752	1.49488
ptr-6	-0.136241	1.49344
klp-6	-0.25124	1.49083
vps-4	0.184684	1.49059
C37C3.2	0.226931	1.49022
sdc-2	-0.283933	1.48502
zmp-1	0.286004	1.48464
F37B4.10	0.284282	1.48428
Y54E5A.5	-0.316941	1.48343
M70.3	0.0746662	1.48096
K06G5.1	-0.0781891	1.48073
C18E9.4	-0.267116	1.48042
lit-1	-0.230282	1.48009
asp-3	-0.1136	1.47744
pqn-35	-0.199495	1.47532
set-16	-0.272923	1.47479
nasp-2	0.161014	1.4731
sorb-1	-0.102288	1.47213
dsh-2	0.176256	1.47202
F17C11.4	-0.205112	1.47163
cdt-1	0.207969	1.46962
H04D03.2	0.228106	1.46888
T12E12.1	-0.235878	1.46281
D1081.8	0.175445	1.46125
chk-2	0.235273	1.46091
F52C9.1	0.260446	1.45958
abu-14	-0.0716608	1.4588
cee-1	-0.215071	1.45838
mam-1	-0.0823731	1.45813
F40F4.6	-0.0857803	1.4581
cct-5	0.221602	1.45796
daf-6	-0.132879	1.45542
rec-8	0.194348	1.4527
gla-3	0.183689	1.45038
suds-3	-0.261322	1.44852
ZK265.9	-0.248318	1.44848
iglr-3	0.295179	1.44491
dhs-3	0.183158	1.44465
F26A1.13	0.230679	1.44254
F28E10.1	-0.187431	1.44177
gpi-1	0.208182	1.4403
nuo-3	0.196636	1.4363
Y111B2A.12	-0.24622	1.43537
pqn-32	-0.0677495	1.43496
C15C6.4	0.234334	1.43329
Y18D10A.8	-0.127004	1.43149
lat-2	-0.0676297	1.43082
sams-3	0.19868	1.42939
Y39A3CL.7	0.200765	1.42634
T19A5.1	0.173799	1.42592
F19C7.8	-0.110018	1.42525
T21B10.3	0.17154	1.42459
cfp-1	0.187806	1.42394
lam-1	-0.270526	1.42089
lips-9	-0.0646944	1.41853
arx-5	-0.23432	1.41789
K04C1.5	-0.136499	1.41369
klp-16	0.22052	1.41234
T24B8.4	-0.120996	1.40826
gbh-1	-0.307325	1.40526
T06A4.3	-0.0783901	1.40491
Y54E10BR.2	-0.273705	1.40424
T25F10.6	-0.101384	1.40411
ifc-2	-0.104427	1.39824
lec-9	-0.0696582	1.39804
ZK185.2	-0.305799	1.39769
rps-27	-0.30583	1.39527
Y46E12BL.2	-0.25222	1.39503
mlh-1	0.233598	1.39393
F58D5.5	0.220784	1.39321
syd-1	-0.123646	1.39321
K03B8.6	-0.0800374	1.39177
jmjd-5	0.239453	1.38542
C30B5.4	-0.28273	1.38519
Y65B4A.6	-0.303139	1.38396
icp-1	0.176231	1.38142
twk-17	-0.0706895	1.37923
cpg-3	-0.283846	1.37437
rpl-33	-0.298422	1.3723
F26G1.5	-0.0620188	1.3721
efl-3	0.276685	1.37047
C23H3.9	-0.107228	1.36757
mrpl-47	-0.27906	1.36305
snf-7	0.128056	1.36216
ell-1	-0.212453	1.36142
K03H1.11	0.255671	1.36114
F08F3.6	0.159096	1.3604
F26G5.1	0.18762	1.36026
hsp-6	0.183542	1.36001
ufm-1	-0.266429	1.35938
adr-1	0.193841	1.35882
F21H7.10	-0.0611777	1.35817
C23H3.2	-0.153211	1.35683
cdc-7	-0.260675	1.3552
F41F3.3	-0.0672015	1.35508
smg-3	0.194189	1.35226
let-607	0.17608	1.34813
fbxc-28	-0.15723	1.34762
C30A5.10	-0.0606168	1.34691
ampd-1	0.242979	1.3466
Y48C3A.3	0.244546	1.34626
Y87G2A.1	0.195718	1.34172
T14G10.5	0.184154	1.34036
rpl-43	-0.275797	1.33988
abts-3	-0.132711	1.33945
C56C10.10	-0.25758	1.33918
sel-8	0.195186	1.33798
F33D4.6	-0.0682255	1.33615
Y94H6A.5	-0.292529	1.33587
abt-2	-0.199788	1.33511
atgl-1	0.170671	1.33257
rla-1	-0.258288	1.33233
attf-2	0.145921	1.32968
cst-1	-0.27674	1.32901
Y51F10.10	0.221923	1.32672
T02G5.7	-0.215523	1.32523
phat-5	-0.059298	1.32471
gpa-16	0.184962	1.32332
pghm-1	-0.147045	1.32294
efl-2	0.232213	1.32284
C45G9.15	0.295375	1.32255
egg-5	0.163649	1.3202
daam-1	-0.208079	1.31761
btb-10	-0.170237	1.31712
rpl-32	-0.272957	1.31595
ubc-1	0.199817	1.31503
tag-273	-0.187272	1.3139
pcp-3	-0.0586109	1.31354
T09B4.9	0.180072	1.31349
tufm-1	0.182398	1.31348
lev-1	-0.08688	1.31336
D2030.2	0.166826	1.31233
timm-23	-0.257969	1.3114
nfi-1	0.184252	1.31131
bec-1	-0.267054	1.31111
tatn-1	-0.0914705	1.30733
ZK484.3	0.172092	1.30587
vha-1	-0.192328	1.30548
unc-87	-0.265574	1.30468
trpp-6	-0.282139	1.29982
unc-1	-0.0622428	1.29803
cdc-48.2	0.172847	1.29702
F10G8.9	-0.291083	1.29538
piga-1	-0.250501	1.29337
nop-1	0.174401	1.29215
W03F9.10	0.162913	1.29176
ani-2	0.168951	1.28971
aqp-10	-0.288941	1.28869
puf-9	0.228297	1.28434
wrt-5	-0.282935	1.2837
C07D10.5	-0.283514	1.2833
C06G1.2	-0.0583261	1.28328
rilp-1	0.170977	1.28277
gon-14	0.167892	1.28274
lrp-2	-0.26797	1.27938
T08B2.7	0.149086	1.27869
R04F11.5	-0.283957	1.27776
vps-39	0.151304	1.27768
rps-26	-0.275602	1.2765
K09C4.10	0.273873	1.27493
ZC434.7	0.252907	1.27469
nars-1	0.183145	1.27371
col-34	-0.0579106	1.27159
ZK686.1	-0.26563	1.26961
rps-19	-0.27119	1.26959
M142.5	0.197512	1.26611
K07A1.1	-0.234645	1.25697
ets-4	-0.091889	1.25456
mys-4	0.176225	1.25309
T10D4.6	0.255394	1.2528
F44E7.5	0.215089	1.2516
lad-2	-0.20306	1.25141
F10E7.9	-0.155557	1.25117
C18F10.7	0.159986	1.25105
M03A8.3	-0.153819	1.25038
iars-1	0.217931	1.24969
tbc-9	0.178842	1.24812
lsy-13	0.163862	1.24732
T27A3.1	0.219596	1.24658
F13H10.8	-0.26746	1.24545
mrrf-1	-0.216871	1.24467
ceh-5	-0.124622	1.24396
sumv-1	0.156474	1.24329
ldh-1	0.217958	1.24304
imp-3	-0.183293	1.24061
nft-1	0.250595	1.24022
R07B7.2	0.194555	1.23809
C05E7.1	-0.069073	1.23627
R12E2.15	-0.060158	1.23536
qns-1	0.186669	1.23379
nhr-41	-0.237139	1.23332
aakb-2	0.225692	1.23205
F39B2.1	0.157203	1.23109
moa-2	-0.271827	1.2307
mca-1	-0.245714	1.23038
phg-1	-0.0610012	1.23034
E04D5.1	0.137247	1.22991
mog-1	-0.199878	1.22588
tba-2	0.182151	1.22553
W10G6.6	-0.0578865	1.22442
elo-3	-0.238631	1.2224
rskd-1	0.156271	1.21993
C10G11.6	0.215845	1.21339
Y54F10AR.1	0.168836	1.21338
rmd-1	0.151692	1.21269
W06E11.1	0.184247	1.21127
C50D2.7	0.211918	1.21113
tps-2	-0.170573	1.211
ubxn-1	0.185891	1.20968
Y52B11A.8	0.211285	1.20816
rnp-7	-0.207178	1.20811
C23G10.7	0.172828	1.20615
W05H12.1	-0.0779532	1.20598
ric-7	0.172779	1.20402
skpo-2	-0.0842434	1.20352
nxf-1	0.168789	1.20242
ZK484.4	0.156526	1.20039
clpf-1	0.218149	1.19875
T24D1.3	-0.222824	1.19838
C34C6.3	-0.068658	1.19718
F27D4.8	-0.262119	1.197
pme-1	0.169264	1.19682
F56F10.1	-0.0691407	1.19643
T23E7.2	-0.109131	1.19537
rps-25	-0.272059	1.19484
ceh-38	0.17362	1.19468
F30A10.9	-0.247967	1.19459
F11E6.7	0.158625	1.19424
hpo-16	0.202096	1.19416
mut-16	0.162868	1.19415
vha-12	0.191545	1.19381
C04G2.9	0.0574177	1.19192
dars-1	0.158301	1.19129
F26F4.8	-0.179345	1.19118
stn-1	-0.267281	1.1902
uso-1	0.19637	1.18985
fbxb-7	-0.275591	1.18969
T05G5.9	0.143204	1.188
riok-1	-0.199865	1.1875
gfi-3	0.250337	1.18744
cysl-2	0.254724	1.18739
Y76B12C.3	-0.216509	1.18639
ztf-8	0.151017	1.18547
acs-20	-0.273158	1.18406
ckb-2	-0.232126	1.18383
R05F9.6	-0.178984	1.18179
dnj-20	-0.267248	1.18132
R186.7	-0.202959	1.18111
H05C05.1	-0.200756	1.1807
gld-4	0.150939	1.18038
B0281.5	-0.263124	1.1803
Y119D3B.14	0.232999	1.17888
lin-15A	0.217543	1.17757
myo-6	-0.220315	1.17579
drp-1	0.155361	1.17443
csn-4	0.163364	1.17397
clec-91	0.148255	1.17384
ZK856.8	-0.246782	1.17353
ZK287.7	0.197489	1.17343
F14D7.2	0.180742	1.17335
glc-4	-0.082923	1.17332
ape-1	0.14908	1.17232
C36A4.4	0.155891	1.17212
snf-11	-0.0923514	1.17184
C14B1.3	-0.269954	1.17165
C12D8.1	0.161014	1.17119
F53B1.4	-0.0543895	1.17106
ech-5	0.213091	1.17075
smp-2	-0.0821187	1.17065
Y57G11C.9	0.136705	1.16748
sams-4	0.179882	1.16728
tbc-19	-0.13589	1.16691
pod-2	-0.229719	1.16661
unc-17	-0.127725	1.16525
arl-1	-0.230444	1.16522
cogc-8	0.172607	1.16445
pbs-4	-0.17056	1.16365
aip-1	-0.258273	1.1634
met-1	-0.159002	1.1632
ketn-1	-0.091665	1.16297
pxl-1	0.268992	1.16232
ctc-2	-0.180867	1.16079
F46A8.11	-0.13275	1.16016
wdr-20	0.18055	1.15979
arx-6	-0.233462	1.1597
F13B12.1	0.138233	1.15838
T05D4.2	-0.191514	1.15789
lron-2	-0.0631504	1.1572
lpd-7	-0.189594	1.1555
Y73F8A.24	0.189463	1.15531
gck-2	0.184592	1.15511
clec-63	-0.0952915	1.155
M01E11.1	-0.248388	1.15385
T07D3.9	0.218063	1.15366
T27C4.1	-0.0975434	1.15244
rpl-25.2	-0.25469	1.15242
F38H4.3	-0.109137	1.15175
M163.1	-0.264682	1.15044
Y37D8A.21	0.19605	1.14939
ZK675.4	-0.0584103	1.14837
R13A5.9	-0.103938	1.14836
crn-5	-0.253127	1.1463
nhx-5	0.25223	1.14559
mel-46	0.196529	1.14526
F19C7.1	-0.0516183	1.14481
wrt-4	-0.0806603	1.14439
alh-3	0.259094	1.14404
ZK180.5	-0.0510795	1.1432
cfim-2	0.14821	1.14285
Y110A7A.9	0.172615	1.14269
C41H7.1	0.0724679	1.14254
Y54G2A.11	-0.208894	1.14145
plk-1	0.135234	1.13977
D2023.6	0.163975	1.1393
unc-53	-0.172346	1.13584
T06E6.1	-0.238526	1.13542
unc-59	-0.165132	1.1337
bas-1	-0.0648667	1.13192
pdi-6	0.161153	1.13053
him-6	-0.208856	1.12977
R11D1.1	0.186521	1.12929
Y60A3A.19	-0.239176	1.12843
F54D5.5	0.158997	1.1253
F52D2.12	0.192435	1.12483
ppw-2	-0.247289	1.12477
T11G6.8	0.154757	1.12428
W04C9.4	-0.239747	1.12407
cpg-2	-0.170316	1.12366
grl-1	-0.126513	1.12151
ins-10	0.221487	1.12114
rpl-24.1	-0.254074	1.12091
C04F12.8	-0.0898941	1.12072
T24E12.11	-0.264544	1.11867
C02B10.5	0.214663	1.11863
pes-2.1	-0.173708	1.11711
nape-2	0.238381	1.11673
bed-2	0.19518	1.11562
Y102A11A.3	-0.0685615	1.1156
ins-5	0.0699913	1.1146
H28O16.1	0.169373	1.11459
Y60A3A.8	0.263419	1.11393
his-71	-0.254702	1.11334
ZC434.8	0.153236	1.11316
rsr-2	0.157453	1.11306
W05F2.4	-0.193586	1.11224
his-42	-0.2634	1.11151
pept-1	-0.0705762	1.11074
spe-38	0.220686	1.11062
Y48A6B.3	-0.191487	1.10853
eif-3.C	0.151848	1.10784
inx-19	-0.141706	1.10693
ZK180.7	-0.0578199	1.10678
col-3	-0.0954956	1.10518
cgh-1	-0.138908	1.10406
rop-1	0.153766	1.10383
unc-34	-0.185771	1.10125
R09B3.2	-0.238682	1.09993
Y39F10C.2	0.0827238	1.09973
ubc-16	-0.228342	1.09927
meg-2	0.189074	1.09788
F44E7.2	0.222637	1.09708
F56E10.1	-0.249352	1.09656
ctb-1	-0.19552	1.09567
F10G7.10	-0.209976	1.09566
B0035.6	0.152642	1.09404
K01D12.1	-0.0606565	1.0938
fbxb-59	-0.162088	1.09182
vha-4	-0.183098	1.09172
ttn-1	-0.0701609	1.09129
F14H3.5	0.195425	1.08979
tag-261	-0.200395	1.08821
his-60	-0.217709	1.08801
C26D10.6	-0.0663705	1.08781
Y45F10B.13	-0.0692497	1.08694
F58E6.13	-0.060662	1.08677
ppfr-2	-0.170838	1.08548
C06G1.5	-0.137711	1.08496
T26C12.1	0.185689	1.08457
cpna-1	-0.259073	1.0843
rab-7	-0.176841	1.08329
T14B4.3	-0.204619	1.08323
tra-2	0.16872	1.08185
T19H12.2	0.150304	1.0793
T23F2.2	-0.0904904	1.0788
Y11D7A.3	-0.0862389	1.07757
Y48G1BR.1	-0.12511	1.07616
rps-21	-0.250247	1.07577
eif-3.D	0.175241	1.07577
R05D11.9	0.14925	1.07497
cpz-2	-0.0646231	1.07467
smg-1	0.178756	1.07422
puf-7	0.147534	1.07251
lin-28	0.189795	1.07218
pqn-87	-0.184238	1.06903
snf-5	0.134171	1.06867
let-767	0.154117	1.06779
ZK909.3	-0.0942935	1.06758
T22F3.3	-0.181192	1.06473
C34F6.10	-0.254986	1.06389
tag-180	-0.124964	1.06248
ZK1128.1	0.237541	1.06244
drsh-1	-0.172977	1.06171
B0491.5	0.182863	1.06147
D2005.4	0.156602	1.06126
Y42G9A.3	-0.0871633	1.06102
R151.10	-0.219787	1.05946
F31A3.5	-0.2233	1.05909
prmt-3	-0.163694	1.05796
sago-2	0.191418	1.05777
madf-1	-0.226525	1.05775
hsp-4	0.149732	1.0577
T16G12.3	0.163751	1.05729
F23C8.5	0.177514	1.05721
F25H5.5	-0.173623	1.05696
unc-54	-0.0855632	1.05674
inx-13	0.249379	1.05659
egl-23	0.145327	1.05653
lsy-12	-0.179724	1.05633
abl-1	-0.2211	1.05551
hlh-2	0.17393	1.05546
R11.4	-0.15589	1.05537
ZC84.7	0.202092	1.05521
ZK512.11	-0.146534	1.05492
Y57G11C.36	0.234496	1.05318
H27M09.5	-0.0874081	1.05276
F16A11.1	-0.163249	1.05272
lag-1	0.146383	1.05236
vet-6	0.092671	1.04978
noca-1	0.145036	1.04951
gbf-1	-0.203026	1.04892
T28D9.1	-0.154417	1.04841
cfz-2	-0.1541	1.0477
sulp-7	-0.0473658	1.04734
mec-12	-0.0688467	1.04707
glr-1	-0.043478	1.04433
Y54E10A.6	-0.185371	1.04331
nep-12	-0.0607347	1.04314
cls-3	0.200907	1.04281
C38C6.3	-0.0471396	1.04223
C18E9.7	-0.0818714	1.04187
T03G6.3	-0.0618139	1.04088
lgc-30	-0.106803	1.04074
cts-1	0.135293	1.04023
dnj-9	0.153878	1.03961
dgk-5	-0.135714	1.03852
C47B2.2	-0.184236	1.03828
dhs-19	-0.229901	1.03828
git-1	0.187579	1.03799
mog-5	-0.16508	1.03754
T23G7.3	-0.226893	1.03669
B0304.2	0.194114	1.03573
C17C3.1	-0.244579	1.03524
Y119C1A.1	0.159977	1.03289
F30F8.10	0.157759	1.03217
kpc-1	-0.250262	1.03215
gld-3	0.126284	1.03125
col-10	-0.084596	1.03096
mrps-31	0.199786	1.02965
Y73E7A.6	-0.238356	1.02906
ZK287.4	-0.174886	1.02876
F59H5.1	0.167583	1.02795
ctg-1	-0.248853	1.02694
H34C03.2	0.142025	1.02683
K02B7.3	-0.121245	1.0266
pme-2	0.146881	1.02527
sfxn-5	-0.0776566	1.0245
zen-4	0.134634	1.0242
gly-11	0.243778	1.02302
exc-6	-0.184474	1.02281
W04A8.1	0.176555	1.02279
puf-5	0.126608	1.02273
nhr-44	-0.141505	1.02273
abi-1	0.136112	1.02112
rpb-10	-0.242099	1.01905
T15D6.12	-0.0495898	1.01774
let-19	-0.185756	1.01647
K06A9.1	-0.0677608	1.01593
Y64G10A.6	-0.152056	1.01449
H14E04.2	-0.189174	1.01383
rpl-38	-0.246939	1.01368
Y37D8A.19	0.245546	1.01367
F59A3.12	-0.176343	1.01351
C14C10.5	-0.148282	1.0132
ptr-5	-0.111392	1.01245
Y75B8A.14	-0.229561	1.01195
mtrr-1	0.148439	1.01007
btb-11	-0.13677	1.00992
mthf-1	0.147662	1.00973
F13D12.6	-0.237995	1.00949
C32D5.10	-0.154158	1.0085
F31F6.1	-0.216561	1.00565
B0205.8	-0.238856	1.00546
F52C6.2	0.22479	1.00524
ska-3	-0.190766	1.00474
C53A3.2	0.242874	1.0041
C28G1.4	0.21995	1.00405
C37A2.7	-0.241944	1.00235
gdi-1	0.133831	1.00207
C42C1.3	-0.0855675	1.00189
Y22D7AL.9	0.244909	1.00186
F10C2.4	-0.169559	1.00161
lev-11	-0.0949866	1.00113
cut-2	-0.043832	0.999571
bath-4	-0.239725	0.999448
mai-2	-0.209636	0.998247
F28C6.5	0.231014	0.997102
D1069.1	0.243348	0.997068
dpy-21	-0.197604	0.996221
Y60A3A.14	-0.23673	0.995285
K07E3.2	-0.244243	0.994007
W09C5.1	-0.182819	0.993326
nhr-70	-0.241003	0.993152
acl-2	-0.214947	0.992975
F32A5.4	-0.0813708	0.991402
Y64H9A.2	-0.0404368	0.989159
Y77E11A.7	0.145513	0.988727
tmc-1	-0.132945	0.988638
cha-1	-0.137087	0.988215
unc-49	-0.108025	0.988158
cfim-1	-0.162787	0.987965
W01D2.1	-0.242596	0.987544
ifb-1	-0.1597	0.987377
csb-1	0.192517	0.987337
his-68	-0.18629	0.987164
scp-1	0.162782	0.986831
mrpl-23	-0.242915	0.986677
oac-30	-0.0402126	0.985696
mre-11	0.143622	0.984216
C17E7.4	0.1458	0.984166
grl-10	-0.151495	0.983792
cut-6	-0.0555688	0.983634
B0041.5	-0.178685	0.983388
spr-1	-0.218776	0.982553
mca-3	-0.184692	0.98251
C41H7.3	0.195454	0.981582
H10E21.4	-0.0605676	0.980738
cyh-1	0.152974	0.9807
daf-18	0.132046	0.980288
tsg-101	0.160519	0.979635
C06G4.4	0.233256	0.979542
cec-10	0.136575	0.979191
ttr-39	-0.240736	0.978997
R13A1.7	-0.238847	0.978602
lpd-3	-0.196262	0.977847
hex-3	0.159129	0.977131
W03G9.8	-0.23969	0.977102
cars-1	0.148866	0.976621
C06G1.1	-0.0570173	0.976564
rpl-35	-0.219042	0.976087
tbb-2	0.145851	0.97517
F56C11.3	0.234875	0.974742
cht-2	-0.089655	0.974432
W01A8.2	-0.0512328	0.973434
F21A3.3	-0.0468269	0.972175
T01D1.3	-0.0496928	0.970698
frl-1	-0.23275	0.970314
R07E5.7	-0.162443	0.969372
Y105E8A.8	0.15677	0.96887
tag-131	0.168629	0.968577
oac-59	0.235422	0.968531
htp-3	0.138772	0.968481
vnut-1	-0.209213	0.968103
rde-12	-0.162249	0.967876
C45B2.6	0.227312	0.9678
F33A8.7	-0.0534691	0.966722
cct-4	0.132258	0.965448
Y54E5A.7	0.157643	0.965046
F18E9.3	-0.0439248	0.964607
src-1	0.132346	0.964547
unc-27	-0.0852856	0.964142
pha-1	0.239129	0.963695
W08E12.7	0.11654	0.961131
grd-1	-0.0388958	0.960999
rpl-12	0.139973	0.96083
T20F7.1	0.183454	0.960686
snpc-4	0.140712	0.959312
lpl-1	0.185354	0.959082
act-2	0.151401	0.95656
kcnl-2	-0.0759306	0.956023
C35A5.8	0.146077	0.955791
C48B4.8	0.237494	0.955678
xpc-1	0.149577	0.955292
sdhb-1	0.15953	0.954967
cbd-1	-0.155122	0.953478
K09F5.6	-0.228142	0.952322
exo-3	-0.196277	0.951622
col-158	0.077523	0.951373
rig-6	-0.13452	0.951211
calu-1	0.197364	0.948963
F44A6.4	0.168816	0.948723
hcp-2	0.158077	0.948556
lir-1	0.149108	0.948387
T14B4.1	-0.15719	0.948217
chd-1	0.179444	0.947679
tos-1	-0.203348	0.947302
oac-17	-0.0380666	0.946291
K08E7.5	-0.145465	0.946271
unc-105	-0.066326	0.945703
ver-2	0.040043	0.944874
tufm-2	-0.16486	0.944728
F58G1.2	0.166979	0.94391
hsp-3	0.161677	0.943566
mrpl-38	0.187549	0.943482
R05G9R.1	-0.101435	0.943372
aakg-4	0.115015	0.943041
T02C1.1	-0.0664059	0.941471
F22F4.1	-0.0456369	0.941365
coel-1	-0.200703	0.940856
rpc-25	-0.22932	0.940373
rme-1	-0.151312	0.940209
fum-1	0.16091	0.940118
Y57G11C.42	-0.0486065	0.940095
tnt-4	-0.0417278	0.939636
daf-12	-0.0825301	0.939322
gtl-1	-0.05462	0.938848
H40L08.3	-0.0655321	0.938429
rps-30	-0.19791	0.938017
F56C9.10	-0.145053	0.937892
ZK795.1	0.22812	0.937452
F33G12.3	-0.173608	0.936867
tofu-5	0.142691	0.936329
sec-3	0.169847	0.936155
kin-14	-0.187095	0.935454
arf-6	-0.219288	0.934912
T28B4.1	-0.0494621	0.93472
cey-2	0.153315	0.933757
elpc-3	-0.177609	0.933626
Y73B3A.4	0.171707	0.932802
tsp-9	-0.217619	0.932667
ZK180.6	-0.0373411	0.93243
F47A4.5	-0.180476	0.930846
sas-5	-0.155929	0.930643
rab-39	0.228162	0.930016
T16G12.1	-0.0792228	0.929912
F56C11.5	-0.201768	0.929574
twk-7	-0.0551018	0.929106
Y105E8A.14	0.156724	0.929099
Y73F8A.5	-0.0747223	0.929054
unc-15	-0.066757	0.929053
C04H5.1	0.210689	0.928622
Y55B1BL.1	-0.103712	0.928535
elpc-2	0.18055	0.928503
hex-2	-0.11401	0.927077
R02D3.4	0.154799	0.927055
C01G10.7	-0.193203	0.926925
T22B7.4	-0.150373	0.92691
cutl-12	-0.040281	0.926368
T09A5.15	-0.229995	0.926252
Y43C5A.2	-0.0418936	0.925557
pde-4	-0.125111	0.924612
pqn-20	-0.155247	0.924419
eif-3.I	0.155757	0.92349
acl-4	0.162345	0.921405
clec-266	-0.195651	0.92102
rpl-20	-0.217362	0.92011
smp-1	0.206388	0.919523
cpg-4	0.127831	0.918609
tcl-2	0.202212	0.917936
npr-5	-0.0968885	0.917598
ubxn-6	0.121726	0.916647
xnd-1	0.122289	0.916526
C06H2.7	0.183656	0.915961
T25C12.3	-0.0524397	0.915269
figl-1	0.187038	0.914057
mex-6	0.110449	0.912942
F32H5.4	-0.0362176	0.91208
npp-13	0.138474	0.911034
gei-1	-0.119144	0.910352
ZC434.3	-0.0424403	0.909732
F55F10.1	-0.185697	0.909294
mec-7	-0.0799095	0.909034
fbxb-15	-0.0744129	0.908119
pqn-22	-0.0636053	0.907916
Y69A2AR.31	-0.0997615	0.907873
rpb-8	-0.16947	0.907266
cst-2	-0.221798	0.906773
Y45G5AM.2	0.157102	0.906745
T26E3.4	-0.202352	0.906383
abts-1	-0.15068	0.905878
C39H7.1	0.0359273	0.905455
teg-1	-0.19491	0.905437
C26E6.12	-0.199089	0.905241
R12E2.2	0.128553	0.905175
F53H4.3	-0.108021	0.905071
mrp-1	-0.16148	0.90466
acs-16	-0.0816019	0.904169
C49A9.10	-0.202854	0.903969
gst-36	-0.0357722	0.903431
K10B4.3	0.223567	0.90337
jph-1	-0.0921333	0.90179
B0238.9	0.132627	0.901216
Y97E10AL.3	-0.176694	0.899702
Y25C1A.13	0.18783	0.898813
spe-44	0.216239	0.898573
rfc-1	0.126503	0.897668
W02B12.4	0.227826	0.897596
pat-4	0.224082	0.897344
Y73B6BL.29	0.211577	0.896819
hex-4	0.157078	0.896006
tag-278	-0.157848	0.895221
rab-6.2	-0.20583	0.895119
Y57A10A.1	0.196046	0.893853
scd-1	-0.221502	0.892784
cdc-73	0.138327	0.892324
srf-3	-0.220099	0.892296
col-117	-0.0873969	0.890205
hoe-1	0.138034	0.888138
C14C11.2	0.155861	0.888053
K07A1.3	0.213955	0.887989
acdh-7	0.142179	0.887865
trxr-2	0.160208	0.887851
gar-3	-0.0672952	0.887468
gcy-22	-0.0468522	0.887381
Y34B4A.9	-0.0435186	0.887236
ZK652.6	0.15219	0.887111
rps-8	-0.216566	0.886797
Y48C3A.20	0.174686	0.885597
dcap-2	0.136131	0.885385
F12F6.2	0.210412	0.884743
ctbp-1	-0.0992999	0.884547
dpf-1	-0.0470816	0.883859
H20J04.9	-0.223089	0.8833
F59B1.2	-0.0346475	0.883072
dnj-22	-0.216734	0.882741
bath-40	-0.131431	0.882508
F49E8.6	-0.209136	0.882301
copd-1	0.131713	0.881916
ram-2	-0.0708158	0.881683
sng-1	-0.0566718	0.880153
rpl-41	-0.223701	0.879541
mag-1	0.139688	0.879259
lec-3	-0.177175	0.879078
T11F9.12	-0.0413312	0.878574
sinh-1	0.163276	0.878568
F02C12.1	-0.0713904	0.878461
nstp-2	-0.185571	0.878361
C09D4.4	0.130622	0.877557
pqn-59	0.12912	0.877549
usp-33	0.17109	0.87652
H11E01.2	0.100029	0.876471
ten-1	-0.190795	0.876188
rde-10	0.16138	0.876169
rskn-1	-0.130924	0.875801
T25G3.3	-0.139737	0.875539
R13H4.2	0.0395748	0.875171
vps-16	0.149123	0.874381
F36G3.2	-0.188793	0.874294
R10E11.6	0.213473	0.874291
klp-18	0.147037	0.87421
Y38A10A.2	-0.0341914	0.874022
let-805	-0.0761372	0.873708
vps-34	0.16803	0.872442
T22C1.5	0.159016	0.872429
csq-1	-0.057112	0.872134
gmps-1	0.142765	0.871445
pro-3	-0.169116	0.87066
F25G6.8	-0.157637	0.870452
eef-1A.2	-0.217837	0.870245
snf-1	0.181491	0.870189
C14A4.12	-0.0827333	0.869868
par-5	0.130353	0.869458
grl-15	-0.0602333	0.868796
atfs-1	0.141826	0.868718
mboa-6	-0.133423	0.868672
tbc-13	0.20112	0.867063
K08B12.1	-0.218616	0.866733
C12D12.1	-0.0499583	0.86637
F09B12.3	-0.0639966	0.866286
Y17G7B.3	-0.214476	0.865597
C16A3.6	-0.222165	0.865475
lrx-1	-0.0336458	0.864238
C47E8.4	0.147344	0.86235
acs-21	-0.165234	0.861993
gopc-1	-0.0647922	0.86089
mbk-1	0.16287	0.859506
clec-90	0.207535	0.859473
ant-1.4	-0.0906819	0.859099
ttll-12	0.146647	0.859008
tbc-14	-0.1938	0.858738
pcp-1	-0.0486969	0.858141
col-144	-0.0709068	0.857671
C42C1.11	0.129961	0.857404
mec-1	-0.0848169	0.85693
mrp-6	-0.118138	0.854709
mlcd-1	-0.180783	0.85468
R151.2	0.112526	0.854437
ztf-22	0.193309	0.854206
lsm-1	-0.177406	0.853911
rps-14	-0.217505	0.853567
C29F7.10	-0.210739	0.852958
C31E10.6	0.204278	0.852371
aldo-2	0.146453	0.852098
F11A3.2	0.126482	0.852077
pst-2	-0.209784	0.851653
Y38C9A.1	-0.193901	0.851117
mlc-3	-0.0629164	0.851105
Y51H7C.5	0.196154	0.8511
T16G12.8	-0.194985	0.850949
F56C9.8	-0.0574701	0.850647
gad-1	0.127385	0.849982
pes-7	-0.0850128	0.849429
F09B9.4	-0.0342787	0.848931
act-1	0.143496	0.848857
F10G2.4	-0.178251	0.848784
qui-1	-0.0726383	0.848139
clk-1	0.207601	0.847937
gly-9	0.145971	0.847784
F19F10.9	-0.168307	0.847405
F23B12.7	-0.141436	0.847266
F09F9.2	-0.0355902	0.846735
C01G10.8	0.118304	0.846086
T23B12.6	0.136724	0.845326
kca-1	0.179307	0.845094
taf-3	-0.180159	0.844774
mrpl-54	-0.216597	0.844459
C46H11.7	-0.0325929	0.844075
B0454.8	-0.0325929	0.844075
C05C12.4	-0.0325929	0.844075
spk-1	-0.153884	0.843339
col-65	-0.0650996	0.842562
C05D12.5	0.115417	0.842062
Y92H12BL.1	-0.192571	0.84177
lea-1	0.181646	0.840609
lst-6	0.148806	0.839979
pak-1	0.164819	0.839971
nrde-1	0.148798	0.839952
T26A8.4	-0.153307	0.839414
F53H1.4	-0.160958	0.839032
mei-1	0.12802	0.837332
ssl-1	-0.169246	0.835864
F48B9.8	-0.214493	0.835602
lin-9	-0.176148	0.834017
Y57G7A.6	0.034756	0.833868
ddl-2	-0.193912	0.833153
Y54G11A.11	-0.149061	0.833071
C24A3.2	-0.0609445	0.833071
Y39G10AR.11	-0.200306	0.832889
F46C5.9	-0.154398	0.832422
cah-6	-0.0480759	0.832213
K09A9.6	-0.118106	0.832028
F28H1.1	-0.215855	0.831476
T28C12.4	-0.0682851	0.831218
gon-1	-0.167272	0.830735
tsr-1	-0.176696	0.830343
dnj-19	-0.15117	0.830151
Y49G5B.1	0.145539	0.829382
such-1	0.152571	0.829207
rhy-1	0.188906	0.829141
unc-82	-0.102192	0.829124
mcm-7	0.137869	0.828752
pole-2	-0.163411	0.828392
arl-8	-0.124575	0.828357
Y82E9BR.22	-0.148178	0.828221
T10B10.3	0.163521	0.828171
ufc-1	-0.215252	0.828132
pos-1	0.113637	0.827661
mnk-1	0.161305	0.827101
Y104H12D.2	0.188205	0.826649
T24H10.1	-0.143207	0.825759
K04G11.3	-0.0315881	0.825581
sdz-26	-0.0623189	0.825449
Y25C1A.8	-0.192135	0.825363
bath-19	-0.0615563	0.825219
VF13D12L.3	0.178305	0.825145
R10F2.6	-0.138544	0.824915
C03B1.7	-0.209309	0.824677
fkh-7	-0.196536	0.823402
tag-52	0.141194	0.823322
glf-1	-0.0415365	0.823142
K12H4.3	-0.161241	0.82299
oac-34	-0.0703346	0.822268
arrd-16	-0.0395885	0.821511
ZK484.5	0.0496336	0.821307
Y39B6A.43	0.177027	0.820984
madf-11	0.133029	0.820977
prdx-2	0.118998	0.820844
sec-23	0.162932	0.820492
C33A12.4	-0.0386461	0.81979
Y105E8B.5	-0.196306	0.819575
Y71G10AL.1	0.121973	0.818704
Y53F4B.12	-0.0438286	0.818355
W09D10.4	0.124262	0.818331
B0228.6	-0.172737	0.81822
Y105E8A.27	-0.0459267	0.818101
orc-5	-0.176469	0.817871
epg-3	0.136016	0.817684
mrpl-37	-0.186925	0.816765
gst-7	0.155033	0.816541
C15H9.9	-0.0656876	0.816323
let-858	0.133378	0.81612
his-26	-0.211835	0.816072
his-43	-0.198977	0.816032
mrps-11	-0.182448	0.815953
iglr-2	0.142965	0.815864
F23D12.10	-0.203913	0.814825
F40A3.1	-0.0611936	0.814205
ddx-15	0.131342	0.814
bcl-1	0.136807	0.813944
Y48C3A.5	0.184597	0.813939
C07A9.5	-0.0309909	0.813832
dod-6	-0.0309909	0.813832
H05L03.3	-0.0309909	0.813832
glb-5	-0.0324277	0.813827
T19A5.3	-0.110147	0.813365
C18G1.6	0.0309835	0.813161
Y38F1A.2	0.210584	0.812742
nas-13	-0.0501232	0.811974
nduo-2	-0.206515	0.811344
B0393.3	0.120121	0.811323
srgp-1	0.10561	0.810375
F08B6.1	-0.190243	0.809454
Y32F6A.5	-0.0746454	0.809182
mrpl-19	0.164499	0.809023
F52H2.5	-0.203687	0.808837
coq-1	0.158483	0.808497
T25G3.1	-0.204127	0.808262
D2023.1	-0.0485197	0.807982
C29F5.1	-0.0610366	0.807835
let-765	-0.15748	0.807276
daz-1	0.12008	0.807071
pct-1	0.125197	0.805784
cor-1	-0.0811048	0.805263
F13H10.6	-0.209861	0.80505
emc-6	-0.193424	0.805012
F59A6.4	0.0305649	0.804984
C24A1.3	0.108222	0.804015
pmp-5	-0.0662416	0.803965
ahcy-1	0.142874	0.803651
ptr-14	-0.0441863	0.80365
mrp-2	-0.209128	0.803516
T04B8.5	-0.20782	0.803438
moe-3	-0.131301	0.802856
Y50D4C.5	0.13267	0.802601
rnr-2	0.108692	0.80159
num-1	0.116828	0.800736
R119.5	0.207467	0.800418
catp-7	0.203544	0.800297
egg-3	0.131967	0.800197
pitr-1	0.111985	0.800047
ost-1	-0.0630265	0.799966
nkb-3	-0.0808125	0.799796
R148.3	-0.162851	0.799017
cca-1	-0.115496	0.798952
F55G1.7	0.204557	0.798822
C38D4.4	0.139794	0.798241
his-25	-0.207022	0.798214
fbxb-52	-0.0484464	0.797383
cic-1	-0.17325	0.797179
hpl-1	-0.206878	0.79683
his-32	-0.208723	0.796743
Y47G6A.29	-0.165944	0.796587
F53F4.12	-0.169903	0.796292
C05D11.1	0.134147	0.795966
plx-2	-0.114155	0.795711
C17E4.10	0.13233	0.79549
unc-77	-0.100602	0.79513
cup-2	-0.143805	0.795083
B0041.8	-0.127016	0.794955
pph-4.2	0.133309	0.794027
grd-5	-0.0377123	0.793858
sago-1	0.184069	0.793207
C16D6.1	-0.0298777	0.793137
sql-1	-0.197988	0.793068
W02D9.2	-0.131345	0.793011
vit-5	-0.158179	0.792937
D1014.2	0.208897	0.79286
Y75B8A.16	-0.146087	0.792574
F57B10.14	-0.207678	0.792495
W03A5.1	0.0433077	0.792292
sucl-1	0.156866	0.791134
tag-115	-0.161957	0.791075
F59D12.2	-0.0556185	0.790805
C49C3.6	0.137393	0.790165
F55H2.5	0.178061	0.790093
M05B5.4	-0.206953	0.790005
F14D12.1	-0.168741	0.789684
gei-14	0.137835	0.789484
D1043.1	0.132212	0.789396
T10E9.1	0.151209	0.788151
tag-184	-0.139564	0.787732
tut-1	-0.204616	0.78768
W07A8.2	0.15058	0.786942
yars-1	-0.170126	0.786359
B0303.4	0.125668	0.786338
F29G9.2	0.111403	0.78632
rtfo-1	0.107729	0.786252
T28C6.3	-0.186251	0.786235
gbb-2	-0.0821686	0.785995
ZC15.1	-0.0314877	0.785705
kin-1	-0.115824	0.785457
dhhc-2	-0.100105	0.784781
F58D2.5	0.0404822	0.784731
F58D2.2	0.0404822	0.784731
epg-6	0.120741	0.783505
Y79H2A.3	-0.16673	0.783455
pdk-1	0.161436	0.783223
pdfr-1	0.185316	0.783086
T07A9.9	-0.127241	0.782937
F49D11.6	-0.0293589	0.78276
R07B1.9	-0.0487065	0.782327
exc-4	0.157776	0.781949
odr-8	0.128443	0.781748
C02F5.3	-0.156022	0.781385
C03H5.3	0.138534	0.781295
lips-12	-0.0713717	0.780967
faah-1	-0.200566	0.780653
ego-2	-0.172364	0.7803
rpl-15	-0.189881	0.780184
rps-5	-0.179866	0.779974
let-526	-0.161094	0.779428
C06A5.3	0.125077	0.77934
col-172	-0.0307177	0.779265
ZC204.14	0.176936	0.779254
ftt-2	0.131347	0.778876
suro-1	0.134395	0.777963
lact-9	0.160214	0.77655
nhr-8	-0.0745242	0.776415
H23N18.5	-0.04338	0.775974
asd-1	0.132774	0.775921
C07E3.3	-0.0513976	0.775541
F53E10.6	-0.195385	0.775126
nud-2	-0.180651	0.774886
him-5	-0.179323	0.774809
ZC8.6	-0.185775	0.774657
C09B8.4	-0.175873	0.773642
rpl-30	-0.200752	0.773519
F32A5.8	-0.175852	0.773102
bub-1	0.120899	0.772677
gpd-2	0.161119	0.772622
dnj-5	0.101723	0.772102
Y11D7A.9	-0.0687661	0.77175
T04F3.1	-0.0928787	0.771567
Y54F10AL.1	-0.163369	0.771288
F26G1.1	0.129508	0.771141
mig-15	-0.19371	0.77104
F09E5.3	-0.189797	0.771032
R07E3.4	-0.0531091	0.770258
brf-1	0.125029	0.769708
zwl-1	0.1374	0.769692
pges-2	-0.158558	0.769472
set-14	-0.163612	0.768778
F56D5.6	-0.188907	0.76871
pyc-1	-0.148406	0.768671
sphk-1	-0.189639	0.768528
K08D12.4	-0.072481	0.768356
Y47D3A.21	0.163609	0.768257
C50A2.3	-0.0988618	0.767788
dot-1.1	-0.153109	0.767646
ani-3	0.139546	0.767165
M70.5	0.146331	0.766733
aat-5	-0.0698944	0.766617
ugt-62	-0.0709785	0.766281
rpn-2	0.134971	0.766214
B0464.9	-0.137038	0.766151
T19D12.6	-0.0991627	0.765783
unc-2	-0.175974	0.765781
evl-20	-0.200373	0.76563
F27D4.7	-0.193935	0.765426
R05G6.4	-0.175659	0.765117
swt-1	-0.0742392	0.765097
rnr-1	0.128649	0.764145
tag-234	-0.0283195	0.763276
F54B11.8	-0.0283195	0.763276
F59D12.1	-0.0823774	0.763006
rgr-1	0.12661	0.762801
aps-2	0.189	0.762787
cuc-1	-0.201499	0.76228
cul-1	0.115419	0.761194
txl-1	0.12297	0.761061
capg-2	0.110769	0.761024
Y52E8A.2	0.181569	0.760223
C25H3.7	0.154678	0.759268
zfh-2	-0.195048	0.759028
C50D2.2	-0.0815389	0.758786
F13C5.1	-0.172537	0.757913
dmd-7	-0.185921	0.757624
stim-1	0.135667	0.757584
T25F10.3	-0.0757376	0.757518
alg-1	0.157569	0.757514
nhr-277	-0.0620972	0.757454
mct-1	-0.186548	0.757436
pde-1	-0.0431393	0.757134
T20B3.1	0.160309	0.756856
C35D10.12	-0.0847082	0.756754
F58B3.4	-0.184393	0.756648
fkh-8	-0.0701561	0.756515
fkb-6	0.123433	0.755911
swp-1	0.151209	0.755726
T12D8.10	-0.201557	0.755216
gln-6	0.113765	0.754992
T08B1.1	-0.0477666	0.754726
tba-4	-0.0327697	0.754341
ZK546.2	-0.1491	0.754289
F56D3.1	-0.0323691	0.754217
acr-17	0.112315	0.753995
letm-1	0.119284	0.753941
C55A6.6	0.0844332	0.752693
T23G4.3	-0.181245	0.75261
R193.2	-0.072953	0.752489
pkn-1	-0.163711	0.752434
C04F5.9	0.166437	0.752206
tlk-1	0.117011	0.752002
D2005.7	-0.161459	0.751766
C41D11.3	0.126043	0.750924
fbxa-210	0.153901	0.750833
pak-2	0.115801	0.750763
C48B6.10	0.162178	0.75042
Y37D8A.16	-0.0563173	0.749626
arp-11	0.144261	0.749173
fbxb-8	0.0369744	0.74901
shn-1	-0.191897	0.748858
C05E11.7	-0.0917248	0.748839
nhr-120	-0.0479629	0.748775
C09B8.5	-0.200152	0.748654
unc-63	-0.196099	0.748507
B0205.10	0.0299029	0.747558
ras-1	-0.0533626	0.747433
tnt-2	-0.0543314	0.747279
flh-1	0.11696	0.74697
bca-1	0.19912	0.74637
bnc-1	0.188054	0.746146
prpf-4	-0.164739	0.745969
pes-2.2	-0.124154	0.745802
F28H6.4	0.15018	0.745778
R04D3.2	0.132737	0.74418
T15D6.11	-0.0288756	0.743686
T23F6.1	0.0967076	0.743116
ctl-3	0.197966	0.742746
H11E01.3	-0.182935	0.742592
M04F3.5	-0.15874	0.742536
dnj-1	-0.145229	0.742466
K08A2.4	-0.181424	0.74234
irk-3	-0.126417	0.741977
Y54E5B.2	-0.196356	0.741544
mig-32	0.145812	0.741331
B0019.2	0.142244	0.741236
vet-1	0.169771	0.740775
C28D4.7	-0.0376141	0.740678
spat-2	-0.118993	0.740199
R11G1.1	-0.0746879	0.740106
mop-25.1	0.130929	0.739889
hmg-3	0.106508	0.739879
hipr-1	0.132161	0.739782
ivd-1	0.138933	0.739448
F46B6.12	-0.171788	0.739422
F56A8.5	0.135883	0.738988
Y49A3A.4	-0.0578766	0.738616
his-10	-0.198337	0.738434
iff-2	-0.18891	0.73816
unc-103	-0.166337	0.737612
F43G6.5	-0.0835763	0.737044
plk-2	0.119215	0.736756
ZK550.5	0.170631	0.736702
C44E4.1	-0.125959	0.736083
myo-2	-0.0280538	0.736061
unc-79	-0.117949	0.736037
Y23H5A.8	0.107028	0.735566
T07H6.1	-0.0458732	0.735208
mth-1	-0.0588307	0.735065
plx-1	-0.166973	0.734782
madf-9	0.156804	0.73462
dpl-1	0.116639	0.734513
mig-14	-0.134839	0.734012
T20F5.4	-0.0385265	0.733878
K04C2.2	-0.146632	0.73361
C53A5.6	-0.160752	0.733486
F25B4.5	-0.14583	0.732008
T21B6.3	-0.0436288	0.731816
cls-1	-0.196953	0.731654
ZK899.2	-0.194729	0.731578
sma-10	-0.0624442	0.730653
ctl-1	0.195372	0.73031
ceh-39	0.150179	0.730006
Y49E10.25	-0.0265937	0.729821
F17C11.12	-0.0402488	0.729692
gtbp-1	0.103167	0.729348
F30F8.1	0.117929	0.72926
sru-20	-0.0317973	0.728994
kvs-5	-0.140947	0.728916
prkl-1	-0.16543	0.728818
R02D5.1	-0.0915663	0.728717
C35E7.4	-0.105749	0.72753
R10E12.2	-0.191485	0.727438
dpf-3	0.105563	0.727301
K03E6.7	-0.196067	0.727055
his-31	-0.190529	0.726873
H11L12.1	0.195445	0.726869
F55F3.2	0.037603	0.726799
col-20	-0.0666787	0.726452
clec-73	0.0311438	0.726367
dsc-4	-0.0789373	0.725819
T09B4.8	-0.191773	0.72575
rde-1	0.138776	0.725409
gadr-6	0.17543	0.724619
gpx-2	0.143401	0.724571
skr-7	-0.172146	0.724193
C39E9.12	-0.120555	0.724095
lgc-27	-0.0694145	0.723519
tbc-3	0.126285	0.723494
ZK1058.5	-0.19087	0.723443
F26A10.2	-0.115208	0.723421
Y19D10A.4	0.0973664	0.723272
Y50D4A.5	-0.0497099	0.723112
cct-6	0.0994898	0.722525
mex-3	0.115939	0.722334
inx-1	-0.0870214	0.722043
madd-4	-0.0677468	0.721991
dhs-24	0.154952	0.721737
C27C12.1	0.168048	0.721695
B0035.12	0.123369	0.721625
rpb-11	-0.17549	0.721498
C08F8.9	-0.121521	0.721016
M02G9.1	-0.0292371	0.720723
ttx-3	0.0467586	0.720442
Y69E1A.2	0.0297893	0.720414
bath-36	-0.17563	0.719854
ooc-3	0.115351	0.719498
dhs-28	-0.093533	0.719492
smk-1	0.120377	0.718912
K02B12.7	0.127091	0.718823
trp-4	-0.0835701	0.718622
itr-1	-0.177768	0.718619
gur-4	-0.0260374	0.718599
cpg-7	-0.0260374	0.718599
W02F12.8	-0.0260374	0.718599
pqn-41	-0.143715	0.718442
brd-1	-0.129294	0.717051
nhr-68	-0.101208	0.717043
hpd-1	-0.0587881	0.715896
F55B11.1	-0.0711789	0.715884
folt-2	-0.0617593	0.715859
F26E4.7	0.191098	0.71567
Y52B11A.4	0.191879	0.715627
nlp-8	-0.0444755	0.71562
lev-10	-0.0964497	0.715409
wars-1	0.139045	0.714842
F07E5.5	-0.182901	0.714418
Y7A5A.1	-0.0662107	0.713297
C30G4.4	0.0294964	0.713261
W09D6.1	0.19123	0.713013
K02A11.3	-0.0615358	0.71299
C54E4.2	-0.0739211	0.712949
Y32H12A.1	-0.0395599	0.712683
faah-2	0.183575	0.712353
Y4C6B.1	0.110148	0.711723
F47B7.2	0.139853	0.711604
C30F12.1	-0.12648	0.711581
btbd-10	-0.125038	0.711578
Y53G8AR.6	0.12824	0.711488
C27A12.6	0.114036	0.711228
cyp-31A3	-0.162492	0.710855
lron-12	-0.0535122	0.710732
nlr-1	-0.161816	0.710234
sgt-1	0.115075	0.709844
Y54E10BR.3	0.120581	0.709591
C35C5.3	-0.142632	0.709246
jmjd-1.2	0.128822	0.709101
flh-2	0.158549	0.708935
clc-2	-0.161756	0.708877
Y66D12A.21	-0.157727	0.708626
F35B12.10	-0.048422	0.70845
C36E8.1	-0.113661	0.707539
F19B10.13	-0.0343008	0.707497
wnk-1	-0.132305	0.707195
lin-5	0.112226	0.70689
F13B12.6	0.14026	0.706803
mms-19	0.133269	0.706666
unc-52	-0.0700653	0.70657
mpst-7	0.190452	0.706371
Y67A10A.3	-0.0498594	0.706212
K09E4.4	-0.0497026	0.705564
Y106G6H.5	0.132221	0.705213
htz-1	0.127964	0.704921
ZK177.8	0.105786	0.704564
haf-6	0.18257	0.704229
dhs-9	0.191924	0.704207
ndnf-1	-0.0591369	0.703681
rbc-1	-0.150815	0.703644
dif-1	-0.144461	0.703617
B0280.7	-0.0252423	0.703382
cdc-48.1	0.115558	0.703301
B0024.10	0.112656	0.702931
F38E11.9	-0.115103	0.70283
F31D4.2	0.110923	0.702401
lem-3	0.134441	0.701799
T23B12.4	0.114547	0.701693
trp-1	-0.0401131	0.700944
Y39A1A.22	0.118233	0.700834
prg-1	0.137182	0.700621
ztf-11	0.185657	0.700329
ZK112.5	0.0823907	0.700279
hmgs-1	0.186342	0.700134
cdl-1	0.0960585	0.699916
Y69A2AR.1	0.119004	0.699635
pgp-2	-0.100964	0.699533
ZK121.2	-0.0363472	0.699442
rpl-29	-0.1901	0.699113
lntl-1	-0.0617211	0.698844
ubc-17	-0.0394903	0.698563
ulp-2	0.116977	0.698508
cyb-3	0.101869	0.698272
app-1	0.0983416	0.698256
rcq-5	0.126195	0.698173
C30G12.1	-0.0556794	0.697817
unc-80	-0.189127	0.697437
F14H3.6	0.112994	0.697283
C53A5.13	-0.0454105	0.696629
che-10	-0.175497	0.696253
lbp-6	0.0696254	0.69617
ZK1248.15	0.130695	0.695747
pat-10	-0.0890011	0.69568
nep-3	-0.0956728	0.695472
F54F2.9	-0.13699	0.695378
stip-1	0.131568	0.695238
F21G4.1	-0.169627	0.695163
inx-6	-0.0489414	0.6951
klc-2	0.139728	0.695028
F33G12.7	-0.182485	0.694915
mom-5	0.134459	0.69459
eat-20	-0.152726	0.69434
VB0393L.2	-0.177401	0.693597
pgl-1	-0.101822	0.69338
C37H5.3	0.179879	0.693229
F17H10.1	-0.169849	0.693172
dhhc-1	-0.174153	0.692801
Y49E10.16	-0.0489844	0.692458
fbxb-107	-0.0521258	0.691673
dyf-6	-0.0422503	0.691494
C25F6.7	-0.0444229	0.691184
C24D10.5	-0.188929	0.691086
H43I07.1	0.137896	0.69084
cni-1	-0.187004	0.690571
F53B1.2	-0.152176	0.690292
W01B6.3	0.0548062	0.690077
rpl-14	-0.189338	0.689928
K03H1.13	0.12594	0.689714
set-18	-0.0845014	0.689602
Y38C1AA.14	-0.180809	0.689569
spat-1	0.117218	0.689172
ppk-2	-0.1313	0.688992
mcrs-1	0.128695	0.688842
aagr-3	0.118719	0.688711
F57H12.5	-0.0519225	0.688233
plc-1	-0.108074	0.688191
erm-1	0.11206	0.687693
pas-6	0.112339	0.687669
D1054.9	-0.0245002	0.687335
R03D7.5	0.0355819	0.687055
R08C7.12	-0.128642	0.686979
F37B12.3	-0.120221	0.686927
vps-53	0.148821	0.686814
C39F7.5	0.185573	0.686812
F49D11.4	0.0244366	0.686718
spe-42	0.0304735	0.686593
men-1	-0.132458	0.685903
F53F1.4	-0.0281747	0.685872
D2092.8	-0.0243696	0.685843
F36D1.8	-0.0243696	0.685843
phat-4	-0.0243696	0.685843
ttr-46	-0.0243696	0.685843
F35A5.4	-0.0243696	0.685843
mec-2	-0.038162	0.685729
cdd-2	-0.160679	0.685509
rep-1	-0.171295	0.685285
fipp-1	0.100225	0.685116
Y18H1A.2	-0.187991	0.685102
B0284.3	-0.0684091	0.685069
sre-13	-0.161556	0.684481
Y51F10.2	0.107331	0.684316
his-1	-0.157385	0.684298
act-3	0.124345	0.684246
cdc-25.1	-0.113047	0.68416
C13C4.4	-0.187817	0.684017
C48B6.2	-0.166924	0.683957
T04D3.1	0.139108	0.683891
enpl-1	0.107274	0.683772
lem-2	-0.149157	0.683741
fli-1	-0.126744	0.683555
fah-1	0.157014	0.683201
ZK1053.4	0.174076	0.683089
E01G6.1	-0.0244127	0.682839
mtm-9	-0.14391	0.682562
B0244.4	-0.0261768	0.682304
par-6	0.127347	0.682179
skr-2	0.123221	0.682166
byn-1	-0.127726	0.682107
T09B9.4	0.127717	0.68203
his-45	-0.145867	0.681971
snx-14	-0.164843	0.681673
F07A11.5	0.088054	0.681548
F10D11.6	-0.0265132	0.68149
W02B12.11	-0.177468	0.681292
R08D7.5	-0.152164	0.681145
fbxa-108	-0.176576	0.680154
F28C10.3	-0.147206	0.679489
F33D4.4	-0.141128	0.679148
crtc-1	-0.184029	0.678928
F23C8.9	-0.186839	0.678887
Y71H2B.2	0.114828	0.678814
T10H9.8	0.0934853	0.678675
slc-17.2	0.123052	0.678416
rps-11	-0.18377	0.678158
bus-19	-0.0997865	0.678068
chd-3	-0.157058	0.678048
T10B11.2	0.122897	0.678022
otpl-1	-0.0966384	0.677968
clu-1	0.102805	0.677955
ZK154.5	-0.132323	0.677839
cdh-5	-0.15513	0.677781
lin-24	0.142248	0.677382
Y55F3BR.6	0.129178	0.677189
brc-1	-0.150645	0.677161
pes-10	0.0344452	0.67682
rpl-24.2	-0.173635	0.676428
rpl-36	-0.185148	0.676118
B0280.2	0.0264939	0.676041
prdx-3	0.147694	0.675724
ptr-16	-0.0242203	0.675661
ads-1	-0.0653675	0.675651
rsbp-1	-0.121654	0.675534
F33D11.10	0.111602	0.675465
ptr-20	-0.0433714	0.675166
egl-26	-0.151043	0.674882
C25A11.1	-0.123776	0.674881
K04F10.7	0.109318	0.674606
W07A12.8	0.154603	0.67454
col-74	-0.0242312	0.674418
pcn-1	0.118	0.674156
msh-2	0.10452	0.674138
H32K16.1	0.0997665	0.67384
E01B7.1	-0.135011	0.673594
H27A22.1	0.144812	0.67359
C08G9.2	-0.136344	0.673573
mics-1	0.11227	0.673325
C17G10.9	0.107863	0.673186
rmd-6	0.0237437	0.673
C10A4.1	0.131493	0.672854
unc-31	-0.136974	0.672809
Y49F6C.2	-0.104225	0.672639
Y37D8A.4	0.123046	0.672487
tbx-33	0.174716	0.672349
fcd-2	-0.139312	0.672308
H12D21.10	-0.125256	0.671849
Y48G1A.1	0.161272	0.671709
F10E9.5	-0.180141	0.671321
mff-2	0.146035	0.671102
ifb-2	-0.0501803	0.671078
mrps-33	-0.185101	0.67099
K12H6.6	0.158356	0.670585
C06A5.2	-0.0699651	0.670553
his-34	-0.175144	0.670302
C09D4.3	0.02359	0.669699
B0564.7	0.119915	0.669461
knl-1	0.10085	0.669274
gcy-18	0.134514	0.669022
psf-3	0.139354	0.668999
xrn-2	-0.151212	0.668846
hmgr-1	0.125118	0.668395
dip-2	-0.145442	0.668292
D1081.7	-0.123767	0.6681
pop-1	-0.150473	0.668073
tba-5	-0.0234673	0.668001
K07D4.6	-0.0234673	0.668001
best-24	-0.0234673	0.668001
T25D3.4	0.115826	0.667958
F49B2.6	-0.0416073	0.66759
blos-4	0.166103	0.667534
gad-2	0.0917543	0.667196
trpp-10	0.142875	0.66686
W06A11.1	-0.0605051	0.666822
grl-5	-0.0239471	0.666659
fkb-3	-0.0873627	0.666627
fbxc-40	-0.120845	0.666552
phat-2	-0.0233626	0.666027
Y75B7AR.1	-0.0233626	0.666027
R10E8.3	-0.0233626	0.666027
flp-5	-0.0233626	0.666027
supr-1	0.137154	0.665687
tbck-1	0.163302	0.665657
dgk-1	-0.0748079	0.665596
T21B4.15	-0.0916921	0.665415
Y41E3.11	-0.146504	0.665315
C14B1.12	-0.184237	0.665295
msh-5	0.147138	0.665041
snx-17	0.16925	0.665003
W03D8.9	0.0279851	0.664634
ssq-2	0.0233237	0.664548
F44G3.7	0.0233237	0.664548
Y37E3.11	0.13051	0.664531
ncx-1	-0.17128	0.66442
F32B5.2	-0.0247602	0.664309
pptr-2	0.112469	0.664148
aspm-1	0.13019	0.664095
nas-6	-0.0232378	0.663671
C50F4.1	-0.0232378	0.663671
T01D3.5	-0.128027	0.663447
abu-12	-0.0238552	0.66323
Y111B2A.3	0.12983	0.662921
F53F4.4	0.0341054	0.662739
vha-2	-0.103959	0.662612
tub-1	-0.0431193	0.662341
egl-3	-0.127559	0.662057
egl-2	-0.0953393	0.661649
T13H5.8	0.133374	0.661639
jmjd-1.1	-0.0231242	0.661523
tax-6	-0.182014	0.66116
lron-14	-0.0504446	0.661136
sra-35	-0.0273019	0.661106
T03F7.7	-0.0346003	0.660868
M195.2	-0.0230867	0.660812
ZC416.6	-0.0230867	0.660812
wrt-3	-0.0230867	0.660812
F15H10.8	-0.0230867	0.660812
tsp-6	-0.0230867	0.660812
tba-9	-0.0230867	0.660812
acp-1	-0.0230867	0.660812
F47F2.3	-0.0230867	0.660812
amt-4	-0.0230867	0.660812
acp-5	-0.0230867	0.660812
C55A6.12	-0.0598426	0.660555
ekl-1	0.122918	0.660312
psf-2	-0.147689	0.660182
gipc-1	0.023075	0.659723
Y49E10.30	-0.0505621	0.659508
C05D9.7	-0.178738	0.659295
ZK512.2	-0.142698	0.659075
inx-7	0.134698	0.658731
F59B10.4	-0.0229563	0.658343
K10B2.4	-0.177265	0.658335
rps-15	-0.170179	0.658255
R03D7.4	0.108799	0.6582
Y64G10A.10	-0.0229439	0.658107
F10E7.1	0.0348455	0.658022
rpb-9	-0.158095	0.657988
R02F2.4	-0.133478	0.657955
pgp-3	-0.0431813	0.657804
C24A3.4	-0.0810363	0.657677
pssy-1	0.165567	0.657397
T22H2.4	-0.0228998	0.65727
cex-1	-0.0228998	0.65727
unc-4	-0.0228998	0.65727
F23F12.13	-0.0228998	0.65727
Y4C6B.3	-0.0228998	0.65727
oac-48	-0.0228998	0.65727
C08B6.3	-0.0228998	0.65727
Y39B6A.30	-0.0228998	0.65727
F13C5.3	-0.0228998	0.65727
ZC449.1	-0.0228998	0.65727
F31E8.5	0.0229479	0.657255
R05D7.4	-0.175012	0.657152
bam-2	-0.159246	0.657131
nhr-206	0.0659161	0.656958
F29B9.7	-0.0228751	0.656801
nas-8	0.044961	0.656336
Y65B4BR.1	0.0228762	0.65586
C05C9.3	0.0228762	0.65586
ears-1	0.140614	0.655715
C07A12.7	0.179315	0.655556
srv-6	-0.0228071	0.655509
C44B11.4	0.0228508	0.655367
K10G4.5	0.0228508	0.655367
pcp-5	-0.180145	0.655077
Y47D9A.1	0.106693	0.654884
lec-5	-0.0270848	0.654584
F28C6.8	-0.170509	0.654351
T25E4.2	-0.0227388	0.654211
acdh-8	0.0227712	0.653816
dnj-21	-0.164633	0.653742
tag-83	-0.0364363	0.653726
K01C8.2	-0.0226629	0.652768
F59B10.6	-0.0226629	0.652768
hecw-1	-0.0226629	0.652768
inx-18	-0.0226629	0.652768
mul-1	-0.0226629	0.652768
flp-13	-0.0226629	0.652768
ent-6	-0.0226629	0.652768
nhr-183	-0.0226629	0.652768
F58B4.6	-0.0226629	0.652768
C50B8.4	-0.0226629	0.652768
F16H6.10	-0.0226629	0.652768
ZC15.10	-0.0226629	0.652768
grd-2	-0.0226629	0.652768
flp-22	-0.0226518	0.652556
hmbx-1	-0.174918	0.652492
wrm-1	0.154692	0.652367
copa-1	0.143523	0.652356
ins-34	-0.156831	0.652268
osta-2	-0.177954	0.652232
jmjd-2	-0.139015	0.652204
mib-1	-0.180826	0.652184
pfk-1.2	0.0226854	0.652146
mdt-18	-0.15806	0.651731
C27A2.5	0.0226536	0.651527
prp-38	-0.135328	0.651519
C34F6.9	0.1758	0.651347
his-13	-0.176104	0.651243
F22E5.2	-0.0225575	0.650759
T08G5.1	-0.0225526	0.650666
str-8	-0.0225526	0.650666
sti-1	0.114764	0.650211
B0495.8	-0.14625	0.650056
bath-30	0.130314	0.649724
gpb-1	-0.136313	0.649614
F57G9.7	0.0225539	0.649581
C02B10.6	0.0225539	0.649581
Y57G11C.6	0.0225539	0.649581
F56B3.2	0.176684	0.649577
pbo-1	-0.0684491	0.649535
snap-1	-0.108516	0.649473
ceh-99	-0.181257	0.649363
clec-74	-0.0224635	0.648965
mec-5	-0.0224635	0.648965
W03A5.2	0.126629	0.648879
nrx-1	-0.144309	0.648846
rho-1	0.107252	0.648586
irld-61	0.0224868	0.648272
srg-59	0.0224868	0.648272
F59B1.6	0.0224868	0.648272
twk-33	0.0224868	0.648272
lmd-3	0.100085	0.648243
Y38H6C.20	-0.0423732	0.648126
ZK546.14	-0.177164	0.648071
cav-2	-0.0319996	0.647978
coq-6	0.152236	0.647922
D1025.10	-0.133379	0.647792
pkg-2	0.165894	0.647781
ric-4	-0.132294	0.647633
lin-26	0.111772	0.6475
Y102A11A.6	-0.112654	0.647217
C16C10.4	-0.119472	0.647113
dys-1	-0.161461	0.647049
K12C11.3	-0.0223529	0.646853
F13G3.12	-0.0223529	0.646853
clec-17	-0.0223529	0.646853
T26E3.7	-0.0223529	0.646853
Y52E8A.4	-0.0223529	0.646853
M04G7.2	-0.0223529	0.646853
ugt-24	-0.0223529	0.646853
npax-3	-0.0223529	0.646853
Y73F8A.20	-0.0223529	0.646853
nhr-159	-0.0223529	0.646853
T05B4.8	-0.0223529	0.646853
frpr-9	-0.0223529	0.646853
C27A7.3	-0.0223529	0.646853
nlp-42	-0.0223529	0.646853
oac-49	-0.0223529	0.646853
Y72A10A.1	-0.0223529	0.646853
R07A4.3	-0.0223529	0.646853
Y62H9A.7	-0.0223529	0.646853
C09G1.3	-0.0223529	0.646853
F11G11.5	0.11513	0.646809
sri-20	-0.0223497	0.646792
rpn-10	0.0948318	0.646767
mlt-9	-0.0240215	0.646754
rmd-3	0.0224084	0.646741
irld-18	0.0224084	0.646741
ZK484.7	-0.0223435	0.646673
str-143	-0.0223435	0.646673
plk-3	-0.160212	0.646575
F37D6.2	0.125234	0.646243
ZK112.3	-0.137574	0.64623
C11D2.4	-0.122516	0.6462
fat-3	-0.154999	0.646137
F12A10.8	-0.161554	0.646105
sec-10	-0.150811	0.645917
emb-30	0.11881	0.645915
kin-29	0.178619	0.645882
T25D10.4	-0.0914481	0.645524
cdka-1	-0.0469267	0.645446
rnf-5	0.143116	0.645132
F15A4.10	-0.174794	0.644942
Y39E4B.5	-0.125161	0.644617
clec-105	-0.0222265	0.644436
F58H7.1	-0.0222265	0.644436
gen-1	0.0996029	0.644378
T27F6.8	0.0222803	0.644238
F55C12.6	0.0222803	0.644238
R07E5.5	0.0222803	0.644238
sss-1	0.0222803	0.644238
Y69E1A.8	0.0222803	0.644238
T27E7.1	0.0222803	0.644238
Y40H7A.11	0.0222803	0.644238
F25B3.4	0.0222803	0.644238
ssp-35	0.0222803	0.644238
nhr-198	0.0222803	0.644238
spe-19	0.0222803	0.644238
C55A6.1	-0.127074	0.643978
myo-1	-0.0234058	0.643773
M4.1	0.122188	0.643721
bra-1	0.179851	0.643577
C45E1.5	0.0222438	0.643524
K10D11.5	0.0222438	0.643524
ncx-10	0.0222438	0.643524
F15B9.6	0.0222438	0.643524
T16A9.3	0.0222438	0.643524
fbxb-61	0.0222438	0.643524
Y116F11B.11	0.0222438	0.643524
C53C11.2	0.0222438	0.643524
K04H4.2	-0.0320565	0.642893
nhr-178	0.0221911	0.642491
srv-8	0.0221911	0.642491
T24B8.2	-0.128301	0.642315
ZK154.1	-0.0380919	0.641959
F57C2.4	-0.0220883	0.641787
Y39H10B.3	-0.0220883	0.641787
tyra-3	-0.0220883	0.641787
T28F4.5	-0.0688812	0.641677
ptr-19	-0.0845733	0.641581
C29H12.6	-0.0621799	0.641326
C33A11.2	-0.176357	0.6412
dnj-24	-0.0661772	0.641161
gpcp-1	-0.124769	0.641064
C38H2.2	-0.0976914	0.640978
Y62H9A.9	0.0220957	0.640623
T05E12.6	-0.0408227	0.640176
rps-17	-0.171151	0.640098
ima-3	0.0928116	0.639994
ZK546.4	0.138418	0.639956
siah-1	-0.179027	0.63947
ucp-4	-0.137324	0.639339
F11C1.1	-0.144075	0.639325
fbxa-48	-0.0219367	0.638876
srj-21	-0.0219367	0.638876
C29G2.3	-0.0219333	0.63881
col-51	-0.0219297	0.63874
C41D11.10	-0.0219297	0.63874
D1007.18	-0.0219297	0.63874
K04H8.3	-0.0219297	0.63874
srz-63	-0.0219297	0.63874
F46C5.2	-0.0219297	0.63874
C08H9.1	-0.0219297	0.63874
clec-5	-0.0219297	0.63874
C45G9.1	-0.0219297	0.63874
T05C7.5	-0.0219297	0.63874
srt-24	-0.0219297	0.63874
Y69A2AR.23	-0.0219297	0.63874
K07H8.8	-0.0219297	0.63874
C43F9.5	-0.0219297	0.63874
K10D11.7	-0.0219297	0.63874
Y105C5B.25	-0.0219297	0.63874
str-46	-0.0219297	0.63874
[truncated: 14,190 more rows]

## Sheet: Fig2f
Figure 2f
gene names	log2 Dp degron (P0 Auxin/control)	-LOG10(FDR)
homt-1	-0.100344	0.0585191
nlp-40	-0.0371614	0.0295187
rcor-1	-0.043383	0.0341513
sesn-1	-0.0606967	0.064809
Y74C9A.1	-0.329727	0.31204
Y48G1C.12	-0.0691424	0.0350978
pgs-1	-0.142162	0.122897
Y48G1C.5	0.483982	0.758745
csk-1	0.0127529	0.0105517
Y48G1C.10	-0.0129658	0.0104496
Y48G1C.6	-0.145719	0.107653
Y48G1C.9	-0.0036698	0.00104851
Y48G1C.1	0.0822125	0.050887
Y48G1C.8	-0.322665	1.41771
rab-11.1	-0.0998924	0.187237
rpl-7	-0.195814	0.605357
F53G12.9	0.146493	0.0746939
mex-3	0.135211	0.188504
F53G12.4	-0.0282636	0.0104496
duox-2	-0.128373	0.0636559
bli-3	-0.0046467	0.0034965
ptr-11	0.0965837	0.0895174
F56C11.6	-0.303113	1.01022
F56C11.5	-0.0102925	0.00472419
F56C11.3	-0.218367	0.203649
atm-1	-0.344056	2.41709
Y48G1BL.7	0.0739214	0.0329143
snpc-3.3	0.201029	0.139698
Y48G1BM.6	0.0502173	0.0358028
snpc-3.2	-0.0932937	0.0401334
Y48G1BR.1	0.196075	0.164059
C53D5.3	0.0230784	0.00885138
Mar-04	0.236129	0.316994
ztf-3	0.0371613	0.0220065
C53D5.1	0.101214	0.144418
C53D5.5	0.124401	0.178507
imb-3	0.211552	0.954152
xpo-2	-0.126208	0.164059
Y48G1A.4	0.120435	0.169709
daf-25	-0.125165	0.124066
mbtr-1	-0.175903	0.118928
Y48G1A.2	-0.301211	0.265442
Y48G1A.1	-0.0790492	0.0494363
rnp-8	0.00874132	0.00305575
R119.2	-0.427068	1.80038
R119.3	-0.491324	1.97589
pqn-59	-0.184095	0.624286
taf-4	0.0124203	0.00681795
R119.5	-0.0584771	0.0440506
otub-2	0.079708	0.11496
Y50C1A.2	0.109189	0.0676683
C07F11.2	0.0514575	0.022951
tol-1	-0.0116522	0.0114632
W04C9.4	-0.143358	0.089538
W04C9.5	0.119634	0.071506
W04C9.2	-0.18556	0.301676
haf-4	-0.208318	0.561188
Y65B4BL.4	-0.197108	0.122897
deps-1	-0.16622	0.130608
Y65B4BL.7	-0.076422	0.0290871
acs-13	-0.222275	0.876425
Y65B4BL.1	-0.193114	0.122897
psf-3	-0.411046	0.523258
icd-2	-0.107625	0.249312
wwp-1	0.00021487	0.00043805
ptr-21	-0.24045	1.42414
Y65B4BR.1	0.4026	1.28312
ceh-9	0.148399	0.078548
hum-7	0.0851894	0.139399
eme-1	-0.135102	0.132316
sago-2	-0.141868	0.115936
Y65B4A.4	0.0560125	0.0196873
Y65B4A.6	0.0570851	0.0687844
vps-20	-0.209441	0.225327
Y65B4A.2	0.00295249	0.00147001
Y65B4A.7	-0.0612681	0.0231166
Y65B4A.1	0.006217	0.00225841
Y65B4A.8	-0.264651	0.508037
Y18H1A.11	0.0945871	0.0444645
Y18H1A.10	0.113736	0.0521012
Y18H1A.4	-0.210038	0.297557
Y18H1A.2	-0.200016	0.187022
hgap-1	-0.165918	0.540133
Y18H1A.7	-0.0933537	0.0517103
pif-1	-0.139017	0.083552
Y18H1A.9	0.0118886	0.00411517
T06A4.3	-0.190623	0.151853
T06A4.1	-0.0179027	0.0056192
zfh-2	0.148645	0.22774
ZC123.1	0.0780485	0.0408212
ZC123.4	0.128952	0.235235
Y95B8A.8	-0.104447	0.188879
pde-6	0.116382	0.294161
Y95B8A.6	0.216659	0.486764
him-19	0.0641496	0.028573
gpa-16	0.051644	0.0308549
Y95B8A.4	0.204834	0.133864
Y95B8A.12	0.230428	0.419092
Y95B8A.2	0.168315	0.173192
nas-30	0.00360238	0.00147001
mig-1	-0.118246	0.205224
cutl-20	0.146329	0.19199
shc-1	-0.0631235	0.060014
hmbx-1	0.0275156	0.010942
C54G6.3	0.0983479	0.073217
C54G6.2	0.00712557	0.00219926
spp-23	0.0201128	0.00877306
mrpl-38	-0.19203	0.516582
spd-1	-0.378844	0.939545
Y34D9A.3	-0.0322335	0.0143822
Y34D9A.7	-0.14078	0.105986
glrx-10	-0.184601	0.345275
Y34D9A.8	0.0846069	0.0735289
vps-4	0.0275372	0.0290901
npr-23	0.0921413	0.132316
gsa-1	-0.0443622	0.0542468
R06A10.1	-0.0473782	0.0173133
R06A10.5	0.265108	0.214223
R06A10.4	0.153627	0.197638
ZK993.2	0.0336569	0.0143822
ZK993.5	0.209906	0.138011
ceh-45	0.127383	0.0654939
Y48G8AL.10	-0.0632671	0.0648753
aps-3	0.154855	0.156701
rpl-17	-0.173739	0.447559
Y48G8AL.7	0.0967307	0.0683644
haf-6	-0.363582	1.50774
smg-2	-0.0201794	0.0179283
Y48G8AL.5	0.0202561	0.0168214
herc-1	-0.0302578	0.0256352
Y48G8AL.16	0.0372557	0.0124
Y48G8AL.13	-0.0566554	0.0493697
Y48G8AL.15	0.292078	0.295524
grh-1	0.123182	0.224262
Y48G8AR.2	0.0843107	0.0493697
dapk-1	0.128055	0.554748
K12C11.3	-0.387294	0.45003
K12C11.6	-0.262845	0.222014
K12C11.7	-0.13819	0.0711883
smo-1	-0.23215	0.28457
K12C11.1	-0.308944	1.5679
Y92H12BL.1	0.0610813	0.0546846
Y92H12BL.5	0.0397233	0.0276828
Y92H12BL.4	0.0613448	0.0431961
Y92H12BM.1	-0.0322946	0.0165045
Y92H12BR.7	-0.133372	0.144784
set-29	-0.0761388	0.0506936
Y92H12BR.2	-0.0339336	0.016313
Y92H12BR.3	-0.109193	0.254125
mrpl-15	-0.0352017	0.0271117
F37F2.2	-0.0385414	0.016064
spe-15	-0.0230755	0.0124
gst-25	-0.192791	0.118288
acs-16	-0.243713	0.62181
dyb-1	0.00293652	0.00195492
Y92H12A.5	-0.126078	0.3913
Y92H12A.4	-0.142846	0.301158
Y92H12A.2	0.14202	0.449024
src-1	-0.101289	0.13918
Y73E7A.3	-0.128568	0.179973
cpx-1	0.0450257	0.0329143
Y73E7A.2	0.141401	0.213036
Y73E7A.6	-0.138524	0.0988168
adpr-1	-0.106455	0.105366
bre-4	-0.0183001	0.010942
Y73E7A.1	-0.219876	0.396374
Y73E7A.8	-0.125728	0.059602
mab-20	-0.0234416	0.014453
pqn-88	0.150326	0.123721
Y71G12B.22	-0.200375	0.127356
Y71G12B.17	-0.169972	0.142044
Y71G12B.23	-0.135214	0.127125
Y71G12B.35	-0.179687	0.150186
drag-1	-0.246879	0.28384
Y71G12B.31	0.0359658	0.0290871
ubc-3	-0.0024794	0.00172569
lsm-6	-0.118038	0.0803493
Y71G12B.13	0.0960852	0.103339
atg-5	0.0820498	0.0819897
tln-1	-0.0639748	0.103478
mppa-1	-0.275171	0.706753
Y71G12B.10	-0.0958683	0.0955595
lin-65	-0.0488345	0.0420381
Y71G12B.8	0.0239012	0.0230195
Y71G12B.25	0.0877165	0.0782956
Y71G12B.26	-0.477927	1.51013
Y71G12B.6	-0.0836286	0.0446752
Y71G12B.5	0.152827	0.0803053
pghm-1	0.089116	0.102943
Y71G12B.32	-0.126493	0.0602116
Y71G12B.2	0.29001	0.366041
Y71G12B.30	0.0643772	0.0256352
chaf-2	-0.551239	1.59157
C53H9.3	-0.287778	0.28384
C53H9.2	0.228537	0.83014
rpl-27	-0.194544	0.531335
egl-30	0.066027	0.0779439
emr-1	-0.0515365	0.0297753
nlp-12	0.088768	0.0483594
tag-96	0.022302	0.00784889
scm-1	0.0400305	0.0329143
tub-2	0.102082	0.189399
trpp-10	-0.308544	1.24431
Y51F10.7	-0.379412	1.11564
hex-4	0.181171	0.23615
Y51F10.4	-0.0231213	0.0129216
Y51F10.10	0.0906169	0.0851437
Y51F10.11	-0.0147756	0.00784889
Y51F10.3	-0.0595641	0.0548029
Y51F10.2	-0.0618438	0.02519
gap-3	0.0132018	0.010942
crtc-1	0.0676866	0.0720586
Y20F4.4	0.0654751	0.0688612
Y20F4.8	0.0316364	0.0112885
Y37E3.1	-0.103084	0.0866196
rpb-10	0.0221333	0.0104496
moag-4	-0.0566818	0.0325233
arl-13	0.227408	0.287562
rla-1	-0.19801	0.704133
Y37E3.8	-0.15926	0.45485
phb-1	-0.443459	2.37457
Y37E3.10	0.0133987	0.010942
Y37E3.11	0.0824403	0.125067
iglr-3	0.151648	0.111953
npp-13	-0.0943711	0.155102
Y37E3.19	-0.121298	0.0555565
fpn-1.1	-0.0110714	0.0056192
Y37E3.17	-0.57675	10.5424
Y37E3.30	-0.0498579	0.0169425
afd-1	0.0874543	0.188353
W03F11.5	0.00305373	0.0008482
gcy-17	0.0379215	0.0143805
lgc-51	-0.0791973	0.0310211
slc-17.6	0.0948872	0.073224
abt-2	0.145326	0.734363
Y39G10AL.1	-0.0237849	0.0104496
cdk-7	0.135341	0.183409
Y39G10AR.11	-0.0284921	0.0225767
tpxl-1	-0.0667295	0.060391
epg-2	0.0236744	0.0132634
icp-1	-0.488849	1.09729
Y39G10AR.9	-0.301367	0.405312
Y39G10AR.21	-0.31867	0.694106
tbca-1	-0.0748098	0.0387353
Y39G10AR.8	-0.0941516	0.202231
Y39G10AR.7	-0.0728542	0.0290871
mcm-4	-0.621592	1.88795
Y39G10AR.32	-0.239183	0.176642
ugt-31	0.0214871	0.00764242
zeel-1	-0.360721	0.378409
nekl-1	0.0545053	0.0325233
sydn-1	0.0800549	0.087735
dot-1.1	0.0317945	0.0394154
zwl-1	-0.138715	0.0931836
F23C8.13	-0.0198059	0.0112566
did-2	-0.257285	0.697049
F23C8.7	-0.288902	0.245387
ubxn-1	-0.181512	0.335333
F23C8.3	-0.241211	0.259897
inx-19	0.23777	0.398699
Y74C10AL.2	-0.170962	0.268122
abtm-1	-0.0297192	0.0231166
Y74C10AR.2	-0.0479691	0.016313
eif-3.I	-0.0133057	0.0112484
Y23H5B.6	0.146069	0.209278
Y23H5B.5	0.0474525	0.0290871
dmsr-2	0.183434	0.156963
Y23H5B.1	0.315409	0.378409
aat-5	0.0738766	0.0644078
fbp-1	-0.334272	0.348778
ptr-12	0.0666175	0.0840831
ctn-1	0.153965	0.296433
spe-47	0.168587	0.0939767
Y23H5A.3	-0.194626	0.192489
Y23H5A.2	0.00727713	0.00291284
cars-1	-0.0113799	0.00885138
Y23H5A.8	0.147375	0.0840831
mage-1	-0.216589	0.213036
F40E3.5	0.188916	0.218825
F40E3.6	0.292986	0.244065
F32B5.6	0.0775984	0.104909
F32B5.7	0.128622	0.175842
cpz-1	0.0786488	0.073149
F32B5.2	0.0772131	0.050482
F32B5.1	-0.95947	12.4419
lin-17	0.0504333	0.0290871
dnj-30	0.0230757	0.00987527
Y71F9B.6	0.0241199	0.016313
snr-7	0.0677744	0.0483594
yop-1	-0.0516307	0.0621782
Y71F9B.2	-0.1403	0.155172
lron-11	-0.0685824	0.0715202
plk-2	0.0351748	0.0118045
Y71F9B.9	-0.289943	0.239325
sop-3	0.0166109	0.0145854
Y71F9B.1	0.138098	0.12926
Y71F9B.13	0.190782	0.28384
W03D8.8	-0.308107	0.654687
W03D8.2	0.22762	0.168112
itx-1	-0.0645216	0.0651524
W03D8.3	0.05182	0.0178087
pop-1	-0.161763	0.187237
ccb-2	-0.0887116	0.0408893
W10C8.4	0.113746	0.0715202
W10C8.5	-0.992557	17.6589
W10C8.6	0.137917	0.0889221
Y71F9AL.11	0.0618629	0.0280075
Y71F9AL.10	-0.0317881	0.0256352
Y71F9AL.12	0.101972	0.0589604
rpl-1	-0.250911	1.30436
Y71F9AL.9	0.0952926	0.200736
Y71F9AL.8	0.141225	0.0767926
dnc-5	-0.036964	0.016064
arx-1	-0.0673098	0.108436
Y71F9AL.7	0.218296	0.187659
Y71F9AL.6	-0.100667	0.050482
copa-1	-0.0294267	0.0273733
gst-43	-0.159706	0.12926
Y71F9AL.4	-0.136687	0.0719044
pme-1	-0.339393	1.54526
Y71F9AL.2	-0.154012	0.0931836
Y71F9AL.1	0.00585672	0.00225841
trap-1	0.0706265	0.0626058
nxt-1	-0.0654992	0.0394154
cogc-3	6.7e-05	5.5884e-05
bam-2	-0.046462	0.0487915
Y71F9AR.4	0.0697088	0.0282442
Y71F9AR.2	-0.244865	0.182019
supr-1	-0.117173	0.133864
dnj-28	0.183987	0.197638
nduf-5	-0.112324	0.139255
Y54E10BL.3	0.0506407	0.0431162
mek-2	-0.0517793	0.0638282
col-48	-0.0919455	0.0425653
Y54E10BL.1	-0.143471	0.0767926
Y54E10BR.4	0.195174	1.02367
Y54E10BR.3	-0.0248194	0.0174983
Y54E10BR.5	0.0520128	0.0376462
rpb-7	0.0753297	0.0518299
Y54E10BR.2	-0.217151	0.235963
mod-5	-0.0591756	0.0384257
ztf-23	-0.0342087	0.0160326
Y54E10BR.1	0.0158254	0.01024
arx-7	-0.135016	0.132884
M01B12.4	0.0309996	0.0394154
riok-1	0.0632931	0.0898404
nhr-64	0.0227501	0.013366
C45E1.4	-0.0473763	0.0425569
col-49	0.1463	0.0737259
K09H9.8	0.16738	0.18001
K09H9.5	0.0385563	0.0234707
lpd-6	0.364447	2.16848
K09H9.2	-0.222525	0.156955
K09H9.7	0.0378651	0.0137141
vbh-1	-0.180893	0.376099
mrpl-17	-0.174266	0.246725
Y54E10A.6	0.0870132	0.0939405
dnc-6	0.0213815	0.01024
Y54E10A.10	0.167623	0.231321
Y54E10A.11	-0.144763	0.337155
Y54E10A.12	-0.0470245	0.0178087
Y54E10A.17	0.0186406	0.0118045
fog-1	-0.0143424	0.00511051
rom-5	-0.0384652	0.0225308
cdt-1	-0.32657	0.410244
txl-1	-0.100957	0.0860842
cogc-1	-0.124718	0.253868
mab-31	-0.108899	0.133864
zip-4	0.104422	0.111306
nol-5	0.166436	0.28472
pqn-72	0.169927	0.338376
sulp-6	-0.173995	0.101282
W01B11.6	-0.212985	0.455333
ace-2	0.0845384	0.17817
trx-4	0.192717	0.164432
Y44E3A.4	0.0635929	0.0720092
Y44E3A.1	0.0751019	0.0282442
Y44E3A.6	-0.0404344	0.0473373
W05F2.7	0.163944	0.154852
enu-3.4	0.178454	0.104958
W05F2.6	0.0574966	0.0226899
fbxa-203	-0.15861	0.090043
W05F2.4	0.192607	0.817315
cdk-2	-0.231864	0.397795
K03E5.2	-0.169754	0.246456
neto-1	0.0669588	0.0444645
Sep-01	-0.220169	0.28457
tag-63	-0.303951	0.516149
Y47G6A.13	-0.323302	0.366691
msh-6	-0.441427	1.17589
Y47G6A.14	-0.353874	1.32228
spg-7	-0.394642	2.23457
Y47G6A.15	0.0468655	0.0210109
Y47G6A.9	-0.128703	0.0778611
crn-1	-0.134541	0.0904905
Y47G6A.17	0.27345	0.346908
Y47G6A.7	0.026843	0.0226203
Y47G6A.18	-0.0242389	0.0193655
pcaf-1	-0.131852	0.195719
Y47G6A.19	-0.0422233	0.0435216
Y47G6A.30	-0.0633158	0.0287075
Y47G6A.5	0.174785	0.309799
rnp-6	-0.0252614	0.0196873
rde-10	-0.101162	0.144992
Y47G6A.21	-0.474984	4.5552
Y47G6A.33	-0.064832	0.0231546
lpd-3	-0.122628	0.351533
Y47G6A.29	-0.11445	0.365789
Y47G6A.25	-0.0026493	0.0004937
inx-22	0.12733	0.0612813
inx-21	-0.228365	0.161311
Y47G6A.32	0.0377064	0.0143805
cah-6	0.0818988	0.0619861
jmjc-1	0.0605257	0.0521012
T28F2.2	-0.254672	0.337206
T28F2.1	-0.0953785	0.0428277
ccb-1	0.0486907	0.0470413
acd-5	-0.222984	0.243673
smp-2	0.0101503	0.00563757
ftn-2	-0.812093	13.3892
rab-8	-0.189949	0.362118
D1037.1	-0.165077	0.21648
D1037.5	-0.276076	0.216541
msh-2	-0.464758	0.976853
hus-1	-0.214938	0.164271
F21A9.2	-0.03985	0.0168214
F21A9.1	0.214794	0.153051
lin-59	0.132979	0.504228
glh-4	-0.101166	0.0687844
T12F5.2	0.0294126	0.0104496
larp-5	0.0395065	0.0443158
sld-2	-0.0564889	0.0205152
inx-13	0.084999	0.132368
inx-12	0.0414001	0.0445207
asic-1	0.228847	0.28457
C32E8.12	0.103654	0.0454615
C32E8.6	0.100028	0.0680143
ric-19	0.103098	0.0795852
C32E8.5	0.0538636	0.0275838
C32E8.3	0.0593481	0.0507711
rpl-13	-0.218887	0.948253
ptr-2	-0.0412785	0.0168214
C32E8.9	-0.67051	2.30943
unc-11	0.14693	0.251299
ubr-1	0.0437125	0.0498902
npp-11	-0.0623301	0.0519768
unc-108	-0.0008199	0.00043805
F53F10.3	-0.96967	9.0929
F53F10.8	-0.188085	0.153437
F53F10.2	-0.196363	0.79965
F53F10.1	0.0154391	0.00713594
gsp-4	0.193885	0.133864
T03F1.6	0.164894	0.204642
T03F1.11	0.0435263	0.0392885
tfbm-1	-0.0135444	0.0104496
guk-1	-0.114258	0.164271
hcp-4	-0.358364	1.05883
pgk-1	-0.348808	0.847864
coq-4	-0.0845903	0.0417224
clec-53	-0.593661	1.8281
uba-5	-0.0657213	0.0543378
T03F1.12	0.0499373	0.0173797
C50F2.3	-0.0414802	0.0290871
C50F2.2	-0.0186008	0.0124
C50F2.4	-0.0974479	0.127442
C50F2.1	0.0678136	0.0254628
fkb-5	0.025893	0.0095702
C50F2.7	0.16359	0.165954
magu-3	0.0233646	0.0143822
pbs-4	-0.0562782	0.0489199
mrrf-1	-0.1443	0.13918
T20F5.4	0.239954	0.185219
T20F5.6	-0.0560017	0.060014
T20F5.7	-0.139363	0.146817
egg-4	0.0613587	0.0256352
lrp-2	-0.0195227	0.0196873
F47B3.3	-0.0009458	0.00043805
F28H1.4	0.0566486	0.0276828
aars-2	-0.0178147	0.014453
cpn-3	-0.0936794	0.1173
F28H1.1	-0.0737985	0.0485958
unc-73	0.0798429	0.0981331
F55C7.2	0.286121	0.317414
unc-89	-0.0009409	0.00043805
clec-89	-0.0036912	0.00146607
acd-2	0.207913	0.179661
acd-1	0.0523403	0.0178948
delm-2	-0.0365618	0.0124
cyb-2.2	0.015102	0.0048118
H31G24.1	0.197319	0.125904
lin-44	0.131138	0.0798021
let-504	0.0895597	0.0757844
E01A2.2	-0.0959753	0.102154
E01A2.5	0.264242	0.269517
akir-1	0.0767741	0.11502
E01A2.1	-0.127452	0.136072
poml-2	-0.0258567	0.0105442
poml-3	0.00338303	0.00115114
R12E2.8	-0.538083	0.985017
inx-15	-0.285505	0.876425
inx-16	-0.272267	0.79965
inx-17	-0.349548	1.14039
egg-5	0.0170935	0.00609163
R12E2.11	-0.0555964	0.039226
mrps-6	-0.113869	0.130016
rpn-8	-0.141266	0.204642
R12E2.13	0.00879089	0.00479702
R12E2.2	-0.110994	0.164917
R12E2.1	0.0980782	0.111616
ppw-1	-0.238579	0.317414
cas-2	-0.067829	0.028573
C18E3.5	0.159593	0.131746
C18E3.4	0.0331659	0.0112484
C18E3.3	-0.143202	0.285181
hop-1	0.0113773	0.00380132
swsn-2.2	-0.0693993	0.0519768
C18E3.9	-0.0386815	0.0178306
nab-1	0.0760529	0.0923944
ndx-7	-0.45447	2.43499
exoc-7	-0.119797	0.136153
tufm-2	-0.337212	0.487058
cogc-5	-0.0877064	0.0548029
C43E11.12	0.0383425	0.0159809
met-1	0.129614	0.221024
mus-81	-0.09056	0.0875485
C43E11.9	0.121782	0.133864
cdc-6	-0.108874	0.0764346
acin-1	-0.168219	0.239325
scpl-3	0.190332	0.506055
Y47D9A.1	-0.0365124	0.0205152
anc-1	0.0369061	0.0516162
acr-6	0.0331064	0.0112484
ZK973.8	-0.231387	0.163653
pdp-1	-0.147778	0.233098
ZK973.9	-0.020017	0.0104496
lpd-5	-0.425596	3.07151
cec-10	0.028123	0.0215944
ZK973.11	-0.0806694	0.0985833
ZK973.1	-0.205257	0.314587
dhc-1	-0.303171	1.38769
tiam-1	0.0743398	0.0988168
C41D11.3	-0.0526805	0.065327
eif-3.H	0.0320831	0.0234323
cps-6	-0.194291	0.28384
C41D11.9	-0.0345174	0.0118045
C41D11.5	-0.0199062	0.00858203
eri-7	-0.380062	0.8252
eri-6	-0.174863	0.339436
C41D11.6	-0.1229	0.123721
gcy-28	0.126841	0.186812
mrpl-19	-0.20774	0.389432
Y119C1B.5	-0.379139	1.55517
Y119C1B.6	-0.0072818	0.0030116
bet-1	0.0925646	0.17259
zig-9	-0.525421	2.26723
Y119C1B.3	0.192535	0.225281
Y119C1B.10	-0.0713664	0.0560759
D1007.15	-0.0879451	0.118288
pqn-24	-0.0975275	0.0715202
D1007.13	-0.120973	0.0555153
ceh-17	0.0284997	0.0104496
col-52	0.0679833	0.02519
D1007.3	0.134158	0.0779439
D1007.18	-0.163431	0.0938347
D1007.4	0.274698	0.214247
D1007.5	0.099195	0.0767926
rps-10	-0.0501556	0.0492497
rpl-24.1	-0.203328	0.554555
D1007.10	-0.125865	0.103981
D1007.19	0.232377	0.164103
nrd-1	-0.0685381	0.0648959
eaf-1	-0.0284973	0.0123005
D1007.8	-0.122584	0.060262
C44E4.5	-0.0235828	0.0118045
C44E4.1	-0.0471669	0.0689824
C44E4.4	0.316833	0.855409
acbp-1	-0.114432	0.151203
got-2.1	-0.113184	0.0779439
Y119C1A.1	0.159815	0.271129
lmd-2	0.0235611	0.0104728
rpl-4	-0.186115	0.711131
B0041.8	0.0228533	0.0106137
B0041.5	0.0607959	0.0464428
ain-2	-0.129226	0.25286
B0041.11	0.126277	0.0605052
xnp-1	-0.165801	0.42659
unc-57	0.0983977	0.153639
T04D1.2	0.30474	0.297892
chd-7	0.0365576	0.0585068
W09C3.4	0.0400143	0.019398
W09C3.3	0.0136271	0.00472419
W09C3.1	-0.282005	0.235915
ugt-26	-0.385246	0.827835
ugt-28	0.567155	1.41771
ugt-25	0.444419	0.909981
C10H11.8	0.0174213	0.00918655
let-502	-0.0280916	0.0211203
viln-1	-0.0867782	0.0939405
kca-1	0.0299192	0.0105442
M04F3.3	-0.361427	0.385542
M04F3.2	-0.153659	0.0944014
rpa-2	-0.313588	1.04319
M04F3.4	-0.102248	0.141422
M04F3.5	0.028112	0.0173797
zig-7	-0.0046522	0.00209038
gnrr-1	0.273541	0.31897
F54D7.2	-0.0082623	0.00609163
F57C9.6	0.10133	0.0602116
tofu-4	-0.0817769	0.032838
htp-3	-0.0389016	0.0143805
F57C9.4	0.082001	0.0706561
glo-2	0.0421334	0.0264634
clec-90	-0.0311421	0.0164737
F57C9.1	-0.170626	0.207208
rga-6	0.250436	0.940258
F25F8.1	0.171714	0.27401
glc-2	0.151767	0.237848
F21F3.4	-0.0909602	0.039226
unc-38	0.0276091	0.0178087
pgal-1	0.129738	0.212523
F21F3.6	0.0163206	0.010942
F21F3.7	0.0355699	0.0249726
imb-1	-0.0891332	0.164271
F28B3.5	0.162111	0.203261
acl-11	-0.0202098	0.0118045
dip-2	0.0983237	0.202862
F28B3.10	-0.338234	1.91582
F28B3.6	-0.0795937	0.0720586
him-1	-0.11082	0.218993
W03G9.8	0.119232	0.0670299
enu-3.3	-0.031339	0.0118045
W03G9.2	-0.339863	0.343846
app-1	-0.220367	0.416509
snf-1	0.0789387	0.133864
W03G9.7	0.0184842	0.00609163
dyf-1	0.185813	0.197638
mes-3	-0.0660047	0.0875485
dom-3	-0.110937	0.0733456
F54C1.1	-0.0529794	0.0271451
F54C1.6	0.147921	0.0795852
pat-10	-0.15527	0.303925
lfe-2	-0.0680047	0.0719044
C46H11.2	0.344135	1.09955
C46H11.10	0.118562	0.156797
fhod-1	0.097448	0.194311
vha-16	-0.0515369	0.0599268
kin-32	0.114287	0.133608
spe-5	-0.164749	0.0939405
chp-1	-0.170895	0.28844
pas-3	-0.305396	1.7837
use-1	0.0178271	0.00784054
aap-1	0.00786229	0.00415818
Y110A7A.21	-0.22985	0.191441
Y110A7A.15	-0.0625056	0.0241018
elpc-1	0.0669469	0.0726025
Y110A7A.9	-0.0409847	0.0386867
mat-1	0.0482813	0.0481198
prp-31	-0.088368	0.0778642
Y110A7A.7	-0.0144135	0.0056192
pfkb-1.1	-0.436885	2.62142
mtm-1	-0.0382227	0.0238821
tyms-1	-0.313946	0.354362
unc-63	0.0638698	0.0548029
Y110A7A.2	-0.227283	0.159762
ppw-2	-0.111355	0.0719044
Y110A7A.19	-0.366992	1.86664
hcp-6	-0.190792	0.11608
spd-5	-0.482934	3.81794
npp-6	-0.165373	0.577337
slx-1	-0.158813	0.139904
fncm-1	-0.304867	0.296433
pde-5	-0.0084134	0.00291284
sem-2	0.163888	0.19729
C32E12.4	0.0180976	0.0104496
C32E12.1	-0.0572129	0.0211203
mrpl-47	-0.252888	0.626391
let-363	-0.131437	0.448519
B0261.5	-0.0020862	0.00043805
B0261.6	0.120375	0.0554301
B0261.1	-0.0712976	0.0944014
B0261.7	-0.11921	0.0579485
B0261.8	-0.0909605	0.0394154
C01G8.1	0.00759999	0.00225841
cln-3.2	0.0252505	0.0120807
dhs-1	-0.130602	0.15216
dnj-4	0.0220961	0.0104496
erm-1	-0.0605423	0.0626058
hpo-32	0.00405816	0.00118636
let-526	0.0138737	0.0149071
F48C1.3	0.0551474	0.0194134
F48C1.5	-0.0882289	0.0394154
F48C1.6	-0.268097	0.42384
aman-3	0.337582	0.914079
F48C1.8	0.419889	0.539122
F55A12.6	0.453419	0.65449
apm-1	-0.267382	0.854635
F55A12.5	0.0234236	0.0147814
nath-10	0.0401634	0.0445207
dhs-2	-0.668366	2.40507
ppk-1	0.179515	0.593428
F55A12.2	-0.17761	0.187913
wago-2	-0.127207	0.0898404
pqn-44	0.112875	0.204642
C24A11.2	0.188642	0.213719
C24A11.5	0.186305	0.127644
C24A11.1	-0.101313	0.056551
frm-4	-0.32266	0.74707
coq-1	-0.207353	0.397836
C30H7.2	-0.0405282	0.0403928
F27C1.6	0.0614385	0.0543378
F27C1.4	-0.162907	0.0939405
F27C1.3	0.0552447	0.0255742
atp-3	-0.276369	2.49245
F27C1.2	-0.247152	0.579242
F27C1.11	0.191787	0.265036
F27C1.1	0.181646	0.108436
F27C1.13	-0.127992	0.073217
T05E8.3	0.132927	0.187237
C09D4.4	-0.0274931	0.0147814
rpl-19	-0.231837	0.963463
C09D4.2	-0.135234	0.0840831
C09D4.1	-0.0667379	0.0767926
mrpl-24	-0.248005	0.65449
F59A3.4	-0.0970514	0.0975248
rpa-3	-0.0465896	0.02519
rpa-4	-0.197216	0.272329
F59A3.2	-0.097412	0.0767926
F59A3.12	0.213179	0.153437
cpd-1	-0.0651721	0.0724586
F59A3.8	0.0897784	0.0613718
pup-3	0.0371237	0.0137141
F59A3.10	0.171847	0.122775
tom-1	0.148812	0.386227
ostd-1	-0.130687	0.257307
M01A10.1	-0.016189	0.00536195
pqn-52	0.249374	0.821795
cey-3	-0.0847045	0.0350978
M01E11.3	-0.0050029	0.00177822
klp-15	-0.0546931	0.0231166
M01E11.2	-0.0516519	0.0376462
M01E11.1	-0.34661	0.513685
tag-163	0.0337591	0.0282442
tag-83	0.0740124	0.0571596
F46F11.11	0.109415	0.0550434
ubl-5	-0.0657139	0.0244927
vha-10	-0.0655678	0.0719044
trpp-8	0.135452	0.155302
F46F11.6	0.0476517	0.0507962
cey-2	-0.358828	0.416307
F46F11.10	0.0877871	0.0394154
F46F11.8	-0.249043	0.349463
F46F11.1	0.0718669	0.105161
col-53	0.281203	0.230612
F55F8.2	0.15785	0.253867
F55F8.3	0.167899	0.378575
cir-1	0.0480305	0.0225767
tag-345	0.161914	0.300302
mff-2	0.136732	0.106544
F55F8.9	-0.108731	0.0920973
T19B4.5	-0.172234	0.205546
dnj-21	-0.312328	0.296282
T19B4.3	-0.555424	3.71798
unc-40	-0.0149826	0.0134979
npp-7	0.0261631	0.0275838
pamn-1	0.00621579	0.00225841
lim-7	0.213158	0.189822
rpt-5	-0.135689	0.25286
rad-8	-0.311584	1.01022
che-14	-0.0342983	0.0118045
ccpp-1	-0.140303	0.260539
oxy-5	-0.341203	1.55575
dhhc-11	-0.0127829	0.00470694
lron-8	-0.108572	0.0821999
hil-5	-0.218611	0.162187
rnt-1	-0.0024795	0.00104851
cpb-3	-0.208967	0.153132
glh-3	-0.10211	0.0493697
mtk-1	0.0291129	0.0275838
srz-4	0.032995	0.0124
vps-51	-0.0361388	0.0273733
lin-35	-0.100341	0.126627
C32F10.4	-0.0905169	0.0937317
hmg-3	-0.372157	0.516149
nhr-2	-0.0349645	0.0163862
C32F10.8	-0.303573	1.34062
obr-4	-0.05579	0.0519768
twk-47	-0.134458	0.0698322
F33D11.8	0.155915	0.132796
hpo-3	-0.130613	0.127442
dhhc-3	-0.0289229	0.0129216
F33D11.10	0.023846	0.0183471
vpr-1	0.0211401	0.0210109
cdc-7	0.0208433	0.00692975
noah-1	0.145871	0.0743342
pgp-2	-0.364085	2.45334
tyr-4	0.0629072	0.0688612
stam-1	0.050874	0.0413503
hpo-27	-0.0686964	0.092591
B0207.5	0.10988	0.0518875
B0207.6	0.0869422	0.0497436
air-2	-0.494339	0.782941
gpa-14	0.0855177	0.0513566
B0207.7	0.0963244	0.0425653
B0207.2	0.218475	0.168304
B0207.10	-0.108808	0.0483594
avr-14	0.191904	0.239107
C06A5.6	-0.0210597	0.010942
C06A5.3	0.0293442	0.028573
sir-2.4	0.383488	0.910165
unc-94	0.0423106	0.0384688
C06A5.12	0.102253	0.0445698
C06A5.8	-0.182122	0.107714
rnf-1	-0.184615	0.168695
C06A5.1	-0.0097834	0.00877306
csn-2	-0.0061535	0.00411517
B0025.5	0.00581453	0.00195492
B0025.4	0.0868591	0.0446421
vps-34	-0.0976793	0.17045
C27A12.4	-0.648496	1.94391
tag-146	-0.0875675	0.0662727
C27A12.2	0.0857709	0.084022
ceh-2	0.167096	0.0934558
C27A12.6	0.0442415	0.0276706
C27A12.7	-0.0556373	0.0596361
ari-1	-0.0554742	0.0529784
C27A12.9	-0.168596	0.249312
mbd-2	-0.144278	0.0840831
ZK484.3	0.0805012	0.0893086
ZK484.4	0.0594851	0.073217
haf-9	-0.303594	0.94783
ZK484.1	-0.0300343	0.0359261
T27A3.6	-0.0589747	0.0388205
T27A3.7	-0.108543	0.0842312
usp-5	-0.339979	1.66426
T27A3.1	-0.0507906	0.0692859
pept-3	0.144747	0.167558
T09B4.5	0.148905	0.143079
T09B4.7	-0.230001	0.166096
T09B4.8	0.198298	0.269538
T09B4.4	-0.121788	0.0687844
T09B4.3	0.335663	0.348418
T09B4.9	-0.300044	0.609727
chn-1	-0.0490543	0.0401334
T09B4.2	-0.0836607	0.048481
pigv-1	-0.0059633	0.00225841
T05E7.3	-0.103487	0.139878
T05E7.4	0.162668	0.197157
vet-1	0.0501769	0.0263738
T05E7.1	-0.54956	2.24268
T08B2.7	-0.265039	0.776526
mrpl-23	-0.225101	0.211408
fars-1	0.00520212	0.00411517
T08B2.15	0.151281	0.0795852
T08B2.5	0.183323	0.869384
rps-17	-0.204148	0.677277
T08B2.4	0.00337003	0.0009392
C48E7.6	0.133962	0.187237
spp-15	0.171386	0.109994
cof-2	-0.0167183	0.00833621
cebp-2	-0.0987012	0.0446752
lpd-2	0.0890792	0.0425569
C48E7.2	0.024426	0.0141748
C48E7.1	0.00929896	0.0056192
C10G11.7	0.0303461	0.0144735
C10G11.6	0.0442356	0.0256352
pnk-1	-0.507191	3.05896
ima-2	-0.259217	0.332114
F26B1.2	-0.0629439	0.0710666
let-381	0.0557383	0.0315236
bli-4	0.133528	0.288568
mut-2	-0.233503	0.187022
K04F10.3	0.17905	0.178235
K04F10.2	0.239039	0.281571
K04F10.1	-0.0957555	0.0539812
K04F10.7	-0.230366	0.757632
gld-2	-0.0548723	0.0513214
ZC328.2	0.117356	0.160085
san-1	-0.129305	0.0803493
ZC328.3	0.0465779	0.0290871
rbx-2	0.162939	0.119347
ncbp-1	-0.0150312	0.0114472
lron-6	0.097376	0.0437408
snt-4	0.271747	0.494756
T23H2.3	-0.277561	0.636545
npp-12	-0.141306	0.33499
mam-8	0.331338	0.331685
rab-10	0.108007	0.16068
knl-2	-0.466668	1.68496
acdh-3	-0.482355	3.48722
cdc-25.1	-0.0722029	0.040469
K06A5.1	-0.162067	0.174942
nmtn-1	0.131236	0.187913
sulp-1	0.230179	0.412558
dbr-1	-0.111558	0.0941493
mdt-18	-0.764534	4.51989
uri-1	-0.499776	2.22325
C55B7.3	-0.613893	1.70478
gly-2	-0.0007207	0.00043805
C55B7.11	0.0419707	0.0175044
glh-2	0.0299458	0.0112484
T10E9.5	-0.0232321	0.00833621
nuo-2	-0.362692	2.47102
T10E9.3	-0.008561	0.00412776
T10E9.8	-0.20853	0.151618
T10E9.2	-0.121346	0.0939405
T10E9.1	-0.139345	0.086983
acdh-4	-0.240818	0.174374
F57B10.8	-0.0170474	0.00692975
F57B10.9	-0.186812	0.208554
F57B10.14	-0.313008	1.51298
dad-1	-0.12692	0.14651
tre-1	-0.171377	0.354375
xpg-1	-0.25847	0.539836
F57B10.5	-0.160177	0.19199
bag-1	-0.18158	0.159806
F57B10.4	0.0403501	0.0143822
ipgm-1	-0.314222	0.945829
let-607	0.154876	0.636545
try-6	0.105862	0.0519768
F48A9.2	0.116301	0.111709
F48A9.1	0.153092	0.235235
D2092.6	0.140765	0.0824918
maco-1	0.0405438	0.0343294
D2092.4	-0.152021	0.316077
acr-11	-0.12591	0.0609283
ppfr-2	-0.0577114	0.0486189
D2092.1	0.134046	0.179851
ZC581.3	-0.0679401	0.0448623
ZC581.2	0.105709	0.0470413
nekl-2	0.158372	0.131015
ZC581.9	0.36659	1.78656
ckr-1	0.0956849	0.0491602
T23B3.6	0.209224	0.214919
T23B3.2	0.177924	0.337222
T23B3.1	-0.134509	0.206556
W02D3.4	-0.286212	1.06587
mec-6	-0.497429	1.71038
lbp-6	-0.60883	5.58983
ant-1.2	0.232098	0.165954
lbp-5	-0.226087	0.368958
smg-5	-0.11146	0.0857728
dhod-1	-0.0354405	0.0403928
cytb-5.2	0.0184823	0.0174983
W02D3.12	-0.13261	0.0715202
unc-37	-0.0504713	0.0323438
fnci-1	-0.140744	0.188504
hrpf-1	-0.0886844	0.084022
gpc-2	0.0529065	0.0499253
calu-2	-0.105244	0.0679384
F08B6.1	-0.164069	0.0989415
unc-87	-0.15559	0.31897
pqn-21	0.0354195	0.0304567
cye-1	0.032551	0.0155303
C37A2.6	0.26351	0.200618
C37A2.7	-0.126093	0.193532
pqn-20	0.00737774	0.00562066
C37A2.8	0.0309789	0.0182525
E02D9.1	0.133751	0.143079
K02F2.5	0.0721473	0.0755548
tofu-3	-0.212489	0.144784
teg-4	-0.0226452	0.0182525
ser-3	0.0804527	0.086116
ahcy-1	-0.26415	1.38769
dpf-3	-0.156049	0.399607
syp-4	-0.0969463	0.0420766
rpb-5	0.12403	0.156052
sacy-1	0.0621137	0.0417224
glh-1	-0.129595	0.145085
asd-2	0.0995843	0.192847
C48B6.4	0.187635	0.175842
smg-1	-0.107983	0.187237
C48B6.3	0.0332737	0.022951
C48B6.2	0.268632	0.475866
bbs-9	0.28562	0.3913
C48B6.10	0.0514545	0.0359261
C48B6.9	0.252193	0.285902
ztf-4	-0.131414	0.164271
T10B11.2	-0.0867889	0.0920973
T10B11.5	-0.290132	0.238811
T10B11.6	-0.163748	0.231497
T10B11.7	-0.208798	0.384935
pcbd-1	-0.107531	0.0905005
T10B11.8	0.18225	0.108071
C30F12.1	0.0900122	0.107071
C30F12.2	-0.225326	0.213563
C30F12.3	0.596502	2.43499
C30F12.4	-0.216096	0.145085
idhg-2	-0.362138	2.45334
nmur-4	0.00717187	0.00331399
C30F12.5	0.0734295	0.0869707
ctg-1	-0.0471589	0.0375251
chd-1	-0.197929	0.699281
pdi-3	-0.113827	0.134651
ubql-1	0.0864031	0.167021
sem-4	0.0527669	0.0428277
W01A8.8	-0.465873	0.83014
W01A8.2	-0.0313237	0.010942
mdt-28	-0.0563332	0.0555153
cutl-6	-0.0917992	0.0403928
nuo-6	-0.283649	1.50935
tofu-5	-0.0322445	0.016064
W01A8.6	0.18132	0.158863
kin-14	-0.0143179	0.00479702
F22D6.2	0.106759	0.181826
nars-1	0.138566	0.279109
nduf-6	-0.328131	1.30546
prpf-4	-0.0350467	0.0273733
ekl-1	-0.144047	0.214247
F22D6.8	-0.241449	0.175093
F22D6.9	-0.271576	0.214341
F22D6.15	-0.0788677	0.0315241
gly-18	0.324323	0.596792
gly-19	-0.0668567	0.0350978
K10D3.6	0.0351296	0.0185254
glr-3	0.256445	0.214247
unc-14	0.177717	0.58027
K10D3.4	0.0810676	0.119394
hpo-11	0.062128	0.0715202
fecl-1	-0.347389	2.07649
crml-1	-0.136181	0.294178
xpa-1	0.177916	0.120414
mks-6	-0.0472933	0.0192828
K07G5.4	0.0534646	0.0245488
K07G5.5	-0.020446	0.00877306
M05B5.2	-0.0369693	0.0185816
M05B5.7	0.33645	0.324904
trpa-2	0.0255691	0.016064
M05B5.3	0.277117	0.292462
M05B5.4	0.118459	0.119423
hlh-2	0.0424864	0.0225308
col-61	0.14028	0.0699183
C01H6.2	-0.027244	0.0121127
C01H6.3	-0.137957	0.0779439
C01H6.4	-0.345006	0.494348
nhr-23	-0.1203	0.0803493
C01H6.6	0.175302	0.100033
swsn-9	-0.154489	0.251042
C01H6.8	-0.263924	0.248706
C01H6.9	-0.491526	1.33942
R06C7.2	-0.0967762	0.0418504
wago-1	0.0104778	0.00472419
dhp-1	-0.0198316	0.0105442
cpg-3	0.00083005	0.00043805
R06C7.6	-0.24506	0.181043
adsl-1	-0.269788	0.914079
lin-61	-0.134203	0.164059
bub-1	-0.404375	0.506055
ztf-15	-0.0486752	0.0178087
myo-1	-0.195977	0.296495
twk-1	-0.207369	0.273344
hint-1	-0.333761	0.635608
rde-2	0.0285723	0.0174983
pfd-6	0.0360612	0.019398
ztf-2	0.00638248	0.00225841
srd-53	-0.006205	0.00218257
F13G3.12	-0.310676	0.485644
F13G3.3	-0.128862	0.0621782
dylt-1	-0.130068	0.145085
ttx-7	-0.200495	0.376821
F13G3.6	-0.177884	0.197638
F13G3.7	-0.0984451	0.127644
mrpl-13	-0.141666	0.159806
eat-5	-0.167166	0.103981
mif-3	-0.0608602	0.0402675
F13G3.10	-0.0698624	0.0463606
F52A8.1	0.103304	0.167558
gpb-2	0.0452516	0.0444645
F52A8.3	-0.080499	0.0329143
glb-18	0.186498	0.246725
F52A8.5	-0.305072	0.598787
F52A8.6	0.0099931	0.00578228
inx-14	0.0533678	0.0256352
scav-6	-0.0102281	0.00492934
F07A5.4	0.129657	0.0980383
sue-1	0.258807	0.83014
unc-15	-0.188026	0.55436
C15A11.2	0.110669	0.0539087
col-35	0.177687	0.102901
sol-1	0.158871	0.170449
C15A11.7	-0.11423	0.11654
unc-13	0.191143	0.416509
lars-2	-0.22168	0.391536
ZK524.4	0.0875488	0.0795852
T28F4.1	0.0851073	0.138722
asic-2	0.15049	0.0900554
T28F4.4	0.15495	0.224413
T28F4.5	-0.345987	0.726773
T28F4.6	-0.298505	0.554899
pbrm-1	-0.0442918	0.048335
glb-8	-0.0749175	0.0359261
C26C6.9	-0.0012805	0.00043805
goa-1	0.078137	0.144784
nas-36	-0.0529374	0.0189452
C26C6.4	0.14973	0.0772142
dcp-66	0.0785359	0.0759543
T25G3.1	-0.219326	0.151874
chs-1	0.0929166	0.0516243
T25G3.3	0.167099	0.521746
T25G3.4	-0.0372122	0.0383906
mans-1	-0.0258097	0.0181597
D2030.2	0.0307315	0.0292914
D2030.3	0.277782	1.00902
D2030.4	-0.305603	1.32943
mce-1	-0.040381	0.0139861
D2030.12	0.189593	0.160488
prg-1	-0.194684	0.328932
D2030.7	-0.287559	0.240292
D2030.11	-0.0673644	0.028573
D2030.8	-0.229366	0.318826
wdr-23	0.118798	0.301158
aex-1	0.0285101	0.0147814
lrp-1	0.0578619	0.0808879
capg-1	-0.0914041	0.109496
F26A3.1	-0.101709	0.100952
ncbp-2	-0.13451	0.146591
rrf-1	-0.190684	0.531104
ego-1	-0.147224	0.112354
F26A3.4	0.0179927	0.0112484
del-3	0.155538	0.0831093
F26A3.7	0.168922	0.108436
T24B1.1	-0.0764432	0.060391
T23G11.7	-0.0163498	0.0116926
rlbp-1	0.0158515	0.0112797
lron-9	0.00896729	0.00511051
T23G11.4	0.093654	0.0493697
gld-1	0.0157493	0.00563757
gna-2	0.00526398	0.00162078
T23G11.11	-0.122102	0.057947
T23G11.1	-0.18113	0.108155
lsy-22	-0.0091624	0.00692975
F27D4.7	-0.10754	0.0715202
F27D4.4	-0.0350312	0.0231447
tag-173	-0.194099	0.834058
F27D4.6	-0.002935	0.00215776
F58H10.1	0.178811	0.131015
nsf-1	0.149611	0.24111
adr-1	-0.0475134	0.050482
VH15N14R.1	-0.159448	0.0863777
D2005.1	0.0274578	0.016064
D2005.6	-0.077199	0.0403928
nlp-8	0.0519184	0.0445207
D2005.3	0.113531	0.162045
D2005.4	0.0794221	0.0446421
D2005.7	0.0147336	0.0048118
drh-3	-0.352119	1.29273
glna-3	0.165523	0.181043
F30F8.1	-0.0912381	0.0442517
gras-1	0.00984094	0.00472419
F30F8.9	-0.0050705	0.00236685
F30F8.10	0.109089	0.167558
F30F8.5	-0.0045759	0.00214042
taf-5	-0.014401	0.00997318
apb-3	0.00824062	0.00609163
nud-2	-0.004206	0.00282936
R11A5.3	-0.264298	0.201112
pck-2	-0.551621	2.60532
R11A5.6	-0.313427	0.441553
suro-1	-0.593297	3.47616
F55D12.1	-0.109912	0.0939405
F55D12.2	0.130135	0.139698
F55D12.5	-0.102379	0.11654
F20G4.2	-0.0197303	0.00929275
smgl-1	-0.0005622	0.00043805
nmy-2	-0.235878	1.46355
T22C1.1	-0.0062334	0.00462271
glb-26	0.0224061	0.013193
T22C1.3	0.00400849	0.00205202
T22C1.4	-0.0885593	0.0369721
T22C1.5	-0.0533981	0.0250135
T22C1.6	-0.114756	0.103288
jph-1	0.130364	0.25286
rbg-2	0.00326234	0.00225841
T22C1.11	-0.0676209	0.0546846
H05L14.2	-0.0240222	0.0128485
C54G4.5	0.14859	0.143079
C54G4.4	0.188178	0.119392
rskn-2	0.149996	0.487058
C54G4.7	0.0112317	0.00730238
dod-18	-0.115984	0.0938424
cyc-1	-0.42089	5.94253
C54G4.9	-0.106635	0.0656106
iftb-1	0.00043804	0.00043805
aho-3	-0.0693596	0.0693593
cdc-48.3	0.0420026	0.0275838
K04G2.4	-0.0293889	0.0124
ath-1	-0.241576	0.67216
scbp-2	0.234919	0.187659
vacl-14	-0.118225	0.107071
K04G2.7	0.0925767	0.0494164
Apr-01	-0.0014876	0.00099585
K04G2.9	0.201228	0.330586
K04G2.10	-0.0540432	0.0211203
che-3	0.172982	0.211942
rme-8	-0.0982195	0.211663
F18C12.3	0.174217	0.241596
spr-4	-0.190567	0.644477
lin-10	0.0598956	0.0663574
mau-2	-0.0732935	0.0552743
T28B8.1	-0.0971285	0.0739221
del-4	0.154776	0.0966713
ins-18	0.242691	0.3913
T28B8.3	0.121979	0.0628117
H31B20.2	0.192136	0.118928
kcnl-2	0.20427	0.331873
srz-3	0.0801283	0.0315236
T02E1.6	-0.378085	0.457174
dhs-3	-0.490015	1.94742
gla-3	-0.344221	0.749249
T02E1.2	-0.130999	0.177636
kri-1	0.00828719	0.00472419
T02E1.8	0.164626	0.154852
ceh-8	0.117036	0.0644078
ZK265.9	0.194244	0.250194
ZK265.6	0.118382	0.0949666
sre-23	0.0683546	0.0329143
ZK265.7	0.146271	0.176194
cutl-8	0.184515	0.111306
T01G9.2	-0.0061568	0.00472419
dma-1	-0.0252695	0.0168214
kin-10	-0.107194	0.188504
npp-2	-0.017153	0.0105442
mei-1	0.0828874	0.0784923
abts-1	0.0878111	0.108436
F52B5.7	0.242703	0.183191
F52B5.2	0.029386	0.0112469
F52B5.3	-0.144691	0.246725
cep-1	0.0081432	0.00331792
rpl-25.2	-0.15988	0.332279
C34B7.1	-0.0988744	0.0621476
mys-4	0.00292062	0.00205202
C34B7.2	-0.0199541	0.0138161
cyp-36A1	-0.110035	0.0506935
tba-5	0.0109133	0.00550518
rsd-6	-0.0529111	0.0555565
tbcd-1	0.00553541	0.00408945
T19A6.1	-0.0567984	0.0680143
ser-5	-0.0237721	0.0126405
ngp-1	0.247593	1.18939
nepr-1	-0.127735	0.149646
T19A6.4	0.055463	0.0196873
F02E9.1	0.129836	0.0874805
lin-28	-0.0327452	0.0347813
F02E9.7	0.1749	0.224942
sin-3	-0.122025	0.28384
F02E9.5	0.0224825	0.0191552
F02E9.10	-0.298796	0.870641
dpt-1	-0.36576	3.01723
sod-2	-0.50402	3.31488
F10D11.2	0.0071109	0.00412776
F10D11.6	0.102264	0.0494164
unc-120	-0.375091	0.931388
D1081.4	-0.264115	0.203649
D1081.6	0.0684264	0.02519
D1081.9	0.175227	0.0992281
D1081.7	-0.158252	0.125904
D1081.8	-0.056299	0.0626058
ceh-6	0.136132	0.197173
sec-12	-0.0922239	0.0934558
axl-1	-0.0733046	0.0394154
K02B12.5	-0.0417271	0.0336486
K02B12.9	0.0482194	0.0163419
K02B12.7	0.04196	0.0401334
zhp-3	0.0738726	0.0279803
gpa-15	0.0331242	0.0126405
M04C7.4	0.223924	0.159762
gon-2	-0.0453353	0.0507962
T01H8.2	0.00589814	0.00219926
rskn-1	0.263716	0.664003
daf-8	0.0696759	0.0616495
ran-4	-0.0897359	0.105259
R05D11.5	-0.137224	0.110589
R05D11.9	-0.0301547	0.0168214
paxt-1	0.0590759	0.044275
R05D11.4	0.0725922	0.0719044
snrp-27	-0.148851	0.0788721
edc-3	0.0161605	0.0107313
F43G9.13	-0.0331478	0.014397
idha-1	-0.253717	1.00883
lmd-1	-0.0937964	0.0651443
F43G9.4	-0.217819	0.205021
F43G9.3	-0.676155	2.59929
cfim-1	-0.253038	0.381066
fer-1	0.118889	0.0567524
cpn-1	-0.155964	0.198669
mfap-1	0.165981	0.206552
F43G9.12	-0.090822	0.0937317
syx-17	-0.176591	0.161178
sig-7	-0.0318824	0.0176196
flp-22	0.133023	0.170201
mrt-1	-0.296863	0.339436
syp-3	-0.311804	0.281571
F39H2.3	-0.129733	0.125909
K07A12.1	0.0559475	0.0411314
K07A12.8	0.225366	0.235534
egg-6	-0.14711	0.111949
hot-5	0.0205432	0.0104496
K07A12.4	-0.0233326	0.0160326
mrps-15	-0.199534	0.32715
asg-1	-0.240838	0.523445
K07A12.5	-0.222511	0.16297
pbs-7	-0.280097	0.896961
F39H11.1	-0.0900342	0.0621476
tlf-1	-0.0475793	0.0425653
cdk-8	-0.0575598	0.0470413
cle-1	0.144372	0.28384
pas-4	-0.134485	0.170449
rpb-3	-0.0401633	0.0241437
C36B1.14	-0.0373492	0.0133292
C36B1.13	-0.056644	0.0224274
C36B1.6	-0.222675	0.187237
prp-4	0.0252888	0.0112484
dhfr-1	-0.0983868	0.060391
gls-1	0.0087497	0.00818734
C36B1.9	-0.0337394	0.0287075
gska-3	0.29978	0.396374
imp-1	-0.0187068	0.0119674
C36B1.11	-0.211095	0.16297
DY3.8	0.328147	0.313175
tin-13	-0.262065	0.633417
lmn-1	0.14416	0.419043
hlh-16	-0.244111	0.181043
trt-1	-0.0196007	0.00692975
mfb-1	-0.0232246	0.0143822
sup-17	0.106764	0.215392
F36A2.3	-0.0155588	0.00780824
F36A2.2	0.090651	0.08751
cids-2	0.0334941	0.0243323
phip-1	0.0998243	0.118928
twk-30	0.173739	0.263222
F36A2.7	-0.266571	1.88472
rps-15	-0.115696	0.225627
F36A2.9	-0.0233562	0.016064
F36A2.10	-0.141449	0.108219
F36A2.14	0.247499	0.187237
F36A2.13	-0.0928286	0.183067
hum-1	0.0836129	0.0899934
ztf-26	0.210889	0.235987
F55H12.7	0.0518793	0.0211203
F55H12.2	-0.0547267	0.02519
F55H12.5	0.0821682	0.0329143
F55H12.3	-0.415841	1.41527
F55H12.4	0.380745	1.2254
unc-29	-0.0260233	0.0144735
T08G11.4	0.111494	0.163038
T08G11.1	-0.135279	0.308245
T08G11.3	0.293368	0.369498
tsp-15	-0.0833398	0.0883069
madd-4	0.146956	0.416509
fipr-26	-0.44887	0.639578
F53B6.7	-0.018937	0.00609163
snpc-4	-0.035584	0.0281896
mdt-31	-0.0656522	0.0273733
spd-2	-0.435484	3.09572
F32H2.10	-0.027447	0.0104496
thoc-3	-0.211767	0.29901
fasn-1	-0.0550875	0.0434846
tba-6	0.0664819	0.0246159
F36F2.7	0.0612982	0.0225308
syx-7	-0.0829621	0.0622597
fcp-1	0.0278212	0.0184297
rbpl-1	-0.0307431	0.0278853
F36F2.2	-0.0895166	0.087735
F36F2.1	-0.202162	0.192489
tax-2	0.106064	0.0504805
C31H5.1	-0.0871078	0.0359475
acr-19	0.183586	0.27377
C31H5.7	-0.128958	0.0621782
C31H5.4	-0.0205983	0.0118045
C31H5.6	0.365902	1.37559
C31H5.5	0.186852	0.233965
hgo-1	0.00333424	0.00191717
prmt-7	-0.114249	0.1144
snx-3	-0.0798871	0.054372
rad-54	0.0192603	0.00780824
rsbp-1	0.0578172	0.0569085
chaf-1	-0.202522	0.150769
T06D10.3	0.0847099	0.0350978
mef-2	0.146606	0.295451
gei-17	-0.0073283	0.00673157
nduf-7	-0.302987	3.16341
gld-4	0.133424	0.274123
ZK858.2	0.0932275	0.0403928
clec-91	0.00926457	0.00511051
mel-26	0.306369	1.42075
ZK858.5	0.0289062	0.0153418
ZK858.6	-0.0968145	0.170449
ZK858.7	-0.0014953	0.00048776
H32K16.1	-0.220302	0.251726
H32K16.2	0.161729	0.0912881
mrpl-54	-0.246816	0.28457
F25H5.5	-0.0752721	0.0579485
eef-2	-0.101795	0.185039
pyk-1	-0.0236148	0.0275838
F25H5.2	-0.0255219	0.00942052
lim-9	0.153545	0.351228
C45G3.4	0.136382	0.0690608
aspm-1	-0.410268	0.722536
C45G3.3	-0.217732	0.181937
gip-2	-0.190569	0.200654
aph-1	0.140701	0.112669
tat-5	0.0806961	0.170297
ent-7	0.054776	0.0425569
F36H2.5	-0.037814	0.0224274
F36H2.3	-0.0332143	0.0262192
F14B4.1	-0.0021233	0.00048776
F14B4.2	0.110794	0.0866827
rpoa-2	0.202083	0.59008
prom-1	0.0434401	0.0205152
F26H9.2	0.116132	0.163207
nmat-2	-0.124482	0.0789161
rab-5	-0.0348073	0.0388205
uev-3	-0.0080285	0.00291284
F26H9.5	-0.028679	0.0104496
uggt-2	0.184733	0.111854
hsp-70	0.0134623	0.00692975
cbl-1	-0.395222	1.14413
lin-41	-0.104617	0.311082
M04C9.2	0.0975674	0.044275
M04C9.1	0.0417329	0.0205438
M04C9.3	-0.328582	0.394979
M04C9.4	0.361735	0.385542
dyf-5	0.220445	0.213036
ppfr-1	0.110507	0.232613
F16A11.2	-0.0212203	0.00885138
F16A11.1	-0.0193485	0.0137141
C17E4.20	-0.116197	0.0907707
Mar-03	-0.0947117	0.0411314
C17E4.11	0.21449	0.153584
pabp-2	0.0438505	0.0281883
C17E4.6	0.189446	0.486764
nkb-1	0.0327267	0.040719
C17E4.10	0.135074	0.288343
mec-8	0.0237223	0.0232168
twk-29	0.35052	1.29658
skr-2	0.376744	0.512678
skr-1	-0.0009817	0.0004937
calm-1	-0.000373	0.00034547
stl-1	-0.258698	0.419043
sac-1	-0.0209836	0.0135545
F30A10.3	0.117072	0.153584
stn-1	0.0188376	0.0173133
F30A10.9	-0.0458072	0.0499253
usp-48	-0.0163333	0.0118045
smn-1	0.134915	0.111616
klp-16	-0.173171	0.187659
C41G7.9	-0.377534	1.60737
C41G7.3	-0.0160608	0.00511051
set-32	-0.133569	0.0687844
ahr-1	0.443427	1.27661
C41G7.8	0.152807	0.116629
C41G7.7	0.0362292	0.0119049
irx-1	0.0549953	0.0486448
swah-1	0.155105	0.164059
rig-5	0.140399	0.0987073
F42H11.1	-0.0212277	0.00833621
lem-3	-0.115036	0.0840831
K07A1.17	-0.008302	0.00225841
K07A1.1	-0.0869294	0.0375614
dut-1	-0.450341	0.836584
K07A1.3	-0.137636	0.0817293
cri-1	-0.162329	0.0928676
K07A1.20	-0.0822468	0.0329143
aqp-9	-0.182248	0.204642
K07A1.15	-0.168429	0.150348
ile-1	-0.172933	0.24031
K07A1.9	-0.280276	0.748642
K07A1.10	-0.47153	1.4164
rba-1	-0.258724	0.453418
lin-53	-0.281736	0.510622
nra-2	-0.22981	0.836085
T05F1.2	0.0898477	0.0437408
rps-19	-0.146996	0.38149
hsr-9	-0.133679	0.225281
T05F1.4	-0.179836	0.150348
T05F1.8	0.225819	0.164432
T05F1.9	0.367637	0.412405
dhs-4	-0.153369	0.0980383
T05F1.13	-0.0316363	0.0139861
T05F1.11	0.0304755	0.0168214
npp-14	-0.114678	0.277087
cel-1	0.107842	0.164271
C03D6.1	0.00376773	0.00225841
rpl-24.2	-0.0030225	0.00219926
C04F12.1	0.194983	0.338376
ikb-1	0.0273053	0.016064
rpl-14	-0.154229	0.32399
C04F12.5	-0.185625	0.140075
C04F12.8	-0.131607	0.161635
C04F12.16	-0.105937	0.0470413
rnh-1.3	-0.180338	0.105285
fce-1	-0.123169	0.18388
C16C2.4	0.0685287	0.0555153
ocrl-1	0.258172	1.6359
eat-16	0.313457	1.85693
gfi-2	0.091011	0.175842
K02A11.3	-0.0252007	0.0137141
K02A11.4	-0.0518195	0.0178087
sur-6	0.0730978	0.129177
F26E4.2	0.025035	0.0106137
F26E4.3	0.0573446	0.0454615
F26E4.4	0.0055341	0.00225841
F26E4.6	-0.306144	2.25651
F26E4.7	-0.0027618	0.00102867
gpx-1	-0.0707348	0.0503209
drsh-1	-0.0938345	0.0710666
tba-1	-0.0787902	0.0756242
cco-1	-0.274536	1.95339
hrdl-1	-0.0566795	0.057947
ncx-4	0.133774	0.173913
F35C12.3	0.11519	0.0818757
nhr-62	0.439504	1.46355
zig-1	0.0239564	0.0211203
ensa-1	0.0138778	0.00983015
K10C3.4	0.173228	0.889484
K10C3.5	0.164471	0.458327
nhr-49	0.121501	0.327702
inx-20	-0.0817018	0.050887
nhr-69	0.0833462	0.0660645
nas-5	0.190237	0.139255
Oct-01	0.390634	0.58091
mom-4	0.0510918	0.0383597
lsl-1	-0.0505147	0.0192844
ztf-11	0.0659262	0.0491427
strl-1	-0.211224	0.199832
epg-8	-0.0115285	0.00886215
dsbn-1	-0.0261503	0.016064
Y106G6A.1	0.0102543	0.00511051
sqv-5	0.0407357	0.0300722
T24D1.2	0.0631908	0.0425569
har-2	0.143547	0.0720176
tag-179	-0.0957281	0.0674169
mom-5	-0.145842	0.206556
tsp-7	-0.0141434	0.0104496
T23D8.3	0.0991993	0.134861
eif-3.C	0.0413613	0.0350978
sys-1	-0.214977	0.170449
his-67	-0.0238904	0.00942072
his-68	-0.103586	0.049509
hpo-24	0.0191828	0.00871437
cfi-1	0.127382	0.137079
F10G8.2	0.10077	0.0439064
eak-6	-0.0217567	0.00780824
rae-1	0.002331	0.00146607
ercc-1	0.0833126	0.227214
ncs-2	0.0457487	0.0666625
nubp-1	0.00676001	0.00449433
F10G8.9	0.118073	0.0652112
F10G8.8	-0.147143	0.214247
B0379.7	0.376549	0.415829
B0379.1	0.230312	0.394979
mut-16	0.026773	0.0231166
scpl-1	0.145293	0.539122
B0379.6	0.233079	0.271159
Y106G6D.1	-0.270543	0.221135
Y106G6D.3	0.103502	0.0461857
Y106G6D.4	0.100899	0.0531249
Y106G6D.8	0.0866005	0.0400518
Y106G6D.6	0.049941	0.0243941
Y106G6D.7	0.191042	0.391385
F16C3.1	-0.0047419	0.00225841
F16C3.2	0.0499543	0.0174762
F16C3.3	0.0128249	0.00533844
F16C3.4	-0.141898	0.0715653
tag-72	-0.174957	0.164059
C25A1.1	-0.145315	0.133864
fkh-10	0.252783	0.202231
C25A1.4	-0.165525	0.271965
C25A1.5	0.279973	0.853113
C25A1.16	0.132694	0.316077
nola-3	0.131542	0.187659
iars-2	-0.240045	0.62063
clec-87	-0.0254914	0.0104496
rsa-1	0.153424	0.0860842
dao-5	0.237142	1.27202
lid-1	-0.31345	0.550001
mrpl-34	-0.200844	0.287556
aha-1	0.0148114	0.0112484
Y106G6E.4	-0.0888894	0.0475061
ced-12	-0.0698581	0.0665154
csnk-1	0.122295	0.338036
lin-11	0.134073	0.152426
ZC247.2	0.0684317	0.0401334
ZC247.1	0.289317	0.510331
wts-1	-0.120109	0.165644
T20F10.2	-0.139295	0.189399
T20F10.5	0.249217	0.418772
Y106G6G.6	0.366413	1.05119
Y106G6G.4	0.122726	0.089538
dlc-6	0.0116354	0.00384246
Y106G6G.2	0.245679	0.539194
Y106G6G.1	-0.0488259	0.0168214
rps-7	-0.212209	0.767089
ZC434.4	0.15525	0.241908
ZC434.10	0.15491	0.0821999
ZC434.3	-0.204437	0.164059
ears-1	-0.238575	1.26661
aph-2	-0.149237	0.197638
ZC434.7	-0.239255	0.3913
ZC434.8	-0.0453163	0.0174983
ZC434.9	0.0365733	0.0186443
sptf-1	0.0824432	0.0383021
ned-8	0.0203558	0.00987527
hpo-35	-0.131665	0.212071
F45H11.5	-0.160955	0.111114
maf-1	-0.0585096	0.0602116
mgl-2	0.0656502	0.0782956
cup-2	-0.0238938	0.0118045
tag-353	0.0770488	0.0980383
blmp-1	-0.071198	0.0715202
F25D7.4	-0.222151	0.185697
Y106G6H.1	-0.0629958	0.0429864
pab-1	-0.139633	0.311484
rpl-30	-0.220441	0.724099
madf-10	0.119021	0.0706561
Y106G6H.5	-0.233411	0.95854
Y106G6H.6	-0.258336	0.426829
sec-8	-0.0070214	0.00511051
Y106G6H.8	0.0137762	0.00609163
duo-3	-0.172321	0.290417
Y106G6H.13	0.216289	0.146817
Y106G6H.14	-0.21137	0.175842
ska-1	-0.0224027	0.00982026
F37D6.2	0.0131206	0.00885138
mus-101	-0.349316	0.997774
F37D6.3	-0.0639679	0.0232845
tag-68	0.176679	0.211939
che-13	0.335271	0.595029
F59C6.8	0.244565	0.183139
F59C6.16	0.422112	0.776659
exos-3	0.109257	0.0733456
F59C6.5	-0.220308	1.24535
F59C6.12	-0.153153	0.0805978
F59C6.14	0.363991	0.547538
F59C6.11	-0.0594035	0.0243323
tli-1	-0.0370964	0.02519
snx-27	0.0642315	0.0670284
F25H2.4	-0.0588114	0.0387952
ndk-1	-0.277205	1.51831
F25H2.6	0.197446	0.685222
F25H2.7	0.216019	0.268743
ubc-25	0.0695194	0.0670284
pas-5	-0.345628	0.791844
rla-0	-0.244124	1.28615
tct-1	-0.0452063	0.0374503
F25H2.12	-0.0743315	0.0363301
rtel-1	-0.212795	0.306105
F29C6.1	-0.0711529	0.0263738
lst-1	-0.157528	0.133423
set-18	0.137595	0.132796
pash-1	0.0370422	0.016313
lam-3	0.219754	0.150769
mafr-1	-0.0042561	0.00225841
C43H8.1	0.00221191	0.00088836
B0511.6	0.0597345	0.0988168
cutl-14	-0.0079636	0.00225841
B0511.7	-0.0351639	0.0179402
B0511.13	-0.0674951	0.0341513
mrps-30	-0.316793	1.55565
cdc-26	-0.0047282	0.00225841
eif-3.E	-0.0793472	0.126664
B0511.11	-0.0648282	0.0262192
B0511.2	0.0920968	0.0401334
B0511.12	-0.0372254	0.0493697
C34B2.5	-0.072412	0.0292914
C34B2.6	-0.15958	0.264495
C34B2.10	-0.0986946	0.0743943
sdha-2	-0.680635	4.3558
C34B2.8	-0.290753	2.15707
tag-272	0.00324425	0.00101328
C34B2.11	0.101534	0.109328
C34B2.9	0.177735	0.103339
B0205.10	0.0173398	0.0056192
B0205.1	-0.357671	1.26661
B0205.9	0.0145572	0.00909648
B0205.8	-0.0379584	0.0137141
B0205.12	-0.0153929	0.0056192
rpn-10	-0.0222029	0.0143822
mrpl-9	-0.0784213	0.0728692
kin-3	-0.113425	0.300188
B0205.6	-0.0041563	0.00224558
daf-16	0.332513	1.75213
gpx-8	-0.0320676	0.0112484
F55A3.7	-0.137377	0.0784881
F55A3.3	0.0345716	0.0444645
F55A3.2	0.161395	0.22774
Mar-06	0.0141038	0.0118045
C35E7.8	0.319207	0.299856
C35E7.6	-0.0543589	0.0518299
C35E7.5	0.00842318	0.00343174
C35E7.4	0.0569515	0.0619861
C35E7.2	0.0161457	0.00885138
C35E7.11	0.00150006	0.00043805
vet-2	-0.0122387	0.00461864
Y37F4.1	0.0242594	0.00913631
Y37F4.7	-0.136622	0.0926896
Y37F4.8	-0.186574	0.133864
Y37F4.6	-0.170967	0.213036
lrk-1	0.0565526	0.0811479
T27C10.8	0.132526	0.0722872
mop-25.3	0.430344	0.819455
srt-62	0.0581751	0.0211203
srt-61	0.0505392	0.0174983
F49D11.2	0.265	0.259786
cpn-4	-0.434925	1.83465
F49D11.10	0.210934	0.659468
tag-296	-0.0762981	0.0507962
prp-17	-0.113394	0.12926
Y95D11A.3	0.0955965	0.051198
Y95D11A.1	-0.134957	0.111306
Y52B11A.2	0.182562	0.158406
Y52B11A.3	0.0134882	0.0104496
Y52B11A.4	0.109746	0.0767926
Y52B11A.20	0.193884	0.118928
Y52B11A.12	0.227637	0.159813
Y52B11A.8	0.0893073	0.0694924
dox-1	0.0378994	0.0174983
Y52B11A.10	0.150621	0.398884
Y52B11A.18	0.00106883	0.00043805
Y52B11A.19	-0.0710371	0.0425569
hmr-1	0.0968345	0.18266
Y52B11C.1	-0.279597	0.820842
F28D9.4	0.0235617	0.015594
rsr-1	-0.102998	0.154852
sri-5	0.120185	0.0550434
ztf-6	0.00259787	0.00162078
ins-36	-0.0982493	0.0428277
rsy-1	-0.05063	0.0528767
Y53H1A.2	-0.167925	0.182019
nfya-2	-0.257049	0.403203
F46A8.7	0.208501	0.225281
F46A8.5	0.296123	0.27031
F46A8.11	-0.0880816	0.0939767
F36D1.7	0.231132	0.166096
F36D1.9	0.0564879	0.0211203
madf-2	-0.247835	0.383648
sre-22	0.381368	0.42659
sru-47	0.0203507	0.00692975
Y53H1B.2	-0.0574732	0.0509335
cutl-10	-0.209616	0.187659
Y53H1B.4	0.231469	0.164024
Y53H1B.6	-0.0716151	0.0273733
H25P06.4	0.137359	0.0696179
H25P06.1	-0.15418	0.604655
cdk-9	-0.022833	0.0156809
M04D5.3	-0.54889	1.65232
pes-2.1	0.00024577	0.00028904
pes-2.2	0.00664671	0.00335984
F56G4.6	-0.199592	0.315252
F56G4.4	-0.109757	0.0864548
png-1	-0.138593	0.187237
aat-9	-0.16874	0.219691
ego-2	-0.0595623	0.0953261
C27C7.1	-0.0636631	0.0243323
col-65	0.33723	0.334646
K08C9.7	-0.141189	0.0710666
F32B4.1	-0.104045	0.0454615
F32B4.4	-0.0229355	0.0216428
F32B4.5	0.093092	0.0965896
dys-1	-0.0087475	0.00762406
F15D3.6	-0.13842	0.104237
timm-23	-0.51399	4.28635
unc-75	0.22715	0.311082
C17D12.7	-0.124014	0.0939405
dhhc-7	-0.168136	0.345788
C17D12.3	0.102932	0.0613718
Y47H9A.1	0.0726641	0.0359261
W04G5.4	0.130537	0.0687844
rab-11.2	0.237116	0.204436
W04G5.5	0.103899	0.0470413
W04G5.10	0.179736	0.116031
kin-23	0.12549	0.0595096
W04G5.9	0.288546	0.237699
W04G5.8	-0.135028	0.0665066
kpc-1	-0.0174883	0.0143805
scrm-4	-0.077602	0.0689601
F11A6.15	-0.2101	0.142526
scrm-1	0.195475	0.396125
T22H2.4	-0.228465	0.167854
sri-11	0.108126	0.0483594
sri-12	-0.0556525	0.0196873
pgrn-1	-0.313005	0.705231
vab-10	0.133901	0.162187
T02G6.1	0.234209	0.468626
T02G6.2	-0.132504	0.1173
Y47H9C.1	-0.402968	0.807062
dhhc-2	-0.0064826	0.0048118
ced-1	-0.0692985	0.0939405
dnj-27	-0.167522	0.168969
Y47H9C.7	0.0572961	0.0387353
Y47H9C.8	-0.0177957	0.00895771
Y47H9C.9	0.089971	0.0539812
fbxa-216	0.0348128	0.0124
R09B3.2	-0.105176	0.0473067
R09B3.3	-0.16933	0.259697
ubc-12	-0.0439557	0.028921
mag-1	-0.0689762	0.0750272
hda-3	-0.0173036	0.011018
fdps-1	-0.15697	0.200988
wve-1	-0.0126174	0.00910831
R06C1.4	0.00964873	0.00472419
R06C1.6	0.027575	0.0137141
hsf-1	0.0762432	0.103644
rga-2	0.101571	0.116274
Y53C10A.5	-0.0359209	0.0243323
Y53C10A.6	-0.0760021	0.0401334
F58D5.5	0.183486	0.414362
F58D5.9	0.156016	0.0953261
ksr-2	0.122078	0.153639
hrp-2	-0.0613948	0.0555153
F58D5.2	-0.0986307	0.0567787
F58D5.3	0.118522	0.0566132
clp-3	-0.0107462	0.00380132
Y47H10A.3	-0.143694	0.0721923
Y47H10A.4	0.0615216	0.0284066
rrf-2	0.032595	0.0175044
M01G12.9	0.677369	3.02625
sri-17	0.333841	0.324904
sri-16	0.412922	0.521521
R05D7.1	-0.0970357	0.0784881
R05D7.2	-0.0645239	0.0234323
R05D7.3	0.158618	0.213036
R05D7.4	-0.370879	0.897098
R05D7.5	0.176227	0.32024
R05D7.7	-0.186595	0.111949
C15C6.3	0.00359893	0.00225841
C15C6.4	-0.10198	0.0550434
F14B6.2	-0.0412171	0.0225308
F14B6.3	-0.0454009	0.0174983
F14B6.6	-0.375938	0.789304
F14B6.4	-0.132581	0.0648753
F41D3.11	0.056129	0.0196873
F56H6.2	0.0838317	0.0401334
nhr-217	0.212045	0.140075
T15D6.12	-0.926844	3.85745
oac-13	0.547271	1.06771
E03H4.8	0.117049	0.112038
clec-17	-0.301685	1.00845
T27F6.1	0.346128	0.354004
clec-12	0.299463	0.28384
sygl-1	-0.0432907	0.0239516
pars-2	-0.0525216	0.0359261
T27F6.6	-0.106056	0.138833
T27F6.7	-0.170708	0.222014
T27F6.8	-0.315679	0.721394
K11D2.1	-0.320474	0.825796
asah-1	-0.201633	0.222998
unc-101	-0.0114828	0.00764242
K11D2.5	0.00430862	0.00219926
K11D2.4	0.110785	0.161222
pri-2	-0.223854	0.164024
W02D9.2	0.0958181	0.0795852
hmg-20	-0.127201	0.0869707
W02D9.4	-0.0685806	0.0252328
W02D9.10	-0.0341025	0.0168214
C49G9.2	0.0943764	0.0417224
C49G9.1	0.0587953	0.022951
dlk-1	0.204076	1.55527
F33E2.10	-0.03081	0.0117722
F33E2.5	-0.430821	0.687165
T07D10.1	-0.154543	0.0898089
ntr-1	0.0762512	0.0290871
flp-33	0.0214349	0.0112484
clec-15	0.449311	0.625188
clec-13	0.375811	0.424656
mcrs-1	-0.0411446	0.0329143
H28O16.1	-0.373462	4.435
T26E3.4	-0.0568893	0.0448603
par-6	-0.0181105	0.0112797
ndx-1	-0.0507753	0.0365071
T26E3.10	0.0222393	0.00784889
T06G6.3	0.163604	0.132796
T06G6.4	0.0946071	0.040469
T06G6.12	0.0250127	0.00908005
pfd-3	-0.0495986	0.0359261
W02A11.1	0.0425401	0.0210109
vps-25	0.0707615	0.0929752
toe-4	0.0783252	0.0968804
uba-2	-0.0171884	0.00837233
amx-2	-0.0456169	0.027925
B0019.2	-0.139036	0.223449
attf-6	-0.0261444	0.0211203
Y18D10A.2	0.0403942	0.0150343
Y18D10A.3	-0.0936672	0.0767926
Y18D10A.4	0.122905	0.0578353
gsk-3	0.0718196	0.10743
nhx-8	0.126113	0.219252
ptr-17	0.289727	0.271698
Y18D10A.8	-0.0728408	0.0516243
Y18D10A.9	-0.0303919	0.0196873
Y18D10A.11	-0.176572	0.102943
Y18D10A.23	0.269213	0.296282
pad-1	-0.0269544	0.0320944
Y18D10A.16	-0.23099	0.183209
car-1	-0.0438628	0.0470456
fkb-8	-0.315763	1.19192
fkb-2	-0.317475	1.49283
pfn-1	-0.070969	0.0622074
Y18D10A.22	-0.0659124	0.0257474
acox-1	-0.135269	0.183209
F08A8.2	0.227292	0.171363
F08A8.3	-0.563879	1.55517
F08A8.4	-0.292551	0.340575
F08A8.5	0.274979	0.21648
fbxa-101	0.344245	0.38149
C47B2.2	-0.155215	0.194281
tba-2	-0.325659	1.49283
pbs-2	-0.196971	0.297892
eif-6	0.216789	0.595079
prx-11	-0.0132775	0.00673157
gale-1	0.109817	0.0587079
efsc-1	-0.0354425	0.0160326
C47B2.9	-0.432866	0.894813
nlp-15	0.237174	0.75065
smu-1	0.0387712	0.0243323
pmr-1	0.141336	0.184373
W05B5.1	0.0704575	0.0652112
npr-14	0.0559587	0.0621782
nhr-85	0.00744172	0.00578228
C17H1.2	0.524375	0.989426
C17H1.7	0.0677357	0.0252328
F22G12.4	-0.190457	0.31204
F22G12.5	-0.0761116	0.146991
ZK1053.4	-0.0317127	0.0121943
ZK1053.3	0.0175107	0.00730238
F44F1.4	-0.16788	0.116576
vet-6	0.0100294	0.0048118
M01E5.2	0.0216454	0.0104496
M01E5.3	-0.0489281	0.0555153
M01E5.4	-0.173093	0.28384
top-1	-0.114391	0.180112
sepa-1	-0.001176	0.00043805
pde-1	0.166724	0.267121
gcy-35	0.10674	0.151761
T04D3.5	-0.17811	0.187659
W08E3.2	0.0194977	0.016313
snr-2	-0.0867647	0.0548029
ola-1	-0.143111	0.313436
Y40B1A.1	-0.0197928	0.00877306
Y40B1A.2	0.00641553	0.00225841
Y40B1A.3	-0.051648	0.0388205
sptf-3	0.0527147	0.0413503
tads-1	0.0891862	0.0824918
oxa-1	-0.200092	0.35785
C01A2.4	-0.219441	0.32403
C01A2.2	0.190886	0.136865
nlp-38	0.134489	0.16068
C01A2.1	-0.134982	0.0810657
W05H12.2	-0.146976	0.155538
W05H12.4	-0.0911007	0.064706
W05H12.1	0.173351	0.272373
Y40B1B.7	-0.0431403	0.0211203
Y40B1B.8	-0.184056	0.338376
eif-3.J	0.0984634	0.102943
spr-5	-0.0870378	0.125371
Y48G10A.6	0.0298384	0.010942
Y48G10A.4	-0.142167	0.175655
Y48G10A.3	-0.0104488	0.00816297
Y48G10A.2	-0.03215	0.0184297
Y48G10A.1	-0.407493	1.31303
Y87G2A.17	-0.0408462	0.0231447
ndx-8	-0.0824208	0.0376462
Y87G2A.19	-0.117374	0.0793168
Y87G2A.18	-0.0627121	0.0401334
Y87G2A.1	-0.171909	0.312346
Y87G2A.25	0.0808289	0.0365987
Y87G2A.2	-0.0372315	0.0179402
atg-4.1	-0.0412654	0.0401334
aex-6	0.00578999	0.00387714
vars-2	0.116708	0.155102
Y87G2A.16	0.378473	0.495635
cyn-15	-0.28909	0.897098
Y87G2A.7	-0.0633885	0.0497436
gpi-1	-0.214719	0.339436
ubc-14	-0.132591	0.111306
vps-28	0.088109	0.0648753
Y87G2A.11	-0.0221749	0.0143822
Y87G2A.13	-0.0668075	0.0648753
agef-1	0.0390029	0.0445698
W09C5.1	0.0439997	0.0491602
unc-59	-0.229757	0.214247
dkf-1	0.0851009	0.0937317
rpl-31	-0.199011	0.556638
W09C5.7	-0.0578528	0.0656798
W09C5.8	-0.293697	2.32092
W04A4.5	-0.0295188	0.016064
W04A4.6	0.0248115	0.0112566
Y6B3B.1	0.0830049	0.0516243
hsd-1	0.0193966	0.00621652
lagr-1	-0.0253012	0.0104496
Y6B3B.9	-0.0324465	0.02519
Y6B3B.7	0.00403664	0.00217053
Y6B3B.5	-0.125779	0.133642
Y6B3B.4	-0.0294085	0.0290871
Y37H9A.1	0.055288	0.0444645
Y37H9A.3	-0.141788	0.398884
Y37H9A.2	0.0471189	0.0178087
ndx-4	-0.266941	0.340575
Y37H9A.5	-0.267438	0.253867
[truncated: 11,490 more rows]
