# Supplementary material for: Soma-to-germline miRNA inheritance through yolk promotes stress resilience in progeny
Source: Nat Struct Mol Biol. 2026 May 22;33(6):985–97. doi: 10.1038/s41594-026-01816-5 (PMC13275319; doi:10.1038/s41594-026-01816-5)
Supplement: Supplementary file 12 — Statistical source data. [file 41594_2026_1816_MOESM12_ESM.xlsx]

## Sheet: Fig3b
Figure 3b
vit2GFP day1	vit2GFP day2	vit2GFP day3
2862.62	3982.79	6352.71
3069.22	4173.24	4724.8
3011.24	4828.53	5424.78
3027.61	4264.91	6474.07
2599.96	3931.24	6313.55
2872.86	4807.15	5477.7
3327.06	4111.47	4425.39
2576.22	3935.3	3722.7
2848.75	3989.29	5174.02
3104.13	3490.97	4452.98
3676.31	4060.27	3507.56
2564.91	3837.94	4511.07
3331.11	4209.65	5165.53
3045.21	4125.79	3656.82
3270.67	4097.85	5390.65
3062.3	3904.08	4278.95
3073.29	3791.3	5285.94
3098.59	3614.98	5439.61
2905.98	3334.5	4665.34
3054.86	4114.16	5474.99
2593.39	3446.73	4693.35
3258.83	2936.36	4674.91
2727.91	4201.42	7737.61
2254.3	7006.71	4465.97
3049.45	4843.44	4903.1
2690.96	3788.88	4625.27
3404.77	4679.98	4216.96
2841.07	4580.45	5868.08
2888.8	4350.15	4484.23
3044.76	4029.35	4019.32
2954.75	3992.34	3969.73
3947.31	3738.64	5067.4
3193.14	3828.68	5345.77
3035.64	4210.44
3610.78	5033.85
3259.84	4101.87
3238.2
2902.16
2941.9
2662.36
2733.16
3343.82

## Sheet: Fig3c
Figure 3c
log2(Day3/Day1)	-LOG10(FDR)
4.14452	1.21664
1.44359	1.14206
2.64911	1.02201
3.42084	1.01714
3.9394	0.976784
2.06312	0.976784
3.18458	0.966739
1.88062	0.922874
2.21271	0.887366
3.42269	0.864131
3.78731	0.8281
1.5499	0.787023
3.3652	0.762092
1.30405	0.748163
3.37084	0.729108
3.17994	0.717177
1.29639	0.707271
2.19932	0.653545
1.86619	0.653494
2.31137	0.652104
3.68432	0.62654
3.3833	0.624483
1.68965	0.620407
3.99002	0.612668
1.80324	0.590781
3.45542	0.587453
1.04716	0.570596
1.47365	0.558622
2.49816	0.537895
3.70851	0.536711
1.23241	0.536383
-1.1568	0.528429
2.64418	0.50832
3.12039	0.492187
3.26056	0.488112
-2.07707	0.486505
-2.70184	0.457397
0.859279	0.446872
-0.611001	0.41844
2.39327	0.414053
1.41642	0.400537
2.70169	0.378293
1.34631	0.377468
2.83989	0.373739
2.36118	0.371916
2.20411	0.334943
1.53339	0.328775
1.45031	0.320519
-2.52536	0.320107
0.996564	0.31204
2.33224	0.303961
2.33426	0.299772
-1.52239	0.299559
1.37419	0.297916
1.40922	0.295494
-2.12939	0.293962
2.7201	0.29255
-0.77619	0.289548
1.92451	0.288492
2.62478	0.285478
1.68329	0.283127
-1.30557	0.279376
1.76715	0.277678
1.65189	0.260934
1.17547	0.257041
1.39972	0.256043
2.69044	0.25526
1.37076	0.255032
-2.41987	0.253616
2.19397	0.250052
1.50946	0.247996
1.81117	0.244234
1.17664	0.233556
0.653636	0.231986
1.07815	0.229253
2.14699	0.228976
-1.51679	0.224901
1.96661	0.223901
2.60923	0.221058
0.985009	0.218496
-2.1785	0.21826
-2.3411	0.218169
-2.14759	0.217504
-2.23602	0.216853
-1.85458	0.216651
1.39972	0.213078
1.40544	0.203852
1.14819	0.203333
-1.54565	0.201881
-0.629731	0.201327
1.40871	0.200021
2.16202	0.197644
-1.61342	0.195295
2.14516	0.192346
1.06749	0.190901
2.12993	0.184907
-0.920412	0.18248
1.09011	0.179471
-0.772699	0.175986
2.12422	0.17396
-1.81672	0.170992
1.88827	0.169353
1.94233	0.165407
-1.21761	0.164604
-1.82162	0.16456
1.94233	0.163838
0.762968	0.161682
0.543275	0.159694
-0.544523	0.158057
1.38094	0.153008
-0.604238	0.151419
1.63728	0.151023
0.510948	0.149629
-0.686122	0.146471
0.660317	0.14533
0.74768	0.124071
0.674266	0.123758
-0.619343	0.122589
0.942493	0.121144
0.933813	0.114264
1.28776	0.110913
-0.781957	0.106856
-0.531805	0.10192
0.746589	0.0919277
1.00115	0.0909464
-0.759032	0.0889698
0.877409	0.0863238
0.572313	0.0829492
0.999257	0.0817892
0.500964	0.075584
0.700175	0.0749127
0.848931	0.0669369
0.53754	0.0537893
0.713809	0.0520489
1.16027	4.33402
1.45491	3.95657
4.94357	3.17086
1.65426	3.04659
5.59087	2.97562
1.18843	2.32275
0.892654	1.52882
3.98547	1.505
4.73273	1.36739
4.35614	1.32143
1.99668	49.5651
3.15525	24.2715
1.58453	14.2587
1.1488	10.6467
0.756553	10.579
1.53428	10.4778
1.25528	8.21174
1.01643	7.28902
2.81457	6.00152
1.18428	5.67697
2.22576	5.52408
0.72353	5.43737
2.69546	5.05045
2.54327	4.58842
1.29647	4.33917
0.911446	4.33447
2.71876	3.96491
3.46708	3.81807
2.02039	3.6312
2.07565	3.50396
2.56887	3.27589
2.1312	3.27021
1.86727	2.90022
4.2215	2.84706
3.19812	2.82812
3.69734	2.69055
1.43861	2.55536
5.08479	2.41834
4.62061	2.12663
4.42754	1.71055
1.93391	1.59269
-0.868253	1.55866
3.48737	1.42591
3.15599	1.42464
