# Supplementary material for: Soma-to-germline miRNA inheritance through yolk promotes stress resilience in progeny
Source: Nat Struct Mol Biol. 2026 May 22;33(6):985–97. doi: 10.1038/s41594-026-01816-5 (PMC13275319; doi:10.1038/s41594-026-01816-5)
Supplement: Supplementary file 13 — Statistical source data. [file 41594_2026_1816_MOESM13_ESM.xlsx]

## Sheet: Fig4a
Figure 4a
N2 D1 rep3 0.2mM	N2 D2 rep3 0.2mM	N2 D3 rep3 0.2mM	N2 D1 rep3 0.3mM	N2 D2 rep3 0.3mM	N2 D3 rep3 0.3mM	N2 D1 rep3 0.4mM	N2 D2 rep3 0.4mM	N2 D3 rep3 0.4mM
922	572	956	314	534	646	276	520	540
684	508	1362	334	652	728	476	798	404
702	412	968	240	596	302	372	192	434
562	1362	644	832	202	286	258	250	538
928	1100	628	490	686	472	270	636	294
952	888	666	256	604	718	338	482	608
456	370	444	636	574	232	344	754	626
432	610	398	346	676	498	356	500	732
778	1132	980	284	644	990	290	826	194
410	656	844	256	162	158	338	480	204
402	428	850	286	278	370	550	246	262
560	408	434	610	660	322	520	554	488
678	500	1082	214	620	242	366	286	924
778	520	916	344	434	488	308	594	252
314	910	844	362	746	330	416	360	346
198	374	696	238	676	598	320	292	556
662	1022	808	586	538	380	518	296	498
618	1042	206	944	266	522	440	310	412
436	1106	868	292	382	164	494	644	240
256	712	818	658	420	536	172	404	626
426	808	940	432	594	504	406	146	420
458	1210	866	290	338	352	220	538	540
318	286	468	256	528	528	634	472	566
516	190	532	654	600	516	326	270	392
782	296	848	428	628	482	310	516	676
674	590	838	548	416	922	294	262	906
708	398	816	312	340	274	398	434	330
442	934	774	284	168	640	270	760	392
536	448	712	234	162	188	324	346	600
856	976	1650	272	456	196	538	422	236
710	712	990	456	412	398	544	210	460
446	606	660	194	558	648	278	564	486
428	396	530	340	438	394	424	282	332
386	282	730	320	862	376	486	564	530
330	226	1058	700	280	368	468	460	454
544	328	1010	214	306	650	358	302	572
568	522	884	394	494	218	264	726	494
454	510	732	374	552	196	196	300	284
614	1032	1054	252	512	214	228	472	450
210	848	218	1042	718	618	616	232	544
826	660	590	564	370	830	352	374	436
836	948	728	438	364	1110	322	206	308
588	600	856	456	412	592	360	326	208
474	864	574	346	342	318	368	334	554
664	838	932	448	282	234	284	382	530
268	1082	1166	490	728	504	336	178	490
432	618	420	350	706	846	282	546	826
558	380	692	246	770	368	432	568	366
682	890	600	562	320	706	334	502	408
604	1050	1052	352	228	602	324	490	260
340	798	736	298	364	196	430	534	172
508	594	1044	490	338	356	374	830	450
480	594	510	252	442	842	356	856	164
856	546	1300	822	286	732	260	260	208
766	694	624	298	724	272	602	380	328
724	464	444	516	280	762	160	278	408
330	570	932	494	416	638	248	488	322
550	1034	388	250	422	394	308	614	196
426	778	588	394	718	998	392	230	468
718	480	702	244	478	568	354	420	440
172	1384	978	236	480	792	274	364	564
950	340	1216	204	566	564	378	280	406
502	768	898	204	256	640	396	418	930
564	502	714	250	404	174	508	308	804
590	436	568	318	886	610	400	302	166
676	1016	1146	404	528	316	616	406	172
706	706	858	358	542	586	214	428	322
980	896	966	326	698	512	396	480	634
632	852	364	602	636	488	572	388	420
390	1106	498	230	150	264	352	432	650
480	1258	544	334	214	472	386	416	352
356	1150	972	298	338	926	338	378	434
592	980	1126	180		452	584	516	530
624	572	1384	394	630	476	508	450	330
260	852	822	272	470	554	716	332	422
230	776	726	324	328	158	374	528	538
372	706	668	330	278	512	460	682	364
798	644	928	328	152	660	564	354	534
804	492	782	238	656	546	242	466	380
708	818	656	178	1118	348	190	352	258
842	836	378	360	640	440	242	396	178
448	406	584	218	844	258	420	240	232
882	452	914	346	530	494	262	284	538
392	770	556	494	430	730	382	418	302
606	546	506	250	976	318	394	488	258
876	714	150	178	532	714	304	446	232
254	824	558	316	836	724	384	408	520
688	906	1200	440	756	562	396	302	422
1036	308	1018	486	564	360	352	352	358
400	530	716	322	328	606	274	322	438
306	566	436	502	374	156	538	302	206
536	502	844	496	544	658	266	484	324
366	490	1122	188	356	466	170	764	274
588	558	948	830	446	364	492	288	504
684	1118	634	820	556	300	386	938	512
768	730	142	432	344	286	250	252	296
448	696	586	216	558	212	304	558	638
432	582	594	216	234	762	204	274	450
248	640	754	274	324	438	390	624	730
378	720	636	266	714	664	526	174	374
706	360	390	472	244	336	296	250	270
484	460	988	380	748	498	460	236	310
438	882	1078	382	464	288	190	530	280
600	404	626	668	434	496	200	378	406
392	660	1206	198	396	944	316	436	248
332	986	372	442	302	268	274	210	368
354	698	656	328	506	664	494	560	240
358	598	214	348	812	252	636	286	250
1018	492	970	428	374	630	688	754	442
644	408	932	314	362	572	418	616	166
464	628	760	628	410	1032	474	334	680
524	1018	870	594	592	320	544	574	246
612	434	742	520	656	804	226	346	190
440	598	504	290	752	366	268	398	480
332	566	808	356	458	312	232	720	282
878	800	998	272	428	700	600	876	158
266	628	468	272	334	584	290	298	886
336	1124	992	410	478	952	402	232	516
960	898	902	218	540	1012	156	516	248
596	560	524	402	532	226	164	244	294
366	754	498	224	342	738	272	240	466
770	706	758	368	380	1108	468	426	228
166	554	754	400	418	550	150	288	336
344	828	1056	336	536	326	328	390	356
720	512	322	550	280	572	414	542	246
460	510	498	282	526	812	370	316	290
494	320	572	598	742	182	444	254	244
522	462	1094	734	330	268	276	336	702
560	860	986	220	452	532	362	630	442
416	994	1088	276	324	1208	242	676	222
520	524	460	410	558	520	268	790	336
330	746	782	218	330	572	400	200	526
344	634	770	232	280	280	238	608	538
602	530	588	292	330	232	166	402	486
780	660	1050	728	482	362	326	554	404
572	146	840	272	280	566	332	218	152
676	192	892	408	276	764	338	500	186
862	1312	774	754	550	926	530	306	252
532	484	708	474	424	496	408	336	256
400	232	274	352	560	590	340	744	204
570	942	872	482	430	698	458	250	394
844	1000	492	314	620	448	194	312	684
414	476	996	582	376	612	420	546	358
704	660	1402	292	422	782	244	316	480
672	884	654	482	276	674	166	262	224
340	930	884	214	328	572	366	308	312
420	588	562	214	356	390	248	506	460
634	212	966	568	326	644	230	448	216
472	170	378	512	260	434	300	256	234
952	700	734	542	376	520	374	194	170
620	912	998	372	690	578	450	352	382
316	850	958	368	312	290	156	208	288
734	398	784	420	448	400	390	196	560
524	722	994	280	226	506	592	574	524
596	302	638	698	506	774	188	480	452
494	442	990	180	818	598	300	362	338
600	314	672	432	414	632	256	358	254
678	698	1210	320	534	284	270	586	478
532	406	446	442	734	340	616	596	778
654	420	464	726	310	288	216	464	270
506	1218	1020	498	196	302	268	348	148
700	1050	704	590	452	266	200	250	226
192	618	588	470	354	208	292	202	302
268	760	626	320	446	314	176	550	416
484	1162	810	182	712	298	326	216	450
754	746	1222	522	276	332	258	258	414
458	682	1000	244	734	400	488	348	354
300	356	628	196	532	778	286	274	512
370	674	724	316	484	384	436	292	350
544	1028	606	210	708	694	276	420	504
560	462	812	520	206	324	296	414	302
778	534	1066	346	498	192	372	752	488
582	820	656	314	1190	494	542	308	328
416	278	958	222	540	446	472	574	398
1016	684	1204	200	298	304	362	344	372
162	438	276	560	618	148	200	368	328
370	544	176	408	1038	502	244	278	246
366	208	502	298	328	148	248	194	686
478	1102	696	314	424	466	298	828	330
758	606	734	344	596	420	344	522	268
674	330	740	254	246	472	310	520	170
318	224	1468	594	684	522	290	322	214
668	790	426	278	580	372	294	240	212
616	760	818	318	226	1078	448	242	778
574	302	332	486	156	258	390	294	560
406	354	360	274	488	592	290	716	404
342	788	698	250	392	564	418	240	336
734	1484	392	576	510	358	234	386	150
504	624	594	280	406	292	216	304	352
350	424	724	372	402	704	200	400	222
844	608	760	426	478	382	260	302	264
614	438	628	388	516	236	444	272	594
576	834	1062	288	494	964	332	640	254
876	570	420	368	790	368	482	332	180
466	536	960	248	868	478	360	324	336
718	588	1104	556	440	602	226	276	284
382	792	160	534	374	934	456	326	502
496	560	1068	402	468	870	184	608	384
742	410	576	602	496	252	418	182	312
596	512	704	794	692	276	370	392	304
498	558	592	300	580	562	206	564	180
448	768	918	496	374	322	250	422	162
672	406	490	214	386	186	352	432	382
566	670	500	364	510	192	184	270	410
292	766	542	262	204	836	224	256	304
1158	414	1040	396	388	954	330	366	190
544	606	254	418	432	754	540	168	690
620	964	622	210	224	196	236	320	396
362	732	750	368	426	610	260	340	250
430	602	530	452	340	696	246	436	344
634	670	944	270	388	482	242	234	206
544	156	938	384	680	184	254	376	396
666	814	938	500	612	798	486	260	174
394	664	504	502	302	554	286	558	354
948	456	512	208	386	612	230	182	390
924	258	358	760	460	648	250	312	486
176	518	140	426	404	912	218	144	630
328	936	726	368	286	488	538	442	392
440	716	754	216	754	346	414	432	384
520	392	570	682	360	528	420	434	416
594	710	1006	242	390	702	322	240	232
374	178	560	170	354	474	194	230	278
736	1022	492	370	338	276	328	532	504
526	428	416	222	800	622	206	922	504
412	478	554	562	460	918	338	234	192
510	510	774	258	344	264	478	314	510
568	446	856	258	700	700	356	286	260
582	524	836	326	456	522	264	160	148
602	736	532	296	264	620	460	520	210
580	404	816	644	392	412	220	238	312
324	664	718	310	604	602	294	564	302
618	398	520	386	540	644	318	554	256
376	166	504	552	308	340	536	284	596
920	420	1262	458	620	496	292	452	442
548	814	802	162	618	568	216	260	434
722	932	224	186	922	308	188	188	256
490	638	336	326	296	1006	526	190	486
570	678	1198	220	492	886	592	288	286
548	428	822	246	584	466	646	246	234
420	478	614	408	320	444	170	254	196
712	152	668	494	280	562	190	524	612
344	474	1034	224	268	708	164	790	514
490	576	788	462	434	286	396	458	418
662	458	1084	444	404	426	386	466	286
758	804	706	264	448	540	480	520	160
390	362	812	322	756	320	144	226	338
412	624	522	254	582	170	344	532	586
374	410	1026	442	352	368	162	524	492
704	718	474	284	378	154	242	234	438
414	424	366	330	194	458	434	260	392
450	866	254	166	306	346	194	304	166
374	710	820	322	502	484	262	296	284
610	646	382	450	594	358	434	548	526
444	926	812	632	248	662	260	292	242
710	504	352	486	608	790	386	262	240
738	564	870	260	220	466	220	290	184
376	580	1126	250	388	582	318	558	308
626	750	1350	480	780	540	520	236	312
526	376	690	256	200	214	288	776	342
384	1008	610	194	670	154	294	484	242
552	640	296	306	174	240	316	386	442
518	962	384	542	478	396	234	228	208
1274	636	864	548	398	298	328	214	608
326	486	878	332	228	676	352	592	306
452	742	298	356	334	292	188	324	360
322	618	460	262	606	590	230	540	268
388	606	614	416	440	336	298	496	280
572	760	494	176	528	172	186	672	384
586	1054	598	356	598	168	242	538	426
594	456	176	348	610	380	284	210	324
302	494	422	262	564	652	220	194	322
488	522	808	262	380	478	250	336	368
400	342	644	428	494	436	534	186	484
250	702	604	412	582	600	378	656	246
568	614	926	264	520	428	236	334	536
448	656	290	258	430	180	404	488	480
442	666	572	274	200	514	302	300	250
444	488	1040	292	570	348	326	282	358
606	954	1448	382	176	570	272	288	524
478	908	696	406	212	190	380	334	194
832	422	964	154	616	898	442	522	324
276	472	1174	310	470	302	294	352	376
648	742	986	566	848	462	582	344	184
650	1158	364	442	326	578	178	158	440
390	482	296	544	674	508	434	166	368
856	426	662	608	518	392	300	616	662
474	154	876	266	322	506	380	584	780
448	860	664	338	642	380	164	376	208
796	278	478	290	436	492	150	614	352
448	742	406	278	448	318	260	258	322
442	778	888	464	690	572	394	596	222
594	730	654	312	328	518	258	334	318
450	736	992	310	408	328	270	252	288
370	586	948	236	414	342	172	706	174
624	1040	544	428	452	698	210	418	276
596	636	538	238	240	304	488	248	188
724	710	866	330	376	270	196	286	246
566	1118	1042	160	422	472	492	482	436
326	988	1168	288	182	444	234	434	210
708	470	1154	342	282	596	188	370	272
518	386	564	436	720	716	270	336	216
820	474	622	510	462	250	276	266	250
510	922	444	384	690	204	152	376	244
586	412	1326	322	846	466	194	216	296
584	418	1426	612	844	620	224	180	182
754	576	192	266	214	946	176	518	190
528	662	1008	222	340	560	320	628	358
378	530	660	286	262	154	200	322	322
470	1110	476	346	314	212	450	446	296
296	824	474	296	372	404	406	366	336
322	940	234	396	690	266	344	182	208
416	332	760	318	290	632	376	408	396
492	428	1146	768	370	464	502	358	262
558	424	436	624	432	708	424	574	450
542	538	720	184	452	920	522	476	174
172	588	412	326	672	446	360	384	586
232	784	602	432	286	322	150	244	142
596	582	552	170	386	670	282	276	200
694	936	754	558	268	662	214	602	202
484	806	884	428	256	914	158	244	268
724	706	586	314	656	244	272	356	320
490	436	548	152	340	254	250	482	198
288	948	774	582	302	720	266	508	338
952	726	570	232	574	420	266	370	262
432	542	838	358	404	464	184	270	394
672	706	154	380	450	320	230	500	194
696	606	530	502	242	496	274	706	384
776	542	498	482	724	546	298	224	266
488	988	954	332	428	608	372	320	212
498	458	524	644	584	262	194	402	226
346	472	850	480	340	596	262	238	396
656	362	1010	246	526	440	278	182	526
252	348	358	262	592	266	352	482	354
386	926	964	232	546	596	838	442	494
680	834	468	360	334	454	404	678	160
474	392	762	410	190	382	644	390	394
958	470	592	198	354	532	478	246	358
544	280	572	354	298	418	186	314	542
598	324	290	426	486	486	154	242	464
466	456	578	280	402	320	396	340	360
660	382	750	692	220	486	462	272	324
902	440	674	328	784	168	490	372	250
214	612	926	548	388	150	470	310	600
532	482	918	352	382	780	232	296	244
798	1058	908	148	368	452	692	222	350
620	886	464	352	508	362	178	334	332
822	424	448	310	530	374	176	236	434
708	620	1400	532	372	508	362	294	544
698	440	528	188	420	764	242	436	436
244	296	516	470	258	222	226	768	270
216	252	770	842	300	864	444	368	402
278	430	936	414	370	230	304	476	582
740	1112	724	240	494	620	336	242	386
270	934	676	334	604	308	206	356	516
480	748	1142	434	404	230	534	484	468
596	436	788	274	666	520	328	538	224
338	876	622	378	222	556	300	542	474
412	614	534	494	654	428	284	228	396
392	564	752	288	584	346	294	534	368
710	814	760	554	456	660	428	594	198
254	500	704	226	262	268	162	320	180
654	638	1164	272	390	584	368	526	302
472	456	802	412	680	420	162	294	270
718	654	586	388	596	718	198	582	786
704	430	602	422	652	872	164	270	332
606	482	892	488	218	650	428	244	430
630	906	478	280	336	334	230	454	388
676	154	580	298	574	614	226	496	218
542	606	818	406	860	382	146	408	206
420	306	1378	652	374	346	316	490	162
482	764	750	504	402	482	230	508	174
498	698	332	228	456	786	364	530	352
1088	686	1532	422	684	350	336	150	716
306	660	632	742	376	766	290	218	252
482	890	162	456	346	340	170	278	542
664	704	468	432	264	190	398	582	146
582	324	416	466	278	328	632	316	386
616	962	168	244	464	720	504	316	176
414	496	830	218	866	420	474	224	208
496	608	542	610	822	252	186	254	366
328	778	1194	288	310	596	186	348	214
808	710	774	304	756	878	198	556	752
590	724	838	352	294	484	286	300	306
232	656	664	322	360	558	190	330	254
308	596	664	264	382	152	328	448	260
670	626	954	152	654	724	514	272	540
590	914	852	360	608	458	434	498	404
492	312	792	370	272	270	686	248	342
554	622	828	718	342	508	472	272	406
310	796	1178	320	378	372	204	394	274
378	576	690	424	372	176	464	288	306
464	892	464	468	184	492	514	356	652
846	374	768	314	646	612	344	246	452
388	492	618	352	212	458	160	222	198
560	570	558	516	302	598	144	276	326
458	562	990	514	394	204	180	490	268
560	500	464	318	280	544	550	254	316
590	1258	526	206	246	766	208	594	250
426	408	148	258	226	226	202	222	258
358	1076	808	548	450	160	230	318	320
598	216	896	548	402	336	270	352	160
492	452	1140	502	618	292	180	168	618
742	648	904	702	326	280	336	490	316
682	1356	390	328	604	318	166	412	682
604	578	970	488	396	226	332	162	578
648	652	438	280	340	286	232	516	296
210	1010	706	350	698	630	156	248	222
270	880	872	412	196	320	402	356	504
622	900	224	614	310	486	284	228	510
194	726	826	442	558	162	360	356	484
142	708	280	370	484	394	358	546	288
502	622	1018	226	368	254	214	340	164
472	346	740	334	300	240	184	692	204
688	472	872	412	360	152	548	608	280
830	720	1276	490	288	294	246	524	224
674	276	622	366	522	406	340	394	758
636	586	824	146	394	488	366	154	174
510	630	670	180	416	160	434	244	366
178	316	418	304	616	616	294	500	676
916	404	1298	244	168	778	454	166	212
446	666	442	354	690	374	444	482	372
994	454	752	308	418	180	198	366	228
536	960	526	402	834	576	156	538	258
656	146	848	624	356	512	170	196	664
504	208	716	452	660	162	248	478	390
304	658	730	664	282	314	198	204	146
582	234	772	300	542	372	180	212	180
448	144	1180	256	244	690	334	248	308
546	224	900	190	464	440	328	460	418
712	728	348	512	386	204	394	290	208
736	730	336	576	650	414	372	320	284
620	516	340	620	676	266	366	432	296
714	336	1398	520	246	228	248	500	300
708	582	882	390	450	190	238	418	276
424	330	458	372	298	222	178	380	424
644	370	588	284	460	748	214	400	402
412	718	580	370	780	628	262	434	314
570	832	574	396	440	880	452	274	460
394	542	760	220	384	330	232	206	152
508	724	496	308	382	648	442	352	372
412	452	1022	172	474	724	380	374	396
764	1182	648	394	328	576	418	342	212
390	522	790	414	334	340	516	728	448
686	662	268	198	314	232	274	332	322
618	684	1268	288	492	438	546	238	486
640	984	984	590	342	372	526	846	196
560	772	190	250	324	1172	256	406	596
690	956	846	348	714	588	400	256	144
796	408	856	294	466	652	166	266	186
316	886	924	482	476	326	160	256	152
430	404	320	316	334	414	378	424	186
480	820	732	230	348	476	226	184	238
408	558	670	310	650	278	394	586	304
484	364	938	292	414	676	214	436	674
606	530	820	470	372	550	410	182	570
452	444	984	244	848	362	244	334	378
624	1006	638	190	240	490	206	328	490
408	910	1054	622	426	426	442	312	370
502	512	1200	582	150	278	358	274	272
364	1094	712	202	678	898	324	660	770
498	892	434	732	244	522	370	404	266
418	444	740	282	678	284	496	416	264
504	944	770	478	190	1046	490	450	420
508	538	194	260	440	176	354	264	270
358	526	158	494	874	294	500	278	684
616	610	460	532	428	346	276	346	266
944	574	886	458	592	382	448	264	492
406	396	1090	488	212	916	306	386	186
598	1058	962	174	438	550	166	242	154
396	718	700	560	252	586	156	224	554
214	976	412	266	498	572	394	556	256
696	682	830	316	382	418	558	456	156
628	1036	1124	628	602	1050	338	260	492
1114	556	724	558	474	326	264	340	340
568	690	250	298	342	378	476	422	276
368	936	536	410	394	482	322	380	206
826	844	898	288	322	252	194	286	174
582	528	960	436	266	294	244	220	258
1134	636	508	368	320	448	204	384	478
584	582	440	608	534	614	356	176	314
470	446	670	338	192	554	320	308	408
674	680	846	362	456	292	208	184	202
538	652	718	422	296	202	154	244	238
406	522	600	494	384	754	194	494	454
612	620	424	352	258	592	434	492	334
582	362	896	378	204	166	404	430	614
728	1096	648	408	286	198	236	588	168
394	580	402	598	952	602	248	574	898
426	364	810	364	250	308	494	332	192
406	162	434	430	392	748	210	178	282
734	304	832	238	552	370	736	268	178
380	722	718	498	288	382	194	400	198
460	272	970	522	338	532	526	326	412
902	736	596	668	792	406	142	234	714
458	1026	576	486	332	368	208	254	592
616	700	906	360	476	680	356	192	514
510	358	1038	540	314	730	290	374	188
614	382	654	446	460	294	338	186	470
784	258	1012	364	448	518	354	588	292
620	666	596	366	416	184	208	290	506
862	616	750	312	370	630	568	292	336
262	254	696	466	286	642	242	416	544
342	552	834	220	526	820	188	236	296
448	460	470	424	426	590	262	254	494
666	414	794	424	448	542	232	730	458
524	540	910	534	328	514	268	464	618
586	496	730	414	456	292	302	250	182
374	382	858	452	586	306	474	344	346
728	668	968	544	244	286	214	252	208
368	488	472	376	354	268	322	210	364
444	484	592	548	448	328	314	304	730
386	872	678	336	356	892	856	360	192
308	506	566	234	304	502	502	428	158
708	548	522	224	518	384	300	464	186
510	660	806	492	494	172	162	506	686
606	316	728	386	660	464	430	250	304
982	954	688	248	392	150	270	604	202
648	728	716	504	542	410	296	334	254
460	420	550	274	340	450	292	334	566
878	238	972	498	272	786	298	692	308
790	602	632	462	652	698	234	350	392
522	814	842	480	362	144	434	666	574
192	636	824	430	502	678	190	486	330
186	538	324	364	282	488	290	524	864
786	648	396	384	494	344	340	194	368
988	434	1410	540	384	602	218	208	372
414	622	632	414	210	274	326	326	334
214	462	682	404	218	174	462	258	764
400	916	376	338	260	390	442	226	222
368	882	412	500	258	466	320	158	390
852	840	780	534	206	160	254	336	170
348	626	926	260	544	154	228	384	554
282	862	746	174	202	914	234	540	518
520	666	1068	494	500	216	264	162	218
552	934	960	542	378	184	330	280	242
618	408	974	292	354	672	296	394	396
282	876	730	456	204	148	394	528	700
682	258	1300	212	196	550	344	322	514
410	768	1014	454	312	248	358	300	362
736	1108	576	452	164	1008	528	386	278
176	458	920	384	476	162	320	398	292
490	718	678	236	332	240	450	348	446
656	530	1066	166	218	376	210	282	292
488	420	910	492	424	388	276	572	516
634	750	836	596	232	454	292	178	288
536	588	1222	444	420	694	426	244	270
534	864	802	202	754	226	278	234	178
184	456	998	224	334	300	380	456	618
546	434	946	216	578	302	186	594	254
868	460	962	462	226	210	176	168	248
516	828	1008	324	580	178	198	280	432
714	372	602	252	366	554	276	284	276
564	452	412	520	260	256	314	584	186
534	384	660	640	296	226	256	514	292
470	262	464	442	274	532	520	384	250
588	594	1234	298	316	226	408	598	438
514	148	374	186	702	298	344	528	200
188	956	468	472	786	900	432	504	240
272	548	578	848	544	886	322	450	278
786	746	508	302	436	1142	276	312	700
584	698	872	532	368	168	424	230	250
418	850	724	268	552	378	188	344	176
612	572	842	498	838	496	228	194	230
622	414	594	336	632	874	168	244	546
792	778	834	250	266	624	318	478	692
782	476	716	470	274	204	254	530	462
546	230	1060	280	498	188	240	412	412
528	704	452	354	416	638	186	380	296
792	568	426	358	626	304	428	216	210
178	702	518	352	304	248	216	370	498
546	808	982	256	514	426	200	190	646
280	884	628	326	474	434	228	692	616
198	708	678	374	402	418	352	242	282
588	248	888	630	376	322	214	220	680
732	984	684	288	160	396	148	460	278
588	682	362	306	292	860	212	422	328
478	602	660	236	344	506	358	160	208
496	882	1134	444	276	636	258	486	690
602	590	1008	238	296	346	588	880	380
688	390	680	286	346	374	648	250	408
964	218	1006	254	332	324	364	390	508
810	408	358	190	368	714	410	434	332
798	650	1044	444	300	432	214	688	212
596	718	870	266	452	640	432	182	320
402	506	596	492	254	488	396	204	444
596	780	546	268	404	372	422	328	268
334	556	900	230	330	258	382	580	396
486	756	280	374	552	590	234	250	390
360	388	616	334	188	240	184	460	220
590	310	746	238	414	148	404	268	402
446	802	970	232	894	598	310	224	346
576	936	742	408	614	344	146	256	380
714	550	594	478	646	176	472	428	284
900	490	470	412	406	426	170	350	264
678	602	378	226	314	650	262	284	188
302	164	480	296	148	680	404	456	320
398	868	1142	328	886	786	204	214	584
390	348	656	288	764	1122	274	478	622
820	154	604	384	320	824	184	520	158
544	370	866	266	218	738	276	188	174
540	562	852	440	280	526	296	162	324
638	414	738	286	296	564	346	288	420
1546	1016	890	470	432	410	308	234	280
534	352	498	224	390	444	492	438	360
718	874	1144	394	360	502	324	288	246
396	380	1116	430	212	732	224	596	656
550	716	426	546	436	260	782	218	626
392	820	976	236	538	246	286	598	232
852	516	782	260	230	512	214	544	474
468	658	626	430	336	264	184	388	248
586	564	1026	616	296	388	336	180	232
492	470	1108	582	480	194	568	248	532
326	856	562	172	280	748	560	336	526
534	474	948	522	232	342	332	298	148
690	464	826	582	398	552	178	300	426
630	618	720	262	362	700	384	606	190
592	454	506	338	382	386	168	238	282
384	682	720	222	618	498	164	268	172
426	540	524	700	298	398	214	450	314
274	818	630	436	616	524	208	230	248
266	956	508	246	502	598	244	336	346
622	452	974	486	160	570	186	278	332
738	476	648	490	388	438	432	194	202
970	584	714	542	378	436	310	292	386
328	472	428	296	496	344	210	588	280
416	630	872	268	270	958	220	342	266
248	752	648	178	144	532	210	206	480
266	1052	228	396	230	528	498	320	644
902	682	798	432	448	432	170	338	226
240	410	764	178	412	330	364	230	162
524	332	610	302	384	150	280	248	354
620	556	454	602	314	300	190	214	302
528	662	844	400	322	202	284	342	272
182	784	508	186	302	174	454	440	148
572	884	366	512	212	220	412	582	406
396	628	888	332	338	288	412	610	336
296	348	828	162	454	940	308	368	184
340	496	578	578	262	448	266	162	648
376	424	708	856	856	372	248	430	150
322	230	858	268	464	160	250	452	320
182	1168	604	232	364	424	284	210	214
556	738	320	412	390	526	672	322	150
656	790	300	266	368	524	280	220	202
632	380	312	264	518	288	402	252	216
744	752	826	424	260	424	242	460	198
288	474	1260	162	254	388	382	262	226
428	416	828	306	558	380	548	232	280
382	616	526	304	572	594	442	556	188
624	710	674	156	444	554	198	190	338
462	644	366	302	396	1006	226	248	312
398	446	594	400	412	226	170	246	240
488	768	1398	208	348	292	336	674	558
502	514	386	186	312	698	384	350	596
490	754	592	324	624	284	168	170	620
404	880	894	212	392	284	230	420	698
466	914	718	528	848	314	268	252	318
338	1056	1046	304	588	666	318	516	542
298	252	670	612	426	390	260	358	154
572	778	856	274	364	330	170	354	176
720	474	1080	258	540	546	442	448	536
260	838	590	326	310	642	404	332	396
384	654	462	244	620	514	252	208	324
474	358	1408	414	252	306	532	290	222
602	576	1028	194	394	310	196	326	198
512	438	348	466	510	676	294	230	340
404	704	252	306	346	674	204	644	406
272	604	770	284	338	708	202	518	496
514	584	1054	566	324	348	312	392	486
590	830	310	588	176	336	242	456	390
286	530	616	490	558	348	256	148	656
616	490	946	452	218	422	204	360	540
310	512	648	234	286	558	152	294	382
720	370	938	494	546	366	206	334	172
606	436	578	548	512	294	230	166	184
476	328	1354	534	546	798	322	530	286
210	352	640	458	614	200	564	428	456
330	232	1018	342	244	516	246	250	236
460	412	932	366	350	444	412	622	292
566	654	732	290	560	662	226	384	274
528	500	898	326	174	566	288	554	342
980	248	618	420	502	236	232	408	276
374	892	312	622	776	492	500	432	230
724	452	442	488	546	756	170	288	578
642	468	702	180	548	212	170	226	218
644	628	936	278	342	934	174	420	204
452	840	934	564	184	346	402	148	226
824	318	418	288	366	496	266	474	250
360	976	994	378	604	260	320	362	398
430	582	620	594	380	430	480	350	250
574	712	320	330	164	632	254	438	534
578	334	874	476	668	520	422	350	342
548	162	1616	178	148	498	258	386	166
774	544	1052	318	502	374	292	258	380
594	790	566	588	738	376	328	358	606
258	256	398	508	670	554	364	202	250
610	522	684	372	318	266	296	552	480
488	372	206	322	692	524	386	510	346
238	142	978	474	260	446	404	436	534
692	758	558	268	504	146	198	334	310
310	1000	836	488	386	786	250	576	570
630	248	968	222	380	338	422	146	560
630	354	592	216	556	650	520	344	284
632	556	944	168	330	212	334	492	208
478	648	372	550	856	312	158	610	346
408	600	832	246	224	508	146	234	268
782	630	590	298	538	560	300	482	640
362	372	708	312	420	574	282	252	324
578	418	914	444	398	362	366	326	470
894	524	516	370	398	166	188	238	342
698	652	780	474	264	278	394	586	382
262	894	724	536	550	524	272	474	366
688	476	496	268	502	682	256	436	454
598	742	1052	524	768	628	184	298	492
210	628	384	166	506	438	534	444	346
338	674	378	212	684	698	296	576	296
556	644	966	288	292	652	308	552	588
488	836	872	278	676	268	200	268	590
568	494	494	496	406	440	440	424	334
614	1022	872	346	268	158	492	318	452
408	688	326	212	630	250	264	224	364
276	366	576	246	376	540	500	332	228
256	652	884	482	150	786	300	178	300
234	576	668	628	352	664	298	296	396
508	906	586	380	564	162	318	606	506
484	862	1128	426	636	410	324	254	398
524	846	826	584	342	380	212	528	962
556	662	206	156	416	364	398	546	288
422	884	634	554	702	496	254	710	404
536	492	418	244	386	680	354	432	318
204	978	934	540	204	350	474	202	578
786	426	624	312	316	708	496	250	272
580	738	654	430	316	168	512	424	260
622	1034	1022	550	400	596	340	158	270
478	812	368	300	200	196	312	480	328
402	582	464	712	344	232	226	1060	158
646	1034	736	254	290	504	166	254	268
1062	558	582	312	242	208	202	220	406
158	998	626	344	388	654	284	220	282
812	666	1124	388	260	276	290	374	274
488	904	918	560	446	676	258	250	588
460	480	448	366	182	708	372	308	578
510	804	908	652	288	256	216	146	636
606	664	430	220	376	550	230	490	464
334	682	954	396	286	202	298	352	214
624	442	574	208	614	948	312	534	214
700	766	328	262	476	338	534	338	306
286	536	778	574	432	766	524	440	688
652	1380	1012	484	826	288	408	464	168
274	416	1210	182	738	192	544	418	650
746	164	1218	278	184	638	420	258	172
604	514	878	524	496	726	228	276	198
878	678	852	164	282	198	286	202	262
656	710	424	538	546	988	156	204	446
658	350	174	262	502	392	278	376	358
512	294	876	352	368	712	314	350	212
526	586	868	318	658	272	574	360	308
398	592	718	614	456	266	224	162	168
402	432	372	632	396	1114	474	332	222
200	782	722	458	204	334	474	274	294
330	652	498	216	208	272	292	396	386
606	648	386	228	296	302	402	400	250
678	840	1436	428	502	428	304	264	340
540	786	602	512	198	206	280	282	262
406	360	258	614	352	348	192	238	478
440	760	424	212	236	694	356	150	336
654	518	572	754	228	652	334	482	208
616	406	958	280	434	182	230	532	692
616	330	1088	170	212	612	170	188	576
394	586	1030	446	338	176	226	558	434
486	1140	862	422	200	820	270	386	264
830	454	938	232	446	272	342	658	218
650	432	600	258	284	244	254	530	166
644	426	336	434	680	600	320	484	280
542	710	876	516	224	640	420	432	302
582	540	554	332	278	174	192	308	314
668	980	316	354	296	828	224	224	184
488	702	258	218	602	888	322	352	344
622	544	668	262	388	634	238	198	444
390	728	816	790	310	248	568	266	324
842	508	610	692	394	548	266	382	636
550	650	638	526	646	578	292	336	296
898	492	560	450	150	682	264	258	264
436	528	436	632	618	402	424	454	148
766	536	840	300	352	624	272	248	348
370	378	718	642	232	364	196	418	240
292	788	1126	540	236	490	164	408	540
388	724	912	224	220	484	272	250	170
402	494	922	526	810	480	264	628	440
312	480	698	378	396	676	182	308	430
558	670	856	312	398	212	240	374	164
370	696	754	338	150	308	304	588	296
312	782	502	246	392	712	368	352	592
338	1056	314	506	848	400	516	708	268
344	332	1374	242	282	742	564	274	736
356	482	616	420	568	348	264	250	156
764	280	940	278	422	422	668	208	426
772	422	360	580	648	414	270	222	428
224	642	1084	382	202	494	174	596	638
676	328	952	454	250	382	352	538	224
578	1002	468	264	364	556	214	236	426
342	624	828	502	480	616	502	256	418
882	594	516	310	570	646	154	510	394
528	572	1372	306	218	364	298	154	384
606	758	1258	256	334	668	300	318	262
918	502	858	390	468	532	266	542	282
570	688	682	336	240	596	292	188	452
816	506	616	210	528	632	520	184	420
472	740	530	424	650	852	338	382	178
438	610	1236	258	458	400	190	200	340
460	616	742	454	280	410	588	290	446
616	256	884	268	266	634	498	156	326
596	968	464	338	452	268	190	324	896
388	564	984	280	380	828	402	250	360
674	864	518	196	348	278	218	436	312
440	796	750	348	590	260	230	418	208
786	1060	278	196	432	308	522	302	262
574	498	858	252	616	454	472	212	206
696	562	1280	288	334	622	462	424	388
418	676	974	284	648	500	238	236	648
1574	664	152	464	348	432	356	396	186
422	792	282	156	560	186	342	332	290
444	352	872	348	300	900	310	484	194
616	678	662	476	562	376	380	310	218
620	628	928	448	624	318	436	228	256
504	220	1170	416	496	240	246	466	552
372	382	868	416	494	628	504	256	216
380	808	740	328	308	488	248	600	406
318	702	780	404	170	344	484	662	1714
436	152	320	302	290	324	366	216	158
464	382	830	266	260	600	240	888	344
624	778	1254	420	492	528	186	362	458
544	326	744	298	280	562	192	798	228
808	700	654	550	370	932	192	472	304
464	688	804	374	370	754	260	208	318
582	678	1044	474	268	672	236	266	612
334	396	964	504	238	384	426	138	272
322	700	632	462	386	610	306	218	656
504	956	574	386	690	372	218	292	358
512	808	1282	484	478	208	302	628	324
446	604	616	546	906	226	480	372	524
934	308	212	348	290	282	160	432	436
914	446	438	482	464	422	272	446	310
374	572	582	256	182	342	148	240	450
752	674	674	544	534	472	180	494	362
606	724	998	348	390	152	156	180	282
714	502	780	428	336	518	428	512	148
970	644	302	220	304	396	294	446	486
410	472	524	528	556	1006	146	440	478
596	508	800	428	430	450	198	304	596
296	594	966	644	268	464	258	296	338
740	896	588	358	370	166	264	406	606
336	618	1022	408	350	1100	198	250	504
364	536	1004	532	212	628	618	408	292
664	626	524	390	442	258	248	222	702
838	1064	382	274	242	522	388	172	238
464	732	624	318	202	802	288	244	452
476	622	1204	260	278	708	448	228	322
832	772	1228	492	254	496	424	380	218
350	312	758	242	658	648	286	302	254
560	712	780	338	384	348	242	258	230
460	462	1036	288	558	650	328	492	334
372	716	370	484	326	714	302	466	382
708	150	464	284	296	490	546	284	286
586	1082	766	776	690	328	618	282	662
326	656	1004	292	240	552	188	418	262
438	712	480	334	574	624	222	638	568
442	512	314	178	420	544	264	242	238
238	360	1162	308	566	448	244	490	266
492	326	804	540	820	226	294	306	372
448	906	674	306	344	320	262	216	294
408	632	1010	498	526	178	398	302	398
352	936	1140	398	314	658	420	204	602
328	496	1036	326	688	400	210	352	162
526	418	1210	210	342	358	420	556	206
362	822	504	176	236	340	448	292	320
440	1008	906	458	268	368	308	232	540
422	520	666	324	378	820	480	304	384
632	758	842	372	412	460	354	338	224
528	920	802	376	664	348	198	396	648
386	470	842	332	430	150	302	594	642
228	422	396	280	368	582	500	236	398
262	278	688	210	258	344	366	374	206
530	570	624	224	602	230	258	256	374
288	786	658	204	264	280	180	626	1244
224	630	334	260	484	510	292	514	264
782	782	700	424	560	644	216	558	158
328	542	766	198	542	744	242	444	490
666	492	388	466	440	404	282	374	280
430	638	460	290	240	408	268	324	254
478	744	404	286	288	350	380	218	162
316	448	774	314	360	150	586	292	194
828	812	232	206	636	630	224	378	300
780	522	1146	476	744	358	538	240	196
1008	302	360	650	276	406	518	206	382
594	476	706	268	608	768	346	240	164
368	694	630	232	274	404	190	536	470
450	442	1168	296	466	160	156	578	338
874	918	186	326	430	812	256	456	348
298	500	462	180	350	932	360	288	274
664	220	938	688	846	152	160	316	312
226	758	1244	576	834	324	582	452	574
1016	604	166	210	708	278	380	682	364
532	456	620	310	808	320	416	560	452
632	778	814	450	428	326	186	280	656
614	680	252	428	248	144	294	402	352
754	1038	268	534	370	170	548	212	696
488	440	650	354	236	756	216	270	538
524	786	538	320	300	728	202	196	460
354	280	946	176	686	270	280	280	400
894	1218	404	262	440	496	384	196	720
422	530	838	274	490	670	378	276	652
406	282	884	592	690	224	294	258	378
406	716	1112	480	248	590	576	372	772
174	492	1090	292	202	492	330	532	230
386	822	446	274	348	274	406	468	462
866	760	816	442	262	206	762	298	350
502	746	826	560	326	550	216	294	646
232	200	1130	254	224	190	164	570	252
474	420	330	420	530	242	368	278	388
402	560	372	550	330	272	372	712	210
278	1066	458	740	512	214	346	318	468
480	596	1376	634	496	220	230	564	472
526	410	1322	320	804	378	142	396	152
428	412	1232	228	346	676	422	386	612
256	562	724	206	210	552	244	216	380
174	492	718	314	202	490	164	166	570
464	546	346	462	268	386	408	480	258
384	296	730	288	582	260	166	176	138
468	514	1240	686	622	356	338	256	512
332	966	678	212	360	826	428	354	164
492	576	770	336	334	470	248	260	420
248	548	246	508	288	330	350	388	240
322	246	932	298	594	630	236	298	144
686	444	1078	436	352	488	410	302	526
520	154	682	160	594	152	456	316	276
162	720	408	602	288	690	648	352	688
450	724	602	460	920	458	410	308	194
458	998	550	384	368	454	520	464	148
508	850	514	354	540	272	276	622	182
576	806	712	316	264	682	384	376	538
878	564	978	300	230	210	172	400	742
636	428	694	370	284	202	448	360	376
608	548	1152	312	300	294	446	314	472
944	636	1072	484	496	448	482	436	484
604	426	768	290	202	266	262	282	212
478	488	456	586	440	292	328	688	550
530	782	606	184	414	316	216	320	544
162	1000	1344	182	874	290	248	278	424
416	982	924	286	566	388	154	196	392
288	328	1030	314	374	960	336	650	360
504	546	1050	310	636	432	210	456	296
538	864	1098	508	592	514	276	494	422
364	344	344	398	392	290	414	598	164
578	564	662	368	220	934	240	868	150
550	914	952	296	270	268	440	150	288
1012	718	466	284	356	566	166	178	374
954	924	532	418	420	206	238	456	242
902	478	1032	314	384	190	302	666	150
768	768	492	220	164	286	516	342	232
600	770	1426	348	196	196	324	286	186
536	740	834	328	430	540	494	322	484
648	490	970	234	192	314	204	488	212
878	522	956	260	368	422	146	226	336
686	254	406	436	666	632	596	378	542
410	496	618	598	172	428	210	454	186
194	1124	982	424	758	536	310	384	246
452	404	980	356	384	446	166	196	622
526	554	978	408	468	162	210	490	262
398	430	452	334	634	566	156	322	422
776	646	696	552	364	386	182	242	180
188	366	722	502	892	382	154	306	850
440	288	552	308	482	322	160	556	702
602	948	734	204	492	578	336	260	290
808	530	674	398	380	852	326	480	254
388	224	808	204	270	926	256	542	490
738	688	756	446	288	156	778	216	464
518	922	972	530	280	762	588	250	184
816	1058	740	294	404	518	172	328	798
472	810	1398	570	554	208	274	472	688
1128	376	790	570	232	150	162	326	214
390	694	1164	264	612	460	270	258	260
630	776	684	212	420	480	154	214	362
572	358	796	582	474	170	496	204	494
436	620	836	246	228	654	328	494	220
396	758	454	216	590	784	322	632	548
328	722	958	184	394	284	288	308	270
394	950	498	416	538	256	302	664	232
404	258	320	350	180	282	162	234	402
234	538	1060	196	262	364	344	630	212
228	766	158	270	476	354	182	266	366
654	344	692	414	726	638	268	234	380
644	692	892	430	526	356	152	260	374
548	730	500	368	250	446	330	160	696
564	620	470	344	300	622	428	352	186
932	308	412	410	332	226	450	302	164
384	568	1004	288	274	258	408	370	804
362	782	600	154	520	176	334	346	346
292	382	876	246	334	158	272	230	214
566	412	548	206	302	520	148	388	736
426	892	600	248	670	514	196	510	246
584	412	882	252	392	778	218	248	182
594	592	978	346	314	610	434	380	246
372	698	750	486	246	482	220	394	624
726	854	678	520	342	556	174	308	302
504	774	456	156	592	518	372	174	298
416	570	980	336	332	722	538	298	294
350	638	318	366	242	680	176	346	342
616	700	290	208	324	154	316	548	220
588	1144	908	208	376	632	302	352	602
346	776	602	380	528	788	266	436	458
504	760	1026	250	430	470	170	190	334
216	758	492	500	382	156	174	200	1098
472	650	280	358	446	492	522	588	504
466	668	784	424	506	440	346	476	374
442	426	542	176	568	320	146	242	400
668	610	1044	444	380	680	600	318	486
580	410	800	508	576	190	278	610	464
302	404	374	498	284	376	318	338	382
568	446	748	558	658	426	224	388	174
578	962	538	436	418	520	398	262	152
378	570	690	562	584	630	284	328	292
478	510	616	264	252	426	396	296	224
738	504	814	226	180	232	220	560	552
490	424	964	836	312	148	272	280	494
636	748	464	326	418	682	200	274	158
522	418	684	248	466	618	274	188	500
432	284	768	382	432	156	332	284	160
712	372	452	254	660	964	464	422	600
538	494	982	294	254	396	160	216	428
934	512	1172	362	462	192	184	298	508
632	948	698	300	574	664	208	444	278
810	764	418	408	436	160	224	224	200
604	1086	1190	590	526	246	218	190	418
516	346	922	322	200	420	242	426	170
572	486	358	456	210	324	310	362	432
672	762	460	194	360	538	200	328	318
652	588	1636	360	612	184	242	216	410
716	1216	884	404	406	178	198	328	194
578	668	702	232	282	198	198	240	212
434	406	856	242	318	214	246	420	336
1228	320	364	366	570	518	252	344	244
294	930	620	172	334	572	314	476	248
242	776	268	290	252	208	262	410	576
554	618	732	572	554	570	290	176	490
604	1102	1056	294	220	840	316	286	236
364	530	790	480	250	366	150	336	368
520	1024	400	306	586	528	214	340	322
326	728	804	582	170	888	216	346	328
582	884	1018	274	422	592	194	352	318
726	692	1464	252	422	582	296	184	294
378	750	894	354	602	442	522	284	166
298	686	868	148	384	780	484	606	250
536	464	862	344	840	274	232	272	280
642	586	260	274	636	706	190	248	240
532	672	684	300	672	196	258	212	746
154	502	1150	186	568	154	436	270	198
840	970	748	172	758	428	448	364	618
612	734	760	412	694	232	160	274	472
550	870	842	380	392	406	322	178	226
684	562	672	330	468	168	256	428	162
298	404	870	360	422	158	344	322	356
530	358	542	422	310	458	224	332	406
506	652	732	180	438	478	620	204	166
332	878	812	336	290	224	208	244	316
788	472	956	320	540	298	160	694	372
306	656	1038	552	262	454	264	380	366
366	684	706	346	448	414	244	322	402
860	704	1090	170	156	666	186	616	388
476	734	1270	350	418	192	222	312	282
768	380	860	706	572	490	320	298	506
464	838	550	484	524	524	258	434	588
622	836	240	356	564	376	406	278	358
636	738	616	422	440	826	158	200	148
602	480	630	392	314	434	184	352	260
688	398	824	318	444	824	164	276	372
734	604	1048	334	256	200	472	384	218
360	580	882	152	550	326	340	274	176
604	754	770	146	318	456	288	486	394
378	1284	972	212	588	486	250	322	148
318	510	1108	268	286	296	596	412	594
432	452	952	398	288	682	270	194	376
630	810	754	796	312	1028	428	374	482
464	654	876	254	578	428	296	258	688
618	624	300	242	426	294	568	282	388
642	790	282	594	354	150	182	394	180
240	976	600	636	382	152	278	572	336
632	704	980	384	666	308	430	232	160
516	1058	448	804	564	648	290	684	572
264	340	848	276	420	442	158	246	230
350	542	1182	228	352	470	320	308	190
826	518	730	340	450	738	262	262	290
346	404	652	436	282	148	452	348	296
390	684	884	346	222	250	422	548	454
594	584	916	448	288	388	348	192	360
740	620	694	306	326	290	340	360	232
578	630	368	480	482	468	182	270	278
1182	462	334	474	532	538	168	236	312
242	800	836	358	484	662	284	340	536
700	182	222	318	852	642	212	190	246
414	212	306	440	598	660	366	718	434
560	380	1030	556	646	366	436	232	528
366	652	886	194	252	174	200	418	174
750	442	570	618	272	244	194	466	166
732	1082	964	462	158	338	350	656	264
396	1116	868	332	740	512	194	270	208
158	652	472	254	244	282	436	402	232
500	274	420	424	306	200	314	218	418
402	1336	518	336	524	968	510	262	212
528	478	812	346	526	480	446	330	304
618	624	1236	148	180	508	218	182	472
618	644	1032	726	342	462	194	402	498
748	966	522	194	280	246	398	298	354
992	976	1408	458	380	662	224	278	156
646	390	906	550	500	644	324	466	242
438	220	946	244	394	364	374	306	186
348	648	942	300	376	940	176	602	196
672	562	1030	486	410	412	148	350	362
636	598	1322	238	856	700	280	248	218
832	676	788	390	206	654	172	266	602
148	642	728	324	518	540	220	392	544
464	842	984	434	700	386	432	592	324
1018	712	1386	584	362	424	320	210	444
366	744	816	414	460	716	380	420	272
154	1116	402	386	312	486	228	176	634
624	778	1188	206	212	322	352	440	334
770	708	696	348	260	714	386	322	172
394	454	260	436	688	604	296	208	718
764	896	850	488	366	200	240	272	522
150	972	734	296	388	882	192	226	592
748	502	1064	562	628	398	200	234	366
368	950	524	286	648	218	300	640	382
562	458	506	292	320	490	232	160	212
534	562	412	338	238	210	478	214	422
384	936	482	500	232	350	338	248	382
580	630	404	506	566	386	410	150	274
726	278	998	238	414	694	306	478	430
844	232	686	252	428	310	186	418	296
560	434	966	322	504	736	264	292	172
636	164	1002	278	636	308	250	304	356
946	336	980	540	274	280	196	370	456
496	176	574	340	224	390	278	378	162
538	180	938	416	440	470	420	270	278
150	314	254	172	290	294	376	314	568
392	940	880	250	424	644	170	528	722
438	596	1230	572	280	384	200	720	300
618	696	954	488	412	416	486	486	492
564	206	970	368	380	156	504	210	260
534	336	648	400	492	370	150	514	292
424	482	704	292	224	594	664	584	376
680	610	646	492	174	408	282	474	352
188	646	782	454	458	154	460	590	238
338	506	410	432	344	446	570	220	384
566	486	878	374	580	346	206	296	334
576	392	424	322	274	300	216	458	260
882	816	834	666	590	266	226	426	326
278	1490	256	392	386	384	478	194	446
674	672	738	220	668	208	444	304	190
520	676	872	292	656	182	390	208	180
610	594	830	168	208	328	174	546	572
376	226	826	322	388	230	384	294	512
578	680	1220	572	176	498	234	474	368
672	1148	326	424	850	828	262	718	792
302	406	374	458	438	254	170	406	226
468	426	396	198	684	170	342	158	198
636	616	504	604	296	158	432	198	454
412	156	772	526	414	214	150	388	290
498	596	932	364	582	342	212	272	432
600	376	368	396	694	400	602	204	670
494	662	316	412	356	210	622	468	162
820	1166	820	642	368	884	148	170	274
518	966	964	466	324	256	278	254	312
426	612	446	558	404	814	160	212	380
600	726	850	336	1050	584	406	844	256
796	752	516	372	336	252	552	148	304
628	1024	1010	200	532	582	164	562	462
422	1136	536	388	514	404	214	148	670
530	746	484	182	338	210	158	298	296
706	1310	710	174	256	374	152	174	534
306	510	1132	288	414	570	316	472	234
526	678	832	528	730	914	146	232	274
786	886	356	218	644	350	408	520	150
534	664	814	280	406	696	456	246	262
526	414	996	604	358	386	564	350	720
388	444	752	310	306	704	230	478	396
536	478	506	248	592	252	194	450	532
372	290	596	266	444	606	266	398	232
434	594	408	602	574	420	260	398	316
746	390	316	528	196	192	240	294	278
526	414	876	468	204	256	414	446	244
572	458	904	440	654	158	388	306	300
738	778	688	328	310	374	208	578	266
614	602	784	522	492	860	324	258	252
368	998	240	154	266	544	370	188	782
690	428	654	490	662	748	154	152	282
778	384	948	318	292	412	294	246	178
796	626	862	270	442	676	184	234	344
520	638	762	362	232	688	320	262	210
380	436	404	142	900	568	210	714	364
596	268	466	372	682	648	460	368	198
536	504	1128	606	374	578	216	368	294
432	496	746	522	230	160	250	330	350
708	1044	364	422	306	788	300	332	496
416	822	652	382	238	158	270	526	414
698	1014	348	318	470	894	296	202	438
556	682	832	212	396	416	200	330	332
368	762	558	468	558	742	286	376	218
752	548	932	504	282	306	250	398	318
428	572	1164	480	544	1006	538	484	414
896	402	624	328	288	330	366	388	238
178	922	804	432	328	392	178	262	384
422	398	664	426	592	502	316	320	680
592	604	1356	520	294	682	194	738	220
460	450	1352	294	254	276	288	378	232
476	1012	828	294	660	224	342	218	240
312	1006	882	422	254	610	268	254	156
482	458	1200	314	506	192	146	240	392
576	830	882	228	1198	1150	286	242	328
500	880	666	470	374	392	294	442	566
472	666	948	264	562	388	192	202	166
516	918	914	400	358	502	278	186	258
630	512	1012	424	290	482	310	474	372
308	568	876	528	220	346	234	292	508
356	444	448	514	218	248	520	670	180
774	696	304	362	292	160	222	218	162
584	700	446	354	192	876	276	474	236
308	418	656	358	368	610	240	294	308
372	156	742	422	860	688	150	330	308
562	260	1484	354	170	312	180	158	620
536	568	772	364	636	412	292	422	564
618	730	1116	184	286	564	344	352	234
518	726	454	560	270	304	494	304	668
822	548	934	386	428	308	344	322	262
688	704	468	642	606	628	454	342	324
658	504	398	716	212	270	190	356	198
254	530	256	170	362	970	284	292	204
262	516	468	754	358	294	292	356	244
482	674	934	530	428	204	264	462	386
334	498	886	180	596	732	286	142	332
490	168	898	464	278	298	222	296	240
742	236	758	504	234	228	588	398	304
696	250	804	402	484	164	448	180	306
800	412	824	478	228	290	330	418	202
524	640	976	304	330	256	298	172	250
252	554	970	238	476	262	558	630	330
730	318	274	420	672	430	174	640	234
418	212	902	352	570	242	360	466	286
324	614	592	350	390	362	176	246	168
476	506	896	268	542	226	242	676	194
504	744	776	286	336	458	408	212	332
600	746	320	476	164	272	660	192	636
674	644	692	362	344	332	336	298	314
870	1018	1100	398	1044	180	278	410	254
472	320	960	226	504	642	386	474	240
166	656	622	714	252	188	250	302	210
578	1016	700	496	560	294	212	404	314
606	702	484	226	282	176	300	218	144
774	792	538	202	466	246	356	206	338
220	426	1018	214	650	330	438	296	220
496	1096	916	226	674	832	254	354	832
502	1064	806	332	288	270	464	496	188
530	648	966	218	426	338	398	466	224
164	1012	618	374	618	720	214	312	156
478	940	196	150	428	410	326	334	314
356	838	1048	222	456	428	234	444	206
826	420	684	414	536	224	374	648	456
558	998	162	268	158	330	208	354	182
850	406	452	484	392	164	326	512	438
718	382	680	556	380	494	250	144	246
596	444	220	528	272	162	350	266	258
414	876	614	464	266	158	270	268	272
738	498	712	174	346	282	154	608	268
1020	914	376	386	454	650	298	178	418
1114	828	618	188	416	830	498	538	412
540	670	666	510	676	630	182	498	354
348	246	502	506	178	618	416	398	226
504	572	988	308	214	762	246	452	268
226	406	572	582	488	412	164	258	476
504	442	1006	490	910	990	392	374	294
500	920	908	622	318	944	202	320	280
482	896	606	254	200	312	164	592	542
484	822	344	218	312	346	310	422	290
638	754	916	354	292	156	168	410	768
544	862	502	180	156	142	220	248	236
590	642	830	304	524	166	238	230	376
972	932	884	234	282	586	214	276	178
492	550	492	212	534	460	404	290	222
410	752	1166	470	608	462	210	330	184
574	1522	606	230	222	640	396	308	232
444	808	1076	188	350	460	606	546	480
618	380	672	306	522	570	446	508	640
362	312	358	380	310	436	164	268	364
266	396	304	410	204	628	354	514	376
666	626	1002	528	604	848	420	538	346
462	806	552	418	436	172	258	174	300
446	346	826	360	340	372	540	508	170
574	706	846	494	408	238	168	254	150
716	452	668	542	238	418	614	156	616
798	892	890	572	526	518	510	276	260
848	800	526	516	628	428	208	376	622
608	532	1254	500	382	574	362	364	308
438	724	1164	390	384	380	422	324	170
436	588	524	348	1042	512	258	568	280
496	446	870	444	344	474	172	298	188
496	816	798	404	322	176	220	192	384
492	278	392	462	428	538	510	228	430
564	1312	340	314	422	914	200	546	206
948	152	562	364	284	334	292	450	790
388	656	468	476	286	418	360	354	362
642	668	596	208	326	262	212	442	358
612	810	1258	290	342	196	208	402	206
528	706	932	734	254	562	434	476	500
384	690	222	148	492	608	298	268	472
260	1222	584	200	450	420	282	324	512
410	1056	830	282	280	228	410	442	644
406	580	924	238	378	566	406	354	250
550	248	536	170	366	760	524	178	182
514	488	862	298	678	550	484	430	180
676	344	374	558	296	712	144	276	382
552	568	558	304	286	518	516	228	326
406	338	332	644	420	708	332	224	330
246	508	340	594	270	152	202	554	550
686	634	416	184	654	222	302	354	344
822	898	714	584	152	508	712	350	302
422	314	510	324	402	558	312	212	398
540	524	414	354	474	326	280	462	272
248	610	664	276	338	906	150	430	360
572	278	1328	222	208	396	162	506	416
540	656	358	588	440	360	334	572	526
186	292	1364	548	402	698	410	500	530
134	458	916	234	422	592	462	372	228
590	290	1112	350	258	596	264	406	254
640	470	986	364	438	348	278	234	472
636	324	828	286	236	820	402	562	230
600	452	880	500	598	420	184	366	158
896	762	570	318	708	696	158	184	452
296	490	702	162	504	630	196	306	350
420	594	418	276	164	622	428	422	176
344	482	784	160	220	268	146	632	406
492	594	786	352	516	236	168	332	402
190	770	396	186	712	906	524	500	186
558	904	474	264	262	196	212	500	504
630	988	820	304	514	986	496	286	232
652	652	846	462	258	668	154	494	414
720	644	584	700	436	490	484	470	338
552	392	1226	342	498	226	304	272	648
914	888	892	378	282	358	200	154	450
440	848	642	266	380	680	370	168	592
332	780	460	402	554	840	144	236	480
410	798	588	634	196	184	324	258	282
480	334	382	432	316	668	162	312	384
642	636	248	330	630	528	184	276	234
352	720	1016	448	610	680	332	196	200
984	736	618	444	306	338	178	526	222
290	746	538	578	262	464	260	372	216
380	312	864	338	260	500	250	406	346
462	1090	784	334	372	338	232	1024	862
174	946	1016	162	442	386	302	282	328
224	698	712	472	426	350	282	336	150
424	702	762	380	388	158	238	480	744
530	618	210	218	420	1088	556	266	490
532	844	866	642	152	614	204	466	182
214	588	398	460	350	406	300	286	382
520	816	308	734	646	580	174	582	176
516	934	746	250	176	238	390	212	398
822	476	1020	458	408	418	718	204	302
478	644	574	714	344	494	516	226	368
552	582	772	490	346	150	168	468	272
260	1068	580	678	404	420	276	546	278
394	754	706	216	564	272	260	654	596
726	746	596	350	190	300	176	278	450
542	222	1028	520	606	290	222	480	640
404	308	874	466	466	606	236	272	170
156	404	1022	510	464	732	402	470	634
360	622	1188	248	348	892	312	278	572
512	716	816	452	424	820	240	200	436
478	488	694	182	1058	766	172	246	188
368	684	674	554	236	344	520	384	436
848	732	404	508	368	418	498	674	344
976	690	908	674	296	1048	384	178	296
520	646	1016	318	288	386	304	342	208
360	982	846	728	296	952	688	338	458
696	896	608	438	292	694	276	448	290
372	538	770	176	498	348	316	592	474
336	926	458	350	348	386	488	304	462
548	390	424	162	362	932	320	348	580
708	1136	498	308	318	452	480	494	154
710	374	812	246	460	234	286	436	240
622	842	818	468	196	174	536	482	610
672	858	444	190	348	674	568	810	294
640	430	1228	322	438	178	278	174	444
704	582	896	204	174	394	272	392	326
498	434	668	368	370	182	224	528	250
574	342	776	170	302	178	260	258	560
168	518	638	330	612	710	518	738	218
468	836	1114	216	200	728	560	700	236
444	992	434	224	628	1142	212	262	550
412	1036	616	428	530	1018	260	454	224
512	580	538	360	312	878	346	424	286
376	746	1130	602	166	498	208	210	406
576	940	592	380	356	1048	336	268	238
618	348	348	246	344	254	296	382	590
500	864	1100	190	542	284	248	300	854
704	710	976	362	276	878	190	298	532
856	748	670	418	358	528	198	386	478
422	986	290	372	452	186	264	162	606
152	706	674	248	148	446	154	142	248
454	734	360	288	654	886	380	292	350
510	714	1070	336	398	464	190	508	162
406	256	1348	428	238	330	228	258	620
676	802	1334	222	484	564	460	366	294
426	1538	834	340	560	650	390	612	268
318	644	400	282	386	600	462	548	246
202	332	712	160	372	1094	580	438	546
850	792	678	292	392	822	342	436	646
466	724	848	488	302	310	294	382	330
324	764	870	522	434	194	266	292	170
626	382	1166	506	642	142	254	392	258
544	646	908	186	448	152	574	220	228
462	580	544	238	908	734	214	334	494
290	686	530	692	634	982	208	430	250
398	1136	1020	470	218	732	218	660	180
634	614	368	366	162	228	306	254	336
556	948	1036	402	750	334	618	448	296
640	790	486	428	458	348	264	272	224
596	772	1080	640	796	260	240	478	362
464	980	482	414	414	508	406	224	230
960	916	892	356	494	718	330	354	214
520	564	634	710	502	460	288	758	458
542	688	568	178	654	310	754	218	192
946	362	762	282	492	382	156	254	322
580	460	432	344	578	238	170	316	270
242	960	780	322	324	434	198	248	264
424	760	462	214	320	342	336	486	406
656	1252	924	492	418	1046	216	152	212
486	778	700	484	432	436	346	718	194
382	568	844	444	266	176	178	444	308
404	922	506	590	746	314	194	378	206
256	614	456	310	376	368	512	372	362
380	734	986	408	412	164	414	420	370
554	552	400	450	644	580	318	318	474
552	880	968	332	304	670	640	248	284
550	620	660	228	240	648	296	240	306
350	964	880	334	314	814	386	356	504
418	234	234	210	264	524	270	572	328
936	426	696	426	672	150	300	376	244
736	822	1190	594	398	166	176	422	524
698	428	902	364	184	548	340	552	278
630	414	1002	460	392	458	160	268	644
678	530	834	498	650	790	188	368	276
650	542	906	450	618	624	378	408	308
706	472	930	208	490	148	502	408	284
624	568	766	270	444	562	490	204	272
312	778	564	288	392	340	328	338	168
478	708	136	430	268	670	222	318	536
760	434	702	506	1032	186	196	162	304
396	578	700	228	284	510	162	330	338
802	958	648	200	456	254	256	248	448
614	428	362	394	312	206	198	424	372
562	608	628	222	286	150	318	382	248
580	590	658	502	352	412	242	662	596
438	554	402	342	700	778	366	424	394
404	982	768	234	398	758	270	538	426
364	666	626	492	246	516	288	246	382
350	670	806	568	422	588	358	422	474
872	932	290	376	334	296	260	216	564
334	288	1012	200	212	490	412	212	432
522	692	342	442	518	350	184	340	1026
154	450	624	240	472	456	220	172	690
540	704	654	230	412	836	446	380	196
664	404	774	438	408	584	280	208	162
282	688	696	186	518	796	362	380	494
480	1002	920	460	368	174	214	360	538
606	536	586	490	552	476	530	278	414
406	1404	730	168	238	670	298	174	186
604	962	1032	338	706	180	246	202	312
536	544	498	484	552	650	226	596	324
938	606	966	370	596	268	314	150	620
412	344	554	184	396	184	276	282	430
300	594	666	228	336	498	170	320	358
438	692	566	336	390	380	282	554	518
658	434	872	320	280	314	148	292	1164
514	796	166	578	308	158	258	546	236
618	658	650	278	536	614	306	314	650
456	466	714	572	312	450	254	236	278
422	550	768	440	188	230	202	592	352
398	716	658	228	388	186	396	372	214
756	312	400	218	408	420	430	322	612
516	844	300	512	286	526	210	460	202
1044	492	280	414	652	194	168	330	254
260	192	650	350	302	618	230	384	616
470	682	938	336	660	566	212	168	642
568	420	268	192	332	246	148	226	372
282	476	820	168	738	172	250	292	264
478	434	1242	330	316	428	250	410	208
476	350	914	478	282	958	522	344	150
540	698	580	272	434	674	306	644	164
502	806	1536	152	340	660	314	404	166
374	604	512	150	272	190	144	296	226
602	932	478	194	616	158	316	534	316
216	628	316	450	428	678	496	308	460
418	644	418	276	440	206	494	142	676
856	396	784	230	470	766	494	304	264
422	662	670	574	342	418	170	424	424
764	328	346	456	498	204	388	442	512
484	712	890	650	318	704	578	594	256
436	732	1052	534	786	472	336	334	308
452	706	540	166	258	664	362	296	270
796	806	552	722	248	362	394	470	256
466	202	406	248	454	718	568	340	268
524	512	412	360	264	278	306	874	446
278	420	202	410	616	498	522	570	570
520	838	572	370	292	632	174	326	526
526	262	502	462	254	370	332	252	548
180	694	942	398	564	660	206	568	328
624	704	816	238	226	580	196	314	508
394	526	240	534	506	566	286	166	486
592	330	1002	238	578	902	286	286	154
584	1152	308	286	476	538	338	250	490
586	968	886	218	212	330	270	282	258
460	622	284	318	236	224	302	334	204
566	364	558	372	396	506	262	382	316
430	598	414	414	232	420	192	262	470
660	502	892	520	292	382	248	246	340
862	868	800	336	430	524	306	362	194
408	566	810	548	344	406	238	350	152
576	438	652	294	520	594	384	478	298
354	622	566	504	196	598	540	278	334
536	796	166	242	528	796	206	366	356
272	206	930	320	570	640	418	462	628
616	258	740	338	696	510	238	508	148
742	752	548	214	526	764	212	362	236
460	680	158	330	362	216	174	294	526
770	600	846	146	484	800	384	224	568
360	554	712	500	382	386	424	458	302
794	244	566	416	212	888	386	300	338
568	524	898	176	582	600	202	148	578
540	632	1056	302	570	748	530	568	742
652	944	370	382	256	284	320	396	364
636	770	796	332	290	518	146	272	700
296	466	844	588	448	330	516	226	376
438	366	832	536	350	214	274	498	142
410	404	920	408	436	214	712	298	174
398	958	476	440	422	398	234	212	394
528	620	940	358	356	568	222	276	268
632	712	1058	262	312	868	304	516	204
566	374	618	208	284	208	340	380	284
616	366	610	242	324	400	420	436	196
614	752	568	272	494	264	210	204	206
710	216	488	318	290	482	690	250	526
508	1012	562	440	346	188	182	604	646
684	174	864	240	314	694	530	254	174
742	638	510	162	278	308	266	534	468
638	396	1324	584	192	214	242	242	232
524	480	738	262	470	618	220	328	190
280	634	778	246	312	600	252	376	186
570	690	788	416	240	554	254	712	376
516	918	756	778	276	482	470	706	248
326	1100	968	166	348	328	196	466	494
398	450	648	320	338	528	248	388	292
220	564	762	358	224	704	270	186	678
172	430	450	396	640	238	444	266	152
354	536	704	402	514	176	244	276	240
910	448	706	320	482	260	292	288	344
598	916	960	268	236	866	268	230	164
626	630	402	314	538	176	180	258	308
268	744	396	260	252	160	222	252	192
442	880	654	208	412	450	274	268	722
358	1148	776	320	710	346	172	252	566
554	716	324	400	644	478	286	270	552
658	882	730	434	274	420	184	394	260
320	396	1202	264	342	462	308	596	730
710	914	492	162	562	640	306	540	294
394	912	608	196	326	778	324	534	488
510	492	368	246	644	736	212	218	472
818	1076	348	468	586	322	354	516	352
648	982	694	332	482	540	270	174	204
308	416	462	570	650	446	300	600	186
352	868	644	294	500	848	174	714	544
456	318	1008	234	324	670	182	220	780
330	166	598	244	344	428	158	296	374
232	618	590	252	240	1082	160	406	254
576	594	740	340	374	650	364	224	172
780	542	1020	326	288	194	226	288	352
654	448	984	648	540	162	542	348	492
586	450	466	188	520	352	266	318	388
796	578	1070	452	428	156	562	604	152
628	760	882	440	184	564	226	552	290
538	532	938	738	362	318	182	432	438
560	424	630	390	268	600	156	546	268
396	472	532	434	464	542	258	664	528
568	1270	730	564	492	640	224	430	216
678	1048	230	238	1052	474	392	250	296
552	566	786	414	330	1156	316	276	526
602	928	466	508	406	210	440	188	446
722	740	864	274	224	310	380	170	206
558	304	664	350	522	454	250	316	394
620	982	980	382	690	368	252	444	304
534	478	1114	542	622	830	390	280	286
868	512	684	176	476	212	328	402	352
610	704	800	262	308	408	202	156	584
726	456	680	310	450	712	302	198	384
510	530	480	222	342	1322	694	546	570
402	836	752	232	518	722	194	346	298
670	702	1244	262	718	762	292	572	168
506	516	832	372	792	666	504	314	352
408	304	634	314	364	210	362	318	396
596	748	1150	540	378	308	398	232	176
946	1470	872	460	394	498	372	492	566
664	428	970	456	192	236	330	330	538
556	488	622	348	374	272	394	414	278
478	512	794	384	430	542	310	526	168
406	396	1234	452	572	636	252	236	258
168	394	942	510	592	770	290	352	304
300	434	770	228	252	524	390	482	352
434	330	218	406	310	154	454	650	244
800	630	518	492	420	226	182	344	226
616	664	616	522	500	232	382	260	468
774	388	458	450	206	350	234	602	382
626	518	1108	214	192	152	216	580	448
342	594	818	430	280	708	342	162	292
456	544	688	302	322	582	280	202	252
262	602	494	236	140	208	170	306	454
344	614	982	232	552	332	174	522	248
700	512	924	150	600	694	518	240	278
458	444	444	204	268	574	642	372	302
482	686	1176	170	220	210	306	314	186
434	406	944	528	326	558	286	410	282
412	822	458	418	626	198	594	270	562
486	414	1358	426	402	152	254	424	362
562	266	1052	356	528	658	232	220	746
564	484	224	394	738	160	288	342	186
330	428	264	426	324	418	288	242	592
480	900	440	356	686	160	336	544	368
522	480	864	522	604	460	192	276	400
158	566	1296	304	354	510	372	266	308
400	592	898	372	246	158	316	542	1072
372	852	894	380	484	970	326	286	560
922	672	876	318	544	168	202	570	310
382	792	384	206	814	424	166	320	562
396	430	780	504	338	782	404	322	244
558	764	1010	490	266	196	362	364	330
508	472	482	302	276	638	368	578	362
490	762	534	196	634	156	242	380	178
588	430	580	230	210	634	208	388	162
556	416	498	428	622	360	766	286	216
652	828	458	202	558	488	150	214	374
908	840	934	376	508	200	356	262	216
752	440	928	354	592	592	282	516	674
760	660	590	412	226	446	216	582	174
330	898	866	226	350	454	296	216	408
704	658	240	260	430	382	768	482	366
744	1118	152	568	498	618	166	500	194
410	480	506	630	516	408	202	426	174
482	936	1344	536	296	256	320	262	184
356	558	712	582	388	576	168	318	282
588	680	554	376	326	670	222	412	170
558	594	1268	234	274	386	224	270	646
336	538	834	706	166	396	340	320	486
724	436	952	504	394	226	418	302	410
534	440	414	610	360	540	180	242	486
670	156	438	582	550	498	486	250	374
466	690	914	842	642	396	288	392	384
374	428	454	918	450	358	148	620	666
552	678	884	314	414	360	280	212	308
728	664	342	294	442	366	408	260	268
682	290	158	702	698	418	260	468	560
354	754	1066	356	276	436	286	308	310
402	864	354	548	232	368	502	378	282
454	484	904	414	404	426	296	166	300
520	642	486	374	674	648	502	552	704
816	1020	738	146	466	642	486	516	260
226	542	748	364	300	218	258	222	202
952	846	1172	612	150	142	196	490	586
648	646	830	258	356	540	190	174	482
752	698	336	410	360	686	286	246	410
394	410	470	250	434	702	268	668	370
644	412	632	278	642	1048	356	268	204
936	692	382	246	326	360	578	328	576
506	466	444	226	218	808	324	286	1044
774	868	720	580	388	508	194	326	358
510	656	610	686	350	202	324	288	384
438	630	612	474	550	682	220	286	338
388	412	376	494	280	718	184	392	376
636	698	1000	276	218	314	300	592	444
434	542	226	318	728	488	240	182	382
606	574	932	348	260	792	176	266	334
744	614	944	162	428	578	202	248	552
274	432	782	340	360	884	592	466	174
692	306	788	264	596	648	302	244	418
514	1026	718	484	368	564	514	298	676
450	242	164	230	636	594	354	174	184
664	370	632	274	560	950	318	236	160
988	944	586	220	350	298	154	300	470
610	602	968	190	484	152	384	498	528
736	358	446	410	572	588	654	250	430
834	804	688	608	340	152	166	726	532
300	380	920	464	302	450	428	312	230
584	870	1204	320	468	164	202	168	236
480	732	732	324	370	654	226	230	1076
426	654	894	380	430	962	450	578	320
630	1160	544	354	638	424	330	290	368
508	388	1120	334	380	502	446	294	470
500	726	864	190	416	260	548	258	560
434	630	986	296	440	236	588	294	340
246	500	686	332	884	178	212	282	388
390	1540	768	164	560	938	330	342	226
688	934	1024	368	368	358	264	572	196
772	486	488	264	464	502	362	382	404
344	368	612	238	320	650	416	680	226
726	622	574	222	242	382	226	314	208
590	830	750	298	316	492	574	424	214
278	796	404	340	366	238	434	336	422
474	512	676	384	480	364	214	206	162
642	790	556	362	598	398	186	376	270
942	524	1338	566	612	664	288	164	320
182	580	1070	590	216	412	246	244	252
362	1022	800	212	396	248	256	254	336
468	1088	1096	520	232	170	212	666	148
724	990	1630	420	216	588	362	224	414
472	440	424	496	530	326	196	398	210
450	394	676	222	542	304	396	202	490
582	368	342	344	264	580	538	246	402
548	618	1172	238	194	288	316	1274	430
764	434	554	280	374	466	264	206	504
708	1146	818	390	414	620	304	322	454
428	1140	150	206	314	478	380	274	442
514	512	610	218	548	584	424	216	422
978	664	460	260	642	608	202	696	242
338	482	184	256	942	464	160	448	208
158	688	880	308	416	384	426	506	366
744	786	1076	674	350	654	276	202	414
542	770	1084	346	342	250	544	432	666
174	400	448	574	316	808	206	284	448
578	638	980	340	266	268	352	422	176
328	418	1380	276	484	622	394	238	606
480	496	1048	386	310	694	252	466	290
572	734	474	278	364	258	202	374	294
634	604	1146	324	274	446	328	210	258
370	418	974	324	238	420	144	416	460
674	834	980	290	528	484	242	416	414
462	626	1102	374	498	726	452	480	326
384	368	320	248	266	214	500	212	980
506	894	448	452	176	156	256	324	198
936	660	866	446	436	500	404	150	328
704	426	676	346	272	192	156	744	498
280	758	434	504	368	178	230	320	184
720	592	378	582	826	154	262	380	158
878	656	908	544	738	266	408	564	326
480	738	678	274	626	396	386	398	500
724	1072	576	316	454	486	190	312	336
742	484	456	224	480	570	208	278	224
614	508	612	278	816	344	396	198	336
754	446	434	238	234	266	322	456	418
666	540	242	292	340	556	278	362	256
812	650	1080	436	260	630	478	608	426
492	432	700	296	720	616	226	546	302
392	996	768	526	366	604	500	208	340
260	518	336	394	324	152	382	198	546
570	352	998	1010	732	416	388	328	346
494	886	860	458	946	600	186	244	268
730	520	838	628	356	920	202	446	590
538	860	984	232	186	400	214	316	220
438	844	568	632	616	608	592	348	724
464	1014	560	628	198	284	222	404	246
380	1000	926	402	628	194	472	240	332
370	1100	972	258	462	400	310	188	372
422	430	994	210	334	328	292	336	184
686	272	572	612	704	476	218	294	264
488	700	442	560	500	408	218	408	228
764	578	164	530	476	400	196	254	256
412	378	614	314	630	608	200	206	264
608	374	488	408	588	908	440	468	290
440	590	738	268	900	562	184	612	284
834	302	804	562	434	638	396	454	596
700	528	852	730	440	458	386	502	626
364	936	484	288	832	352	450	428	184
442	438	1072	400	274	682	456	520	368
546	432	242	460	452	356	578	250	292
282	746	482	572	546	606	194	170	484
356	346	378	278	492	338	296	274	486
604	1274	922	210	226	334	454	290	306
502	958	820	542	312	188	194	160	226
606	688	520	520	614	612	432	580	274
436	622	586	316	738	270	242	344	588
622	432	660	706	334	670	364	196	158
554	778	884	170	472	366	220	182	642
500	236	918	474	804	908	340	432	346
482	454	490	460	656	568	170	526	552
556	508	420	286	400	386	358	230	484
1060	420	698	358	272	536	256	278	520
350	852	1166	558	284	260	260	300	224
316	544	968	368	628	840	250	426	240
416	958	816	390	292	352	178	246	376
264	634	656	316	582	222	394	536	150
924	694	576	428	484	490	148	454	268
740	1004	632	284	424	386	224	338	148
482	850	192	622	518	642	222	290	388
190	642	170	308	210	436	242	246	144
340	908	552	246	498	668	342	160	590
490	376	438	300	408	338	480	444	264
836	784	848	308	764	508	536	390	254
574	892	774	216	268	806	240	328	228
636	664	830	234	342	910	312	470	256
778	552	1270	284	860	418	376	254	148
190	814	1060	356	480	474	312	198	534
440	1362	708	348	448	298	242	392	330
284	322	770	616	286	244	260	418	396
208	954	564	658	464	288	320	228	334
808	294	854	326	324	522	266	182	668
324	1028	812	652	198	618	218	542	372
368	706	960	450	520	1154	368	450	194
604	612	342	414	822	444	288	490	318
304	996	912	514	520	198	242	160	560
712	402	708	562	352	302	306	250	410
668	174	992	360	300	438	248	386	668
406	712	628	304	568	664	530	434	178
506	610	790	222	222	262	448	374	274
480	900	966	496	276	402	304	444	638
492	932	428	494	328	420	544	450	282
652	644	592	392	696	468	166	332	224
520	1042	854	268	626	326	370	358	480
462	854	232	278	270	382	288	334	408
470	602	972	352	894	336	280	306	198
282	496	530	922	332	192	204	392	520
178	668	542	180	528	258	236	256	152
390	380	446	424	388	194	302	756	218
490	822	608	296	180	384	290	528	298
688	368	506	394	304	1108	216	562	248
784	520	980	270	226	242	258	388	508
602	614	604	248	550	398	144	336	212
578	578	850	334	154	412	362	520	284
374	834	948	408	466	350	452	260	280
492	584	222	684	720	296	458	318	386
842	1032	974	528	504	764	286	276	374
720	772	656	262	656	342	294	458	584
620	522	852	528	630	410	290	274	632
626	1068	648	376	332	382	264	334	226
798	762	556	242	746	400	268	326	334
300	160	1050	600	348	186	252	310	226
814	362	530	312	404	184	440	210	298
534	424	144	322	208	1200	240	348	552
324	806	662	236	536	664	290	296	326
616	1010	1372	186	242	454	182	326	576
750	450	546	274	376	1124	148	490	284
312	338	1058	412	440	566	300	374	192
596	192	560	456	774	572	526	448	286
420	440	474	238	384	518	308	374	230
820	804	570	386	636	500	756	276	244
366	294	428	576	226	556	180	308	452
272	646	564	274	670	930	536	252	270
584	352	526	310	262	724	240	528	294
414	610	450	156	376	598	268	296	236
520	668	816	378	324	698	488	486	506
166	944	982	402	980	708	314	416	492
546	596	844	202	260	268	214	366	606
696	844	500	404	610	860	174	220	508
954	724	510	640	228	742	492	850	366
548	474	420	542	274	348	158	548	380
822	588	622	310	692	220	514	588	146
438	566	170	340	306	224	290	322	516
358	900	974	160	340	652	476	544	348
528	570	554	378	748	1256	320	192	386
612	618	680	344	760	382	288	360	562
864	660	356	236	556	378	358	178	332
396	806	908	478	446	394	204	368	350
270	686	280	462	456	642	286	226	488
544	816	466	158	642	152	540	490	488
1068	778	524	252	170	758	248	194	508
180	210	1050	322	396	522	330	410	262
606	856	424	278	374	330	344	484	464
738	398	890	472	442	424	200	366	266
290	710	598	378	278	684	220	540	418
404	750	1204	502	742	544	340	368	238
794	918	632	226	292	898	394	358	602
368	246	1116	504	282	704	404	380	292
252	660	350	252	384	456	234	262	312
662	668	916	236	570	748	326	342	348
1202	630	508	314	502	544	262	676	482
800	490	888	262	278	200	456	210	580
674	402	478	192	276	526	144	414	554
518	688	528	200	402	230	242	486	362
582	232	716	382	164	970	364	170	690
560	662	684	302	720	774	174	468	280
632	956	1160	222	414	292	192	352	224
270	668	680	312	576	418	318	160	422
582	208	562	270	398	362	528	292	480
592	354	500	166	488	990	346	398	168
498	722	358	362	680	318	236	308	196
380	782	636	286	350	692	322	600	518
598	732	316	438	328	400	510	200	466
606	420	464	388	414	158	252	204	906
714	510	812	492	210	708	528	324	156
766	648	374	388	876	606	284	274	248
564	982	566	876	204	314	190	204	316
704	442	814	300	218	934	392	212	548
436	1088	796	424	246	194	316	430	250
804	362	1174	432	294	836	334	274	264
516	362	1182	648	638	978	208	238	494
412	1204	872	300	368	504	654	452	444
360	1058	652	260	666	886	202	274	930
406	502	656	558	316	746	354	394	236
528	936	570	356	620	290	400	468	278
360	1128	226	556	482	292	322	286	328
296	532	772	292	496	206	260	450	362
588	478	986	300	690	684	224	236	670
912	832	926	338	630	386	292	498	476
582	500	586	568	202	442	318	226	366
648	640	930	390	526	308	410	290	638
712	790	1170	488	378	244	386	310	286
568	690	594	280	624	264	184	172	228
428	356	1240	492	458	166	448	212	394
588	602	1208	428	432	206	210	260	286
370	770	698	706	372	404	210	398	324
674	514	318	196	668	150	372	358	206
540	500	488	356	574	684	374	222	398
522	426	486	230	250	964	350	302	188
610	546	418	576	618	228	366	374	268
932	948	164	304	592	278	524	222	194
540	654	920	356	564	324	186	434	436
384	748	748	288	372	634	304	330	422
728	544	448	476	352	254	210	264	626
386	454	838	292	294	428	262	268	498
746	1044	410	472	440	462	156	490	206
446	932	788	324	384	666	292	550	326
308	762	144	876	212	638	300	368	564
486	158	988	568	344	332	486	330	158
342	1336	464	238	762	1014	158	198	380
288	232	802	536	378	678	210	394	614
752	1010	662	386	224	440	228	386	650
568	788	644	204	312	324	430	234	828
714	554	764	234	204	618	278	184	482
566	728	770	286	396	1510	230	374	750
382	834	522	560	410	402	320	234	362
430	854	786	440	452	696	244	164	420
740	708	892	378	324	808	230	214	176
410	296	422	484	484	236	256	460	160
356	628	560	410	376	766	246	302	258
502	840	776	256	438	652	344	536	374
160	668	934	410	380	416	234	252	260
644	580	294	558	370	558	232	224	174
582	692	458	436	298	348	232	438	176
792	908	528	524	604	728	578	362	554
294	524	1068	294	506	242	208	612	152
514	432	1064	272	874	204	300	424	364
770	390	318	406	302	500	306	430	406
404	590	674	160	644	376	222	568	404
512	494	890	364	390	302	352	354	244
518	742	890	156	688	464	298	454	276
814	538	332	152	414	584	236	330	282
336	840	416	374	276	370	310	296	554
480	204	788	238	394	436	250	408	214
146	436	858	588	286	536	172	196	300
454	718	478	234	436	500	186	382	646
572	400	328	252	534	574	344	318	272
414	1022	252	484	706	898	382	360	274
548	1254	560	528	230	440	466	452	738
464	570	490	432	286	530	384	356	294
334	622	488	498	414	360	366	306	532
468	424	1186	466	696	232	212	566	490
428	888	1140	396	590	472	578	446	310
780	1112	156	418	308	250	172	340	348
618	828	910	216	986	472	496	258	320
428	642	1034	424	258	370	172	298	160
742	494	324	406	176	538	152	270	572
366	162	476	454	242	258	432	724	396
884	614	802	268	354	372	716	332	522
398	582	876	692	284	400	466	346	278
738	264	1150	576	610	220	214	502	174
406	966	892	216	432	636	200	388	506
504	582	502	360	534	854	244	622	550
668	834	856	446	630	608	224	542	174
506	478	1720	302	464	160	196	576	418
810	1184	654	164	196	334	388	206	422
290	424	982	398	710	524	264	324	142
400	464	664	268	388	974	764	280	268
586	446	1236	278	510	390	266	332	334
452	508	704	268	268	282	606	378	748
518	614	472	504	526	814	404	470	648
486	434	464	344	198	558	224	302	500
444	408	634	952	534	500	354	562	360
320	974	1066	462	292	438	448	206	424
496	860	558	478	528	648	316	454	260
378	848	1142	366	578	604	328	222	418
348	590	376	420	322	198	182	282	184
280	398	604	402	294	174	570	248	164
350	648	1000	434	346	156	438	246	252
534	430	1364	442	306	334	352	252	228
736	698	1076	418	294	284	226	176	358
444	768	864	544	732	558	286	556	340
192	176	516	314	602	538	352	444	178
472	154	792	1032	834	458	224	316	276
588	780	650	362	502	252	212	280	376
874	478	1032	348	538	878	194	204	348
626	648	1470	390	506	532	242	270	388
664	1006	914	202	398	798	326	388	438
444	736	1400	560	518	318	604	292	512
574	652	688	424	318	162	208	324	394
356	742	744	222	282	202	430	662	408
[truncated: 1,856 more rows]

## Sheet: Fig4b
Figure 4b
EtOH D1 rep3 0.2mM	Aux D1 rep3 0.2mM	EtOH D3 rep3 0.2mM	Aux D3 rep3 0.2mM	EtOH D1 rep3 0.3mM	Aux D1 rep3 0.3mM	EtOH D3 rep3 0.3mM	Aux D3 rep3 0.3mM	EtOH D1 rep3 0.4mM	Aux D1 rep3 0.4mM	EtOH D3 rep3 0.4mM	Aux D3 rep3 0.4mM
434	548	1064	732	402	328	214	392	376	284	156	378
596	1002	768	1258	288	508	362	240	340	620	1082	256
300	378	868	670	314	460	456	296	346	240	558	328
426	600	962	272	212	166	396	470	552	476	292	396
514	474	726	276	274	424	416	224	324	600	726	208
170	312	916	424	210	284	594	522	236	422	384	400
672	306	1282	804	468	348	1204	332	456	230	336	266
330	376	180	474	302	556	310	348	300	260	316	312
796	414	714	288	436	276	896	376	300	190	790	482
1082	550	264	442	314	298	728	206	324	210	348	510
522	222	848	660	502	286	912	164	256	150	330	382
652	520	968	632	174	318	474	572	456	148	248	514
620	302	570	556	312	150	768	330	244	178	260	644
528	630	466	438	414	194	602	1100	506	320	248	438
422	624	494	424	316	194	484	358	176	188	402	346
346	500	756	372	252	508	844	680	362	304	246	374
728	442	686	378	260	472	456	248	266	308	630	564
360	510	700	430	588	226	894	378	248	320	528	296
400	224	792	640	542	422	422	346	188	380	330	446
352	372	922	962	246	246	816	232	186	420	182	334
574	852	410	658	562	304	506	562	396	370	228	300
710	428	748	466	224	558	440	200	332	210	572	286
572	390	932	958	548	332	696	620	224	190	578	282
158	332	604	826	270	378	422	320	238	462	224	428
480	300	520	628	382	470	410	522	340	432	328	368
600	588	1134	722	304	334	500	464	286	484	412	500
512	320	434	1064	408	484	526	872	278	394	398	414
586	876	952	448	226	190	282	256	238	156	412	288
396	638	794	1224	386	344	272	466	438	256	512	312
804	380	1536	886	478	168	554	518	346	360	512	508
432	512	972	458	668	474	306	298	616	256	420	400
456	212	936	368	244	254	202	270	242	300	688	174
518	690	832	966	360	470	450	336	174	214	368	196
316	712	640	220	722	598	748	550	234	224	466	308
316	260	462	668	592	522	258	434	290	308	400	470
554	690	1246	164	474	238	208	182	262	340	336	308
996	380	610	610	378	530	628	946	278	360	550	570
456	438	554	308	304	642	688	538	196	222	300	518
638	322	454	818	304	252	332	520	302	278	530	154
266	532	920	822	206	184	686	442	390	406	506	220
342	538	428	500	396	374	594	256	242	402	620	266
892	416	884	1034	288	300	310	368	378	362	504	372
198	384	966	628	552	346	240	348	326	532	508	278
614	514	1112	610	420	394	466	1094	362	386	334	390
478	718	904	1212	306	232	958	494	500	246	644	432
540	540	766	794	416	326	370	340	190	234	678	240
478	562	506	528	352	346	472	510	224	226	526	582
796	516	924	232	158	344	590	306	218	196	366	634
766	412	1050	472	520	480	526	334	164	204	604	232
378	312	860	438	236	248	602	688	444	370	622	702
976	456	748	648	304	196	720	586	150	212	612	562
334	596	1118	850	676	266	620	478	176	206	370	558
632	748	544	1274	556	248	230	806	546	386	272	200
682	486	668	370	300	234	978	396	336	158	534	576
358	746	856	814	360	372	638	460	392	406	734	270
508	466	1486	678	494	226	180	164	252	362	678	554
496	546	1076	376	364	520	744	302	356	556	528	310
460	526	1022	364	330	534	834	458	490	180	350	258
738	434	654	472	368	282	492	176	466	522	316	464
920	418	1148	756	454	170	972	438	170	214	694	226
912	216	560	662	242	374	960	566	176	242	682	414
736	354	684	670	330	164	156	632	402	266	452	420
448	344	1324	278	280	512	376	184	274	274	364	408
340	840	1088	932	516	270	958	184	222	206	328	360
444	354	1188	1036	304	376	620	544	410	334	616	212
798	746	622	548	526	336	608	272	278	192	290	466
720	748	1014	936	452	182	272	390	250	384	558	502
1276	386	1414	398	338	288	534	372	212	460	294	162
388	552	502	440	402	162	406	338	404	210	284	448
364	588	836	1162	340	326	298	504	444	354	344	414
454	268	604	1148	940	422	742	350	320	158	364	212
416	352	990	588	314	470	448	546	320	172	200	288
586	492	538	410	472	560	418	164	524	236	632	162
282	414	642	276	306	318	888	620	428	402	1492	558
288	424	874	494	392	256	382	490	216	566	222	224
588	482	676	652	196	266	318	690	406	348	368	322
656	462	996	1330	286	254	734	456	168	466	722	366
504	476	886	176	260	388	950	360	270	202	648	420
308	434	670	244	368	192	526	360	314	528	484	480
550	478	1282	1422	596	518	460	342	208	250	276	520
494	444	596	670	332	258	812	180	202	410	808	252
524	230	1728	582	158	554	340	368	302	280	370	204
322	352	770	652	396	392	330	208	452	456	586	614
556	324	1092	552	230	308	670	458	192	200	170	144
400	428	876	576	282	252	918	566	166	260	256	484
332	378	778	570	262	300	920	900	170	184	1204	258
448	796	1400	610	272	156	568	498	554	486	450	572
462	402	744	166	304	240	658	616	160	176	560	210
580	342	1086	318	250	428	606	412	288	380	298	434
266	370	750	1102	438	244	592	626	310	262	782	236
428	314	1138	670	268	402	822	268	290	452	404	216
458	258	568	440	326	166	362	928	272	248	348	436
708	304	826	428	276	630	146	496	294	402	390	536
310	330	494	1036	238	254	566	494	502	154	474	258
542	408	212	1172	592	608	324	870	240	236	328	412
398	682	616	460	430	526	664	224	218	200	336	614
570	614	816	846	504	322	374	434	358	470	350	308
394	250	586	586	266	220	374	480	346	458	578	424
722	348	800	524	408	466	470	488	502	208	490	410
706	342	974	364	608	246	1032	526	256	438	442	524
516	478	596	724	744	282	426	194	318	298	508	350
500	416	334	482	496	598	564	196	426	252	524	164
336	542	702	484	234	256	702	434	376	336	172	558
510	594	642	694	372	282	790	608	494	364	218	444
484	732	460	494	372	490	150	304	196	146	536	484
840	482	746	398	524	332	170	1008	332	280	636	424
356	406	650	908	266	730	310	322	460	218	556	418
658	242	412	378	272	338	224	540	212	312	464	488
576	358	906	1266	372	508	648	340	268	310	664	164
362	534	918	1184	292	382	594	362	344	454	302	156
648	294	516	370	252	348	158	304	244	146	588	282
582	648	670	148	482	278	396	420	454	302	570	384
566	520	216	1044	424	290	1006	166	346	188	312	312
592	524	920	716	334	420	800	446	184	492	652	328
578	516	952	588	570	298	570	712	310	246	1004	148
746	578	976	1120	236	244	764	160	418	262	286	258
728	354	702	432	162	196	356	314	444	294	386	488
524	376	870	538	728	410	582	408	336	270	780	256
526	404	1346	1104	632	584	462	384	282	458	300	224
444	330	506	898	362	448	590	536	444	324	474	202
184	552	150	336	556	558	782	480	146	488	570	148
572	382	1006	706	538	374	650	318	506	192	542	270
904	262	772	936	360	256	308	278	386	342	486	586
522	418	878	464	292	426	524	276	176	174	410	314
734	576	1072	528	640	524	560	436	220	262	346	428
556	486	684	322	656	290	822	844	252	328	846	242
360	294	874	458	476	342	200	494	386	502	264	650
446	350	860	1388	530	566	508	192	142	248	472	156
518	348	826	910	158	412	942	272	286	150	294	376
402	896	1076	464	332	326	482	156	198	190	406	460
504	426	1058	414	400	574	424	554	254	172	504	404
266	352	1096	858	484	206	356	200	274	276	656	336
662	350	866	352	484	206	336	596	324	152	494	294
570	366	930	582	334	358	596	316	252	222	406	414
536	492	662	706	184	308	568	552	424	378	442	246
722	426	944	724	288	242	922	364	372	268	464	274
732	474	646	464	322	350	274	410	144	344	316	258
590	386	1066	578	302	236	436	150	558	508	272	230
454	768	1038	658	300	304	212	416	274	332	382	220
962	660	912	494	470	184	556	420	354	176	714	314
368	282	1030	570	310	354	800	686	442	314	516	722
386	318	1190	626	326	174	386	604	418	206	644	552
362	514	284	680	152	192	428	490	164	528	300	594
640	460	1362	624	242	276	632	870	422	486	284	250
628	652	340	1052	532	394	582	686	244	236	332	378
276	356	1206	696	504	410	640	528	296	294	352	750
546	732	1060	558	490	256	182	418	308	324	742	472
390	684	926	336	408	208	316	618	268	474	272	214
370	438	1040	588	304	156	852	676	430	210	336	198
540	644	764	714	288	302	420	966	230	316	454	274
424	624	742	506	380	586	572	200	412	262	572	254
518	646	146	160	462	358	196	460	160	416	434	446
678	564	784	466	322	252	284	362	492	416	350	244
596	798	586	348	284	546	612	314	202	180	498	262
628	388	862	578	424	602	478	250	284	180	606	224
500	670	488	526	230	328	154	510	236	274	554	434
486	312	1294	586	316	482	498	630	450	244	542	266
282	358	524	674	414	552	510	364	338	252	618	304
602	798	918	308	592	244	636	456	384	400	410	446
552	702	270	724	496	580	408	442	242	242	526	224
430	524	1070	334	230	506	314	330	150	172	180	400
722	334	1012	572	788	226	396	252	240	178	818	196
510	250	922	880	314	270	552	182	260	306	168	478
590	274	796	494	340	474	426	360	328	170	260	438
244	626	1142	1054	172	204	680	220	400	318	198	536
332	432	926	692	338	524	436	352	192	412	620	232
468	226	576	436	354	348	504	952	334	480	554	308
736	562	906	580	280	340	494	382	506	346	322	456
1278	510	1272	592	602	506	604	466	160	564	546	166
880	282	830	666	328	460	1136	204	262	194	430	498
414	458	894	648	574	454	770	486	314	448	454	230
694	534	1102	270	614	406	518	458	444	186	494	548
946	524	496	1150	312	336	962	480	430	350	192	464
386	388	1224	946	310	410	676	472	208	434	384	430
434	552	516	670	316	428	310	498	528	158	498	562
542	426	880	318	460	370	492	362	380	626	232	548
626	284	1008	724	298	274	676	364	318	356	546	480
476	142	656	868	306	230	244	480	266	288	354	334
662	380	658	458	198	332	630	354	472	398	264	500
650	838	636	238	356	282	170	444	310	260	434	362
578	532	932	830	466	420	442	420	462	424	252	244
426	294	454	418	284	426	826	172	258	320	432	734
544	564	1118	968	328	324	444	872	306	600	238	510
1066	756	816	602	292	258	854	504	474	438	396	334
568	518	742	868	408	362	980	168	270	254	496	320
604	244	570	662	474	360	340	288	238	230	318	502
268	388	576	384	236	272	156	332	244	218	314	168
268	590	1130	700	584	146	248	264	490	358	652	562
824	706	1074	718	380	238	384	446	238	190	496	144
600	654	1226	550	586	368	384	270	368	190	294	244
474	526	542	846	566	362	338	262	454	260	354	192
400	254	978	1024	392	290	802	514	238	374	366	242
460	460	1636	472	430	402	340	316	240	216	444	270
560	554	594	676	290	520	496	362	362	228	292	560
254	348	510	1470	482	278	1068	860	178	320	248	500
564	348	1292	412	446	286	622	396	466	348	324	172
862	270	1178	750	522	352	572	538	460	398	212	148
712	414	472	688	370	364	770	418	220	208	292	358
824	580	702	696	392	148	464	434	202	382	522	390
268	572	822	448	164	184	656	328	496	380	304	502
492	618	754	908	378	254	676	626	216	272	472	210
810	460	808	822	672	338	540	472	418	548	542	318
790	382	496	716	286	348	516	480	192	306	264	262
498	234	558	454	352	242	620	618	556	412	572	164
408	342	870	848	360	534	832	394	256	350	196	410
532	544	1262	836	702	318	404	634	184	244	194	254
660	444	1104	550	434	276	550	172	194	480	274	422
574	320	922	846	398	222	814	528	396	250	400	462
646	276	940	280	352	542	652	424	344	448	494	400
872	590	512	376	286	404	794	538	424	480	214	164
486	506	890	406	472	438	798	212	268	152	614	340
494	472	390	1066	226	536	576	426	500	612	496	270
372	438	720	618	314	222	836	482	470	546	502	174
152	426	1528	332	244	388	652	398	224	536	476	374
604	468	880	506	522	208	504	398	196	332	290	196
776	358	908	164	436	412	308	198	206	152	426	174
798	528	810	378	544	286	584	336	170	366	946	308
638	608	394	714	438	326	490	612	248	194	568	258
708	298	830	300	354	282	480	584	150	506	588	386
440	366	614	566	492	366	352	472	346	402	528	370
610	506	676	1174	376	322	508	278	368	374	276	250
472	346	930	374	446	496	600	858	390	162	412	272
830	274	748	374	484	230	726	494	634	458	922	248
446	400	1024	364	444	330	720	768	342	212	236	504
888	690	1052	480	268	198	536	270	490	190	496	170
340	720	960	328	458	294	458	416	186	502	386	378
552	436	894	430	240	280	402	246	386	288	430	290
570	312	1184	934	378	334	566	488	312	546	660	490
976	522	758	774	564	294	176	622	480	294	430	294
588	472	464	826	212	230	630	210	336	266	490	382
618	242	1048	880	560	374	316	228	212	450	608	316
336	442	586	478	434	258	364	404	424	204	226	388
370	246	208	694	260	336	798	670	346	230	172	636
784	732	300	458	506	252	792	308	448	498	402	174
788	350	764	506	210	340	228	706	240	256	656	396
306	596	888	526	360	194	792	334	198	320	642	398
426	540	668	328	220	524	876	870	496	406	640	274
994	376	1068	696	256	176	744	382	364	290	956	518
312	628	1148	698	230	350	468	596	204	210	392	266
608	736	1228	736	480	148	568	618	366	232	502	532
340	376	534	606	336	486	534	276	196	250	348	464
632	708	856	754	494	218	1026	456	778	510	418	412
564	278	1136	412	328	622	582	396	306	412	156	284
326	826	790	536	254	514	408	354	144	424	436	378
662	790	586	462	214	158	1188	234	258	174	318	374
378	502	862	494	278	300	208	250	440	224	220	304
1366	428	722	462	364	320	532	702	264	204	304	212
352	350	682	1538	268	248	790	458	168	490	1010	486
348	428	776	476	234	230	446	420	168	288	540	592
754	592	806	648	218	254	374	620	196	500	334	488
508	360	746	246	450	318	526	344	262	308	386	436
734	318	686	524	332	260	274	160	336	486	350	470
412	518	594	1094	584	308	290	174	322	458	512	482
460	676	798	308	204	274	276	608	376	178	394	392
498	422	944	428	378	334	720	218	506	594	522	282
310	272	498	898	346	280	928	442	202	256	380	280
694	582	878	590	326	614	232	592	184	158	618	244
428	306	382	500	392	274	506	404	162	326	258	278
400	530	990	902	322	252	446	322	146	196	404	320
342	264	1194	428	588	290	612	304	406	196	214	206
768	390	746	820	476	326	280	270	196	252	326	196
598	572	322	458	556	228	460	860	186	484	742	662
476	296	842	168	442	258	500	302	434	300	496	546
160	544	652	162	330	194	264	494	412	222	378	504
534	414	998	490	470	326	566	574	368	232	574	360
490	554	1264	494	456	160	600	558	152	422	370	816
390	624	1002	1026	310	282	1306	166	294	222	256	414
516	156	994	352	562	234	568	296	218	222	776	286
480	412	968	676	564	156	218	846	354	198	294	260
720	532	354	366	514	292	514	308	400	144	388	460
432	542	1116	836	172	242	334	434	196	388	394	258
542	944	912	560	486	278	422	494	412	218	256	330
474	410	682	654	432	280	586	760	516	436	596	180
1010	334	220	272	434	322	562	644	206	444	1030	374
614	494	542	510	326	420	474	436	250	144	330	546
610	614	722	530	340	408	754	640	270	236	664	266
408	454	624	162	610	586	514	244	382	500	624	208
628	502	878	422	520	300	820	412	316	462	478	224
566	446	1008	622	362	146	456	310	392	396	584	262
844	490	588	848	364	422	180	552	278	256	520	232
488	508	1214	698	528	308	430	228	204	260	524	356
516	494	1058	242	306	508	964	314	240	178	498	786
396	480	462	886	244	370	604	386	558	362	634	334
706	334	950	228	306	468	426	640	230	264	342	302
736	358	812	524	362	222	976	224	218	384	192	216
392	1046	596	448	702	304	438	378	240	216	334	444
242	376	598	576	290	386	560	438	226	544	360	482
334	172	860	1006	480	502	632	518	168	316	222	386
396	300	986	630	336	258	394	382	204	372	708	426
582	708	818	532	286	350	764	962	418	228	564	168
934	254	426	342	488	354	798	340	364	244	342	428
458	314	1082	298	188	456	616	670	238	260	216	580
520	160	1204	932	288	276	436	354	504	376	464	460
466	556	554	396	222	448	492	250	196	284	176	186
472	258	1044	370	360	418	340	148	372	170	470	398
342	240	1038	282	308	354	518	454	294	242	672	196
380	510	208	910	626	312	264	544	348	222	246	412
818	252	732	162	252	250	432	170	336	408	624	642
330	520	1090	910	330	434	244	148	426	326	256	206
432	842	1258	686	260	410	640	756	214	448	452	396
506	632	1014	728	856	466	568	190	300	158	336	446
726	198	684	988	520	370	556	368	240	180	530	184
596	330	1392	396	374	390	210	220	270	322	476	434
334	524	388	912	314	216	562	286	204	314	284	400
476	528	1078	392	264	394	288	394	270	436	304	210
642	676	628	392	328	300	770	250	438	302	438	232
594	420	942	546	286	300	418	436	340	216	250	154
442	274	668	1012	242	198	254	250	360	230	400	174
482	460	818	482	552	466	812	574	204	436	566	184
490	514	770	1100	234	556	414	664	446	396	290	524
580	630	934	534	512	402	622	600	222	364	424	426
1154	378	916	574	556	438	648	380	246	164	606	228
382	414	754	1276	254	382	480	570	288	174	546	426
648	718	490	526	230	478	634	388	494	234	272	658
710	488	424	508	376	228	618	404	498	374	238	284
530	518	584	888	548	150	828	244	212	390	394	268
634	658	1002	456	394	142	428	252	386	242	578	262
250	372	774	484	446	582	340	332	310	460	326	444
928	394	1128	730	282	314	636	664	164	248	340	414
458	458	726	430	412	256	486	480	178	318	362	458
638	418	410	1338	410	366	444	688	222	482	492	192
408	226	266	418	602	428	252	394	158	522	218	538
712	474	622	186	270	290	798	332	272	464	180	372
724	326	822	672	594	294	422	194	228	456	248	504
518	350	854	622	546	300	888	372	538	442	194	258
462	296	322	904	658	180	322	836	390	338	594	270
396	218	898	212	186	440	520	580	308	202	292	192
480	406	702	764	210	598	408	488	170	174	502	208
616	766	976	876	492	414	562	912	298	234	334	486
346	396	990	462	438	224	518	614	226	484	368	586
380	436	556	418	284	282	626	530	242	382	310	490
1000	454	744	464	178	242	474	396	186	226	242	180
648	466	682	950	238	410	490	294	440	430	512	318
498	870	838	596	272	392	594	228	254	184	412	406
628	376	820	514	374	386	984	476	304	242	400	476
712	616	624	564	406	270	566	488	292	222	532	262
448	880	776	576	384	316	528	652	238	356	404	230
540	342	476	708	338	352	248	172	340	194	588	220
466	428	572	334	462	266	682	606	250	272	438	180
866	380	444	608	212	250	546	426	158	344	518	448
580	318	620	608	890	396	750	292	428	164	268	446
762	558	666	606	350	398	726	496	322	184	250	260
860	320	694	390	470	202	284	632	496	154	696	312
730	250	424	882	376	414	622	530	272	182	674	562
460	478	1382	634	466	206	534	234	178	496	610	390
250	290	752	618	522	358	376	500	240	184	466	170
460	560	1128	600	904	220	904	444	310	224	258	272
618	658	460	1228	154	660	260	232	496	142	326	268
516	518	448	794	738	242	394	272	206	176	464	228
724	542	328	684	226	188	286	628	486	380	212	442
550	406	650	416	158	314	568	250	318	478	310	308
560	338	844	472	194	422	312	440	170	412	290	224
582	356	618	788	286	254	600	288	144	308	158	414
588	302	584	862	266	416	262	480	208	422	314	250
696	310	740	730	296	206	440	332	400	292	496	452
650	406	580	1356	252	246	348	672	212	234	168	528
394	412	416	872	236	472	804	576	260	234	334	600
276	398	748	980	412	432	392	724	300	442	758	314
570	310	244	690	316	464	688	458	384	304	222	326
500	592	1144	380	470	470	294	356	200	360	180	242
690	494	470	642	168	316	578	410	224	298	284	310
198	562	588	434	542	430	924	208	448	318	358	286
186	270	896	898	448	340	188	256	458	476	332	334
896	634	1170	218	254	406	528	666	380	502	372	392
776	382	206	678	390	154	490	430	252	188	368	566
560	684	862	324	248	406	338	400	428	186	490	226
458	714	740	680	416	380	518	238	240	286	242	204
564	376	640	430	828	348	454	340	456	288	470	330
676	452	1052	596	496	504	658	394	564	234	180	460
716	440	918	694	330	344	450	190	232	256	334	272
302	464	1136	208	524	432	400	238	212	282	408	188
416	358	814	742	340	384	220	372	468	212	432	270
382	900	1592	534	424	360	492	432	236	682	858	522
574	488	662	492	214	182	298	162	450	158	152	220
552	360	966	450	396	418	422	354	504	364	240	572
352	510	1298	662	304	450	620	296	244	144	294	372
346	804	650	792	154	506	384	262	272	242	240	352
704	356	168	740	428	430	562	230	454	218	430	390
488	626	398	354	472	504	732	524	224	436	366	522
638	470	408	402	596	448	342	1116	292	274	586	556
444	580	390	420	332	182	310	468	232	274	328	464
786	708	698	544	238	212	422	234	178	272	300	322
348	428	794	510	520	222	366	214	272	278	372	350
778	544	484	372	532	354	884	246	222	158	356	296
560	786	606	348	268	444	310	370	230	370	378	396
560	220	766	292	402	256	664	562	238	380	396	200
802	326	720	340	780	252	336	442	240	312	896	522
672	382	930	366	278	254	422	892	160	206	492	244
864	608	710	360	186	168	706	424	262	230	392	600
544	400	446	1094	402	162	240	534	166	176	430	166
144	720	1104	686	182	288	1146	266	178	434	298	418
312	760	762	446	280	166	378	386	480	216	274	366
290	438	784	390	600	302	374	308	212	210	346	146
690	654	786	590	404	442	888	636	436	270	196	340
578	472	866	186	448	482	348	294	234	330	190	376
530	378	562	778	422	258	542	482	432	302	334	506
386	768	1130	360	352	188	376	268	484	420	288	252
316	288	932	406	298	202	442	520	186	210	414	514
424	224	778	710	330	340	482	352	474	158	418	286
892	570	534	1064	326	276	278	420	462	362	642	372
840	438	790	544	226	162	356	350	390	236	308	610
1194	478	612	852	336	516	454	426	454	196	464	156
312	524	460	764	594	196	714	690	262	222	492	504
550	448	300	630	586	186	426	284	282	486	856	408
490	402	1004	484	502	666	230	452	658	252	474	468
672	482	1156	1042	506	520	292	290	250	480	594	236
364	290	1060	778	500	590	468	484	406	394	290	176
162	598	1258	710	382	416	234	332	226	210	296	430
554	182	1116	362	262	210	580	388	482	214	404	212
618	708	678	530	416	384	716	304	308	266	202	518
812	546	848	582	512	462	270	400	338	250	442	276
450	336	588	1030	352	264	202	634	464	210	806	186
314	460	554	656	398	236	310	258	390	216	440	462
520	414	734	410	398	464	558	652	200	254	286	270
908	264	576	1148	420	372	480	300	192	266	294	428
622	468	734	880	574	416	290	892	496	156	518	370
308	782	914	458	274	396	634	362	308	286	532	942
506	308	924	1298	290	224	446	980	320	282	688	176
908	334	670	922	402	214	602	266	246	530	292	316
808	394	342	268	250	210	240	476	398	280	328	438
504	618	738	492	328	398	502	518	262	272	954	160
278	382	856	638	334	232	696	398	348	474	592	490
740	628	968	1094	444	528	460	922	398	202	564	276
410	380	372	642	502	208	444	294	210	390	254	182
804	416	982	440	466	180	816	404	398	362	260	272
660	280	562	254	408	278	838	180	228	256	366	166
904	396	1256	502	250	388	362	796	332	308	468	194
708	482	932	488	412	294	478	608	308	544	320	522
474	566	1328	684	342	538	408	300	296	218	272	144
682	362	422	634	420	292	286	282	192	290	504	406
530	532	1484	786	400	420	476	200	672	250	388	268
394	764	980	422	526	374	514	238	754	230	506	166
396	258	560	410	402	480	344	412	340	290	550	472
796	374	1004	826	216	222	732	368	194	180	238	192
550	804	1150	448	542	530	372	248	258	426	272	340
446	412	902	1018	238	292	458	514	374	206	474	470
398	414	476	660	400	234	944	150	190	272	448	486
568	770	872	246	264	292	328	278	154	308	284	442
686	436	1192	648	362	396	504	158	148	460	326	480
884	494	1018	290	468	1190	400	774	148	294	220	172
830	402	452	206	448	338	182	430	286	322	580	206
496	322	456	328	210	292	606	262	350	190	716	400
370	310	316	238	202	534	930	470	824	556	466	394
232	498	864	370	462	456	344	368	254	226	270	232
836	436	438	304	414	424	188	390	144	192	726	196
502	524	1052	414	322	232	790	238	382	376	342	396
472	420	738	430	564	380	776	282	228	412	484	278
438	452	642	362	270	524	354	416	234	188	394	292
978	238	860	558	384	386	982	198	216	354	278	270
432	370	400	766	282	398	866	328	348	374	874	400
848	338	176	756	176	244	448	196	346	370	370	350
502	178	1110	772	354	342	690	256	438	196	246	410
428	560	722	320	562	358	770	268	166	196	850	414
966	306	1018	600	218	222	778	494	442	394	292	632
352	280	594	936	612	256	320	532	470	264	298	192
514	664	932	662	188	194	328	356	384	382	326	236
326	498	1030	1112	480	250	434	206	288	404	402	468
432	404	698	462	292	326	410	288	470	236	216	672
376	370	366	606	638	324	536	622	228	366	228	202
452	384	924	262	362	290	546	246	344	256	596	200
614	540	1076	534	154	148	344	484	526	404	714	396
654	264	764	152	300	234	290	510	198	364	572	156
532	566	1460	212	564	466	560	420	280	246	744	510
484	886	530	180	182	296	1098	760	184	194	704	544
480	404	952	1426	310	398	442	300	188	510	188	510
568	516	776	486	368	442	172	270	252	382	510	312
596	338	1196	598	406	260	760	444	226	260	330	342
246	250	1096	480	204	536	406	404	488	144	258	472
392	450	608	562	284	466	950	658	264	330	322	228
450	286	550	708	198	360	558	460	736	216	400	280
736	354	582	516	388	284	514	448	148	420	586	360
348	444	282	630	528	356	410	576	180	212	686	392
556	564	470	308	556	488	348	238	390	302	404	156
622	406	1104	308	304	308	454	350	406	202	644	266
610	502	558	596	450	264	642	482	342	180	282	358
478	456	664	366	438	326	726	456	300	164	316	340
636	608	570	576	300	330	656	654	364	492	348	668
936	406	928	580	432	328	346	410	188	432	372	468
638	374	482	1008	400	468	582	314	232	220	400	530
186	362	716	326	642	376	178	256	184	264	358	162
378	268	678	522	406	554	460	204	234	376	472	640
266	424	574	300	506	174	180	658	580	286	398	206
328	268	646	446	386	520	304	540	524	386	358	584
580	306	888	1124	186	326	358	232	356	284	658	566
396	528	868	790	520	410	504	494	184	402	424	380
444	498	1150	444	398	298	220	254	326	246	406	414
624	482	180	424	392	408	550	612	166	180	504	530
436	244	756	280	274	388	442	340	324	360	738	304
156	178	426	636	358	338	622	544	518	246	352	348
290	204	910	272	284	712	950	630	254	542	588	334
594	312	506	428	318	170	352	504	364	158	496	184
524	226	508	238	292	270	1208	322	288	188	684	224
856	488	1256	396	408	340	580	414	418	374	340	324
402	336	868	640	262	424	544	460	232	168	372	236
564	498	1056	554	342	348	626	520	292	142	308	472
374	822	910	450	384	326	344	192	446	202	384	414
856	408	952	914	236	390	598	886	382	248	310	512
748	542	672	392	274	418	356	534	422	310	290	418
350	584	872	656	534	246	478	310	392	474	430	250
388	336	836	1322	424	450	782	478	206	240	276	376
692	522	600	498	324	634	844	298	462	188	312	246
548	704	604	916	546	150	176	218	416	240	274	194
618	378	976	598	348	232	172	1016	406	188	258	324
662	444	804	294	218	246	278	212	382	264	234	412
500	786	986	576	286	376	648	442	214	214	250	472
578	562	490	734	250	424	626	790	322	266	248	610
312	566	734	642	530	318	576	316	468	246	666	554
548	856	980	222	280	206	518	420	436	244	600	288
396	568	868	664	448	432	594	270	164	328	352	208
380	744	826	572	506	372	388	1578	562	356	468	242
496	344	960	648	348	208	1206	286	458	344	418	238
274	452	496	668	368	630	364	580	374	452	572	552
402	484	470	922	220	290	994	546	204	322	328	362
536	274	486	906	240	270	406	258	310	412	242	142
450	312	600	496	416	588	340	360	558	414	398	378
656	624	584	746	404	198	482	222	200	418	386	258
312	626	568	1218	246	254	516	258	434	364	202	544
642	246	812	516	584	242	510	330	240	294	256	566
408	516	944	878	514	592	1116	776	216	284	242	246
618	466	746	332	502	270	450	192	182	246	464	442
408	410	820	226	690	372	342	670	280	164	482	240
614	462	742	390	224	286	614	828	246	232	548	324
392	412	864	164	250	510	648	322	296	190	410	740
580	318	812	668	314	478	450	508	254	178	394	174
582	596	974	602	326	290	312	468	584	240	422	262
616	154	850	658	322	602	542	248	228	292	552	186
804	520	1044	658	318	364	626	584	178	330	364	262
386	502	1372	450	248	426	378	254	418	258	352	438
1030	456	534	794	278	386	590	604	208	480	286	232
380	428	184	644	314	518	220	350	226	186	438	258
824	566	862	224	532	246	474	286	230	354	478	698
630	548	318	518	356	404	264	442	370	164	388	498
612	268	612	774	502	542	516	200	386	298	208	276
648	284	728	502	406	420	730	980	222	242	302	766
252	398	576	884	342	436	556	682	288	314	182	420
380	162	946	906	322	448	370	488	248	318	170	182
266	180	534	534	206	374	526	216	498	226	324	288
238	888	1106	906	458	186	534	294	568	318	292	232
986	698	782	478	454	344	466	318	200	336	180	366
552	550	1298	308	466	262	378	264	240	382	328	862
982	250	668	376	230	584	1168	350	414	358	312	458
524	608	550	1130	468	324	528	192	168	488	476	356
546	230	204	394	580	314	560	426	522	186	776	238
558	518	878	954	188	248	434	150	230	400	664	232
748	536	1050	586	584	254	730	524	242	240	254	300
1058	518	220	760	382	468	424	424	148	408	324	214
590	204	886	624	374	232	636	410	242	208	464	646
430	364	854	628	374	346	156	432	266	222	272	242
336	564	350	280	436	164	640	398	242	456	322	246
634	670	228	702	342	294	342	412	262	666	284	220
540	426	1064	386	382	330	502	188	370	376	252	356
392	308	542	222	338	228	638	358	476	158	454	434
234	686	1030	470	354	252	318	428	236	202	754	276
872	332	684	680	218	478	352	642	502	484	344	430
380	428	654	410	520	536	572	240	204	366	366	252
462	526	1126	300	348	472	518	566	254	264	310	366
900	272	336	282	292	274	322	206	526	348	280	178
618	818	936	518	274	166	792	362	148	614	494	558
622	286	922	676	622	194	820	258	154	242	208	598
502	238	1320	790	292	380	468	388	386	266	250	250
308	452	360	550	158	540	260	558	454	494	816	476
436	258	648	168	234	298	392	164	336	238	294	224
326	560	524	158	416	450	720	222	188	504	314	340
590	462	1150	762	306	542	682	620	272	316	398	644
522	320	396	380	250	406	332	302	426	418	508	254
294	660	570	262	462	430	830	308	506	258	310	494
244	584	722	696	486	386	682	610	242	306	230	318
300	328	594	428	220	452	728	664	166	150	154	238
512	224	568	238	264	264	812	624	154	314	284	196
886	674	996	434	174	388	190	442	388	170	352	548
392	640	1016	688	926	360	676	162	180	236	220	408
868	636	154	628	260	176	862	330	202	144	358	208
438	458	390	668	456	392	448	640	204	472	560	428
372	360	690	534	378	384	576	448	174	268	202	232
642	712	1114	580	378	320	1054	282	234	162	466	396
674	346	226	504	278	278	700	264	432	162	666	170
340	252	882	220	474	440	456	434	260	368	480	418
416	236	1244	572	362	342	702	206	196	218	574	210
374	464	366	766	430	568	330	452	426	232	216	272
156	330	960	478	284	354	668	260	310	164	200	288
436	246	956	308	334	196	668	512	200	294	378	208
940	480	784	758	384	380	400	344	244	252	216	314
658	282	1326	988	428	400	524	612	316	374	244	154
448	364	992	244	452	390	1056	862	214	340	690	394
600	658	790	194	542	242	200	444	398	388	996	172
682	516	420	826	210	396	784	168	440	248	376	458
682	310	376	316	142	422	334	564	194	384	206	266
818	336	158	696	424	268	328	362	268	254	328	454
714	732	914	902	442	350	294	410	376	400	342	214
610	496	960	580	194	456	524	704	208	422	374	478
550	794	1082	826	292	298	340	228	520	332	228	324
394	276	1010	596	506	208	420	178	404	206	686	306
672	370	674	332	522	328	832	820	166	408	490	192
592	352	1014	534	478	216	542	512	302	260	676	168
438	568	586	358	338	162	214	490	242	246	510	436
280	782	970	686	238	284	550	274	242	236	290	360
154	524	516	524	146	426	262	408	546	230	342	256
330	376	1026	604	176	162	400	388	316	414	514	448
606	480	1280	220	486	394	902	784	512	466	370	522
390	170	870	534	684	222	372	148	344	274	558	178
556	400	302	438	254	250	366	466	238	364	258	400
500	632	704	696	346	384	460	604	360	236	384	428
604	476	992	524	390	354	502	556	220	284	266	360
456	202	852	472	396	330	562	436	404	182	436	230
728	726	496	294	460	228	454	214	480	466	194	408
496	250	570	822	810	172	290	636	190	412	350	408
468	198	644	390	216	232	226	340	332	170	342	158
328	882	836	946	776	312	258	238	420	230	374	302
380	394	974	306	222	218	582	796	510	266	456	544
604	496	1024	692	202	376	488	624	250	236	436	376
374	412	226	244	604	602	282	600	536	312	488	330
574	380	698	964	498	334	418	366	436	264	398	222
590	372	698	384	412	284	402	760	504	324	176	248
296	466	1516	634	326	480	682	438	248	230	228	294
556	616	748	552	486	256	604	288	436	164	364	380
850	950	618	362	294	406	352	312	178	584	254	344
804	236	594	1468	328	252	652	334	206	354	236	600
660	650	220	284	408	536	554	738	282	380	392	212
478	760	954	496	616	470	576	490	386	354	498	314
386	310	380	662	382	592	1068	342	462	194	398	224
828	598	786	568	376	182	162	224	288	254	658	330
534	696	1204	782	182	252	366	246	174	382	230	670
1334	292	860	928	270	356	346	258	178	278	308	452
336	338	328	560	702	298	640	1170	262	238	466	580
474	528	554	414	184	322	302	592	218	328	590	358
288	456	388	342	192	240	308	212	168	332	378	710
972	570	478	432	226	172	460	572	150	194	192	422
160	254	1268	952	402	234	394	302	270	454	768	398
744	264	646	350	250	366	592	290	240	388	216	238
294	548	918	682	358	346	458	250	188	348	234	154
554	660	1192	754	402	190	496	344	190	454	382	386
600	186	654	254	454	426	312	630	240	410	550	578
488	394	332	652	558	332	664	300	296	320	206	640
518	334	1430	354	288	176	812	230	164	298	266	472
614	318	732	728	446	238	568	320	288	248	202	162
852	462	502	364	284	422	680	420	540	158	280	296
362	794	592	794	438	550	524	458	224	394	414	194
798	494	608	456	496	192	556	392	198	230	472	144
598	568	356	926	440	186	346	388	276	234	680	302
596	392	274	844	186	154	542	568	540	396	306	184
444	564	1096	446	538	376	166	532	400	294	542	330
1084	342	374	508	452	272	418	152	204	236	304	498
464	412	1252	602	370	234	426	964	468	220	254	154
586	632	194	988	412	272	390	674	262	156	444	210
402	700	654	514	244	234	528	552	486	224	258	630
334	276	320	586	294	316	416	244	236	180	406	446
524	586	1186	316	500	298	666	254	204	162	452	410
390	762	716	626	332	392	658	350	240	274	518	192
500	538	286	554	342	370	578	556	174	372	404	304
324	474	646	572	204	328	430	620	196	458	426	264
248	192	858	558	504	186	352	278	340	512	570	196
598	422	688	504	452	300	418	616	498	348	386	390
714	730	778	1338	272	232	516	404	402	422	590	344
648	220	908	884	454	266	846	142	196	516	616	384
438	200	946	460	510	696	732	358	172	488	392	522
666	378	564	732	486	274	280	258	184	218	348	292
678	530	950	404	266	376	528	150	312	438	250	366
322	340	774	1366	282	336	242	526	250	390	710	264
572	380	614	948	396	290	628	748	568	238	334	364
498	356	1428	670	396	182	346	560	220	436	240	316
550	616	494	680	428	434	320	194	386	168	316	628
450	432	394	468	296	344	584	660	312	222	354	388
658	316	866	610	328	342	650	456	390	254	476	376
510	592	428	480	482	256	438	336	214	170	472	368
1216	650	482	648	408	428	944	156	302	194	686	420
386	188	1172	1262	234	484	848	152	452	354	654	512
586	488	756	244	382	156	358	910	310	418	676	198
602	168	736	606	462	234	512	632	276	150	364	450
406	556	872	722	244	486	578	372	194	346	616	266
252	412	886	490	474	278	248	326	312	236	452	492
332	466	932	974	216	360	690	570	336	160	432	522
170	326	1044	956	246	466	848	324	170	306	356	186
334	458	928	338	212	418	158	158	172	282	432	590
368	472	716	708	248	292	382	372	300	178	530	180
806	278	1554	584	468	296	490	266	272	496	268	526
404	306	1080	382	576	526	788	438	380	186	976	444
652	514	1344	790	166	256	690	526	442	462	320	520
656	512	522	378	446	444	712	592	442	508	290	234
754	614	1592	824	236	336	560	628	202	350	342	240
170	466	334	788	492	478	1070	286	586	290	438	368
438	364	946	1302	424	412	364	658	230	204	276	228
330	420	506	542	456	184	708	204	212	370	324	220
360	338	758	560	244	454	422	410	232	458	292	402
1138	738	968	554	522	250	254	278	264	298	320	282
248	256	616	498	550	324	548	700	192	348	528	804
1090	564	720	1044	512	168	558	340	172	436	480	348
764	258	898	388	404	174	568	238	204	210	696	754
816	282	698	232	234	222	590	708	352	166	390	186
322	324	856	304	648	206	538	292	398	176	362	504
620	780	1116	558	270	278	848	816	230	376	300	470
422	524	718	730	188	310	842	458	192	244	664	666
260	186	818	946	512	474	586	340	156	210	276	422
460	452	486	290	578	230	546	852	288	142	368	264
240	370	878	744	642	410	868	646	154	366	556	224
570	482	1000	1240	526	436	500	208	352	190	374	516
312	228	452	232	742	376	410	350	152	200	390	214
420	226	610	1058	256	540	348	350	198	290	892	182
784	796	1366	268	212	390	418	550	274	216	550	280
302	558	1232	1186	434	222	190	562	310	216	416	262
540	360	322	478	384	366	148	490	328	312	306	386
620	262	562	664	414	242	514	418	164	332	256	360
272	400	920	504	218	572	446	346	342	164	334	170
852	830	1338	802	290	362	274	268	234	228	162	658
466	150	832	266	670	454	358	184	352	262	362	446
334	244	1074	480	310	422	500	618	430	386	404	346
512	452	1088	212	564	178	404	676	366	186	384	430
710	200	556	418	342	518	544	704	340	236	416	262
926	352	1002	384	394	462	724	284	336	340	486	202
460	324	828	696	576	474	514	372	474	144	630	358
616	522	494	328	406	238	554	262	280	164	466	452
368	462	598	294	548	226	700	718	292	200	384	242
644	598	860	652	222	276	640	306	532	570	274	436
370	330	696	422	472	264	590	298	228	316	238	604
432	810	1068	384	244	226	622	290	372	170	490	348
658	228	436	494	362	308	492	340	326	348	456	334
456	446	980	1022	342	238	546	384	526	340	538	544
528	334	944	1090	242	402	928	284	164	472	220	298
436	230	386	878	194	270	1130	398	144	162	416	204
1096	174	816	734	192	358	412	540	404	476	318	508
436	538	232	770	270	332	482	624	418	400	550	172
1064	354	208	1186	624	232	590	444	594	496	368	348
406	528	212	1438	340	318	436	482	460	488	408	576
624	278	996	514	374	448	198	524	302	234	272	314
804	444	1118	316	144	318	730	286	342	166	342	306
552	544	266	238	302	176	684	384	334	418	286	204
356	556	534	258	290	410	472	412	268	378	592	254
748	202	504	1196	240	164	268	634	276	200	820	354
408	736	852	494	252	382	650	340	500	234	578	450
632	388	256	716	190	480	634	610	270	472	280	172
664	310	712	664	532	216	680	284	314	286	290	444
464	326	842	634	704	326	298	256	202	144	672	156
394	466	752	442	446	212	536	392	326	388	484	160
736	462	218	306	298	224	466	264	310	170	314	374
306	430	950	526	234	240	404	396	212	392	558	258
332	594	566	522	226	266	414	400	276	518	288	314
736	494	988	558	382	570	580	158	430	188	682	206
154	750	438	748	540	204	372	164	320	194	380	182
710	356	544	546	296	558	668	504	376	258	638	296
480	396	424	952	352	246	812	674	260	142	696	208
388	586	404	1086	552	422	316	812	366	336	494	370
346	516	886	724	352	368	574	410	510	400	164	348
800	548	732	664	282	532	454	488	250	236	496	456
326	444	980	648	370	388	1046	230	206	298	282	594
426	808	552	306	578	152	592	330	180	432	184	208
410	348	1146	956	400	242	584	522	476	316	150	644
366	608	162	1130	248	462	530	198	402	220	190	220
462	470	1162	448	354	264	342	380	412	274	252	246
428	594	1164	770	400	394	602	168	444	214	350	298
494	410	774	464	518	368	264	296	450	228	572	152
614	380	424	884	420	190	348	686	182	286	230	316
512	346	530	962	558	334	432	454	302	378	736	188
800	452	908	482	234	534	512	184	286	418	166	284
312	794	704	914	378	300	280	238	266	292	250	250
488	610	1190	708	220	286	516	364	254	490	298	342
398	478	1356	496	426	576	458	486	168	300	464	340
908	420	886	1052	768	292	694	372	254	460	320	318
210	344	578	296	430	544	390	534	190	224	330	186
624	218	850	970	350	258	382	206	368	378	334	372
824	514	432	172	390	500	596	264	150	244	1058	290
836	204	522	638	682	310	742	536	370	170	234	466
470	508	904	540	420	234	666	560	150	420	468	366
484	474	1024	410	236	268	620	548	380	414	238	224
484	752	524	638	380	408	364	292	454	306	382	232
448	328	1252	788	340	192	342	476	308	222	548	246
472	608	592	536	236	290	500	148	298	294	230	302
296	376	1006	298	328	566	224	192	264	220	172	228
536	228	622	736	644	282	146	326	244	306	680	372
370	472	1130	230	560	320	418	562	302	256	608	442
1162	754	786	386	416	402	248	218	500	392	524	354
660	330	476	788	880	212	344	468	220	314	294	200
422	454	672	598	172	220	620	312	234	306	662	482
376	366	678	334	198	244	382	168	630	358	466	234
558	526	894	652	400	304	540	434	478	208	298	554
574	550	800	332	190	244	950	708	190	268	470	246
518	402	604	772	514	234	256	420	388	470	572	284
246	570	920	1106	228	302	426	518	418	212	310	340
950	474	850	508	354	638	196	294	184	304	256	748
926	428	1198	338	412	168	622	188	216	174	398	306
760	418	752	428	520	268	708	384	316	398	200	172
708	158	226	744	532	274	852	252	344	236	224	630
252	308	230	484	518	490	312	628	378	360	562	438
996	400	430	320	610	212	346	314	172	198	478	292
184	336	846	192	208	214	594	444	232	592	454	476
408	322	460	1132	286	398	826	174	274	256	418	188
858	346	266	530	200	318	414	618	290	182	424	486
560	508	1330	1024	272	484	912	246	220	244	252	530
788	604	1004	598	180	398	614	536	192	202	610	272
318	434	308	1296	402	572	712	330	254	262	562	478
348	418	710	724	720	216	276	796	316	410	678	560
634	204	908	508	342	282	472	162	234	236	398	356
824	772	518	842	332	288	338	648	382	216	360	384
648	518	634	630	272	192	794	350	424	172	528	306
700	444	414	666	412	374	590	430	414	242	358	438
234	554	978	602	304	546	608	296	192	514	262	358
470	638	754	494	316	346	414	516	148	196	412	420
382	280	1158	480	410	212	824	326	260	250	636	302
872	290	846	318	248	246	484	218	338	250	398	472
274	842	584	286	548	396	322	442	166	336	318	256
480	588	800	644	264	268	718	630	436	326	292	360
292	200	608	980	204	444	1120	406	416	218	188	236
1078	244	1082	546	204	292	432	810	490	324	664	196
792	466	1100	526	642	248	646	966	204	246	616	252
372	476	900	746	398	434	534	622	152	656	374	240
164	162	166	928	330	388	480	268	244	294	656	230
548	222	834	650	654	292	438	258	606	330	346	282
520	406	966	804	524	542	704	442	452	236	474	172
734	420	918	600	474	522	762	394	222	266	510	370
728	634	406	374	246	354	674	442	218	464	436	212
802	492	390	432	508	182	610	454	272	292	354	420
408	468	876	360	672	168	264	172	258	186	578	206
486	826	584	706	670	276	314	304	538	396	232	770
356	332	892	510	358	452	646	370	334	320	290	176
318	576	1376	652	308	204	480	272	228	176	328	256
434	786	812	850	324	322	656	364	242	154	320	404
448	230	888	720	466	550	408	356	412	200	294	382
896	486	560	898	514	184	900	224	236	240	862	224
352	628	1424	512	256	352	590	192	182	370	290	260
368	190	996	546	312	556	408	178	450	234	252	234
664	262	738	1058	576	292	662	260	416	244	204	286
474	268	688	598	378	450	356	622	330	176	300	278
522	714	152	1144	238	306	278	528	326	176	310	226
452	350	1108	570	208	440	520	248	242	180	586	530
642	410	982	892	152	212	984	702	472	184	234	448
352	444	1182	708	380	390	438	228	160	278	196	252
548	500	746	862	196	298	1264	316	242	146	198	374
708	462	614	320	328	418	150	336	274	158	380	360
542	508	1170	186	228	322	260	308	436	434	678	346
640	372	428	596	368	200	540	296	218	202	718	466
466	232	406	870	324	220	182	494	142	314	328	360
440	368	874	784	316	258	362	244	202	434	260	222
466	408	1106	412	268	202	158	588	286	452	290	316
462	334	606	994	452	224	606	340	226	150	260	474
434	476	736	532	314	178	390	412	340	402	628	190
516	464	1424	292	314	312	360	686	248	386	574	362
360	430	320	506	184	212	426	550	218	228	844	392
508	570	520	590	412	280	314	574	238	394	368	272
368	676	1322	386	454	402	390	468	162	258	622	564
754	310	922	840	208	232	476	198	496	430	368	330
348	572	1148	548	436	392	344	654	148	336	518	240
546	570	676	766	276	452	374	528	170	366	296	464
332	364	546	264	502	424	412	196	208	216	616	286
320	268	1240	744	160	366	206	668	148	254	488	196
334	480	280	430	202	236	824	294	236	196	158	386
710	314	544	602	182	244	470	268	456	490	466	154
546	330	1030	716	278	380	882	310	282	162	372	210
810	334	992	914	518	274	308	192	474	338	260	196
664	408	830	224	160	380	892	580	224	394	496	456
308	242	838	504	276	506	540	412	186	164	480	212
430	400	928	704	234	530	384	684	190	384	214	180
480	422	324	1012	382	174	326	852	176	244	510	398
734	372	522	584	342	186	318	694	410	260	376	332
824	222	1192	550	608	182	718	414	214	226	244	288
522	230	602	522	272	404	182	734	290	280	154	424
392	450	716	1742	292	460	418	254	202	266	288	434
484	220	784	1066	304	260	514	406	478	156	236	258
592	552	1042	448	536	358	412	862	434	476	466	474
398	252	712	726	432	210	612	264	222	608	388	486
420	304	990	258	256	292	456	496	268	316	978	406
454	442	642	474	418	182	642	226	430	464	448	212
638	334	564	226	210	314	436	302	274	238	534	322
876	324	1190	420	346	490	390	220	200	444	230	272
744	548	410	474	436	568	764	492	172	246	318	236
490	614	1298	416	438	248	772	442	178	230	538	412
828	470	792	1014	380	386	878	438	200	356	518	154
412	426	1010	480	580	290	246	542	198	408	390	552
442	240	1512	968	482	320	428	990	462	224	364	472
646	650	612	324	430	180	652	262	238	238	406	296
246	216	1300	180	450	318	636	384	348	258	482	422
598	666	722	422	266	320	824	578	276	218	850	222
350	982	900	1032	368	438	324	808	248	280	360	322
704	158	560	688	202	202	154	458	148	258	262	160
790	508	790	362	532	346	356	674	196	382	426	608
586	248	756	926	516	380	452	274	170	338	252	280
422	416	782	326	388	292	234	148	252	370	582	354
656	334	1178	888	186	490	496	220	240	228	418	360
492	438	852	560	488	378	452	268	452	212	350	188
632	382	794	652	474	410	308	432	148	244	300	164
272	454	348	454	342	244	202	702	344	458	276	148
330	330	1242	810	264	212	486	684	502	512	174	168
432	208	1276	396	458	284	320	506	502	510	704	514
538	154	274	872	398	214	258	170	216	186	182	466
534	948	608	468	202	450	628	402	174	378	462	342
588	590	618	342	362	168	202	548	254	184	438	250
1042	346	790	1264	214	306	164	510	398	262	462	290
884	390	1220	158	380	524	300	144	438	394	336	414
660	610	700	358	290	498	480	406	396	390	156	250
764	718	570	1124	286	202	674	192	328	194	518	270
546	722	1450	844	268	208	270	588	276	502	308	358
498	256	692	378	308	444	702	418	152	302	642	424
790	302	724	478	150	252	788	538	230	198	234	226
456	344	1262	364	636	226	522	286	434	186	632	478
382	538	770	1062	282	168	390	206	286	472	230	296
718	360	898	168	468	410	444	394	304	372	262	490
514	502	968	614	400	216	510	478	336	186	546	292
536	626	936	614	260	550	536	166	406	160	246	276
490	490	1212	440	498	524	470	534	232	208	306	632
182	426	788	638	520	660	460	268	406	248	260	258
738	402	856	578	394	360	388	156	150	466	298	520
418	486	642	764	194	454	468	218	276	166	310	270
542	492	556	566	476	394	168	282	190	502	340	256
480	886	798	1292	334	398	586	188	270	236	512	328
570	554	1034	166	290	458	204	202	164	256	356	520
678	482	304	584	326	294	596	414	164	306	396	174
504	394	936	536	306	224	492	462	438	226	206	388
572	282	864	586	650	458	886	300	494	148	462	428
488	572	632	572	594	202	662	454	312	182	392	414
738	462	840	542	334	288	452	162	352	216	452	276
482	540	848	630	382	490	232	348	248	226	660	280
600	190	222	478	536	384	404	450	270	296	366	170
566	832	560	338	288	266	468	640	308	360	442	426
336	638	728	494	178	378	386	180	278	416	228	354
652	550	622	524	490	212	300	346	362	312	746	204
276	322	588	154	424	574	174	244	440	298	464	262
436	366	1292	280	620	306	452	410	258	388	696	160
792	494	940	502	408	432	670	190	190	206	548	340
820	466	586	722	482	440	750	250	192	166	260	228
932	494	742	456	360	400	626	592	176	250	438	144
646	334	434	584	348	362	594	322	434	150	316	412
356	346	728	1260	502	218	596	260	502	382	360	334
796	464	960	274	382	346	740	392	250	510	490	320
752	558	968	572	406	498	394	566	206	340	400	378
738	378	608	462	410	218	346	226	392	162	314	540
536	308	928	526	418	250	394	308	282	236	606	256
378	574	730	646	508	394	442	446	308	218	306	466
696	332	994	308	350	502	1128	640	414	300	600	170
678	396	756	378	232	216	304	376	176	216	420	340
634	330	758	678	328	276	268	1008	228	388	494	548
406	436	1060	378	318	254	480	376	162	270	264	210
822	414	790	794	210	416	544	388	320	320	302	376
910	562	816	390	406	414	300	512	574	406	400	368
390	296	1018	626	386	376	420	364	366	448	658	416
426	714	1036	936	358	250	668	378	162	332	588	200
706	348	886	848	530	242	622	600	200	638	418	166
780	934	668	344	192	382	516	516	242	288	228	200
538	570	850	552	448	306	308	1280	420	188	318	380
640	366	254	526	178	264	408	472	550	230	714	264
582	444	1330	358	478	400	814	392	496	402	822	378
340	366	1144	208	256	298	584	936	526	148	350	650
438	252	928	194	196	224	476	394	364	160	258	370
494	728	1262	178	182	312	758	190	376	410	272	210
398	468	896	532	152	180	678	520	158	272	306	168
446	236	1164	494	450	280	790	226	398	230	166	658
594	886	418	494	586	336	868	294	480	312	334	404
258	440	800	570	572	194	566	212	390	492	366	276
226	470	232	298	828	466	528	334	338	250	366	658
618	338	594	434	320	194	568	414	366	152	458	404
764	540	1218	304	786	544	856	666	270	272	522	564
198	280	1056	718	212	254	844	206	412	170	810	200
500	292	836	1026	352	162	484	370	268	502	164	390
622	438	858	488	226	516	320	154	444	236	338	278
412	376	1548	566	508	508	264	416	482	422	288	188
380	262	894	496	228	452	488	314	460	256	366	206
682	362	592	270	570	614	276	262	294	368	188	226
390	554	1254	440	150	260	432	480	270	496	434	390
228	400	818	598	452	408	752	438	288	206	520	316
152	606	326	632	452	464	340	202	344	292	322	298
738	706	194	562	694	220	624	292	450	602	420	468
462	436	1436	308	438	192	632	654	190	512	402	192
456	210	316	392	622	436	704	976	346	282	382	552
294	704	1220	598	486	510	788	406	210	344	456	194
620	272	682	226	490	298	686	142	182	208	308	552
554	478	468	548	390	172	534	506	170	216	372	246
212	384	1042	952	220	438	164	214	262	226	496	402
630	432	1428	376	254	334	376	696	198	282	258	584
256	502	522	704	148	482	362	188	486	366	698	358
832	310	792	968	204	168	614	430	254	146	484	304
288	252	512	376	544	238	548	686	222	242	916	268
236	552	198	218	150	252	194	408	282	252	348	272
506	422	848	304	454	274	600	426	194	420	352	340
540	448	232	460	246	276	372	472	194	190	302	462
392	716	790	380	272	468	242	338	556	286	264	562
928	454	1076	400	466	308	344	840	270	292	200	230
728	588	960	194	248	228	704	154	272	188	254	476
374	962	860	228	326	170	874	396	206	196	410	488
694	380	992	1184	228	434	356	462	220	172	292	224
1000	532	570	338	358	198	640	386	354	288	288	272
262	152	1090	1226	356	280	446	542	200	290	458	142
658	220	592	380	440	452	488	378	244	256	222	214
966	240	1278	734	178	354	540	254	362	184	284	200
916	204	1246	554	178	286	338	544	434	168	226	256
564	402	732	690	448	158	470	312	148	334	374	176
432	166	858	622	444	474	624	560	192	228	510	284
816	672	720	778	340	360	254	258	222	402	416	276
480	412	802	960	626	304	228	530	430	238	388	368
606	336	562	572	216	326	662	174	482	176	514	534
546	404	774	396	282	414	742	344	316	228	880	330
634	436	578	632	240	232	738	270	198	322	268	366
704	580	382	1004	268	330	930	466	452	374	342	324
470	526	902	346	208	326	962	328	230	374	672	214
702	490	868	844	386	332	590	412	244	160	364	180
560	314	172	672	420	162	540	264	268	222	248	466
346	306	526	508	482	260	948	376	720	572	372	248
414	448	716	572	252	384	366	394	286	170	646	196
1014	280	1214	394	420	488	904	312	194	320	402	364
596	658	988	328	466	202	852	148	206	352	310	286
366	480	966	172	470	380	510	370	214	220	438	474
468	504	1058	912	614	328	314	480	318	404	504	332
410	790	444	388	484	346	744	288	170	270	542	252
318	344	708	202	188	386	428	476	186	412	178	356
590	142	1008	720	234	310	176	566	284	162	170	622
624	228	642	356	438	356	448	588	288	154	190	250
440	398	726	666	286	220	168	152	426	282	396	478
286	362	928	770	474	266	394	932	260	224	464	290
310	312	918	606	420	502	748	284	316	232	702	380
556	474	484	510	392	194	180	510	238	166	796	234
420	356	1154	826	378	354	698	410	222	354	524	272
472	500	940	1570	368	178	504	172	198	434	290	558
740	392	868	780	340	336	656	344	200	248	328	504
736	554	888	580	286	484	198	186	414	342	536	160
820	372	876	406	376	496	284	180	506	228	472	418
322	666	1372	654	326	326	508	228	356	416	214	492
582	560	1370	340	304	570	436	284	470	244	484	442
560	478	674	656	204	332	484	220	314	358	448	634
554	430	200	672	368	284	788	644	392	308	960	296
850	482	652	456	422	470	344	730	286	488	514	194
358	556	1178	926	236	146	992	556	296	188	836	178
1412	646	886	212	494	556	154	546	356	542	282	328
684	530	550	472	498	296	522	164	156	358	344	340
482	680	1132	586	366	254	244	266	240	206	286	274
938	638	782	778	384	376	668	386	224	314	190	230
650	542	276	440	264	338	658	348	180	420	328	306
282	378	622	402	420	356	298	850	384	256	374	158
270	372	752	502	190	648	378	364	162	190	442	210
588	352	906	456	404	384	434	248	400	358	206	228
542	714	734	910	198	334	478	558	142	356	494	302
530	326	746	372	182	310	656	412	198	252	678	210
582	426	678	570	166	552	184	570	180	458	798	186
426	244	732	664	358	156	432	620	514	306	286	234
318	446	942	402	258	734	650	180	346	262	580	542
1064	346	1066	778	538	328	590	482	152	202	270	304
504	316	970	188	346	328	816	388	244	378	348	218
474	590	834	634	212	302	336	302	160	232	342	434
328	824	166	786	346	176	924	356	178	266	280	316
410	570	508	840	526	318	812	616	144	370	278	862
572	576	1206	380	590	420	830	572	406	224	480	594
574	704	582	338	386	308	490	646	448	292	508	278
592	308	850	764	688	314	628	210	418	372	296	326
648	494	470	520	368	362	306	392	310	148	220	452
362	306	892	776	414	270	718	278	414	256	984	198
444	280	1444	186	598	446	682	470	538	394	426	506
746	444	850	842	444	392	744	398	270	188	518	170
542	610	252	632	236	378	704	370	266	266	262	280
360	1004	498	528	240	254	590	540	512	404	422	362
170	424	378	670	286	358	746	434	470	182	386	228
290	652	612	994	252	178	358	414	186	282	664	468
450	586	860	204	522	560	418	162	302	174	482	328
392	222	1228	478	386	376	648	162	242	486	222	346
448	552	1296	384	552	330	386	212	238	178	616	154
468	208	552	540	244	234	640	494	372	258	186	202
402	558	1118	274	470	580	338	338	232	328	350	182
388	486	1196	468	554	208	370	232	274	256	548	310
468	234	1110	476	522	452	274	338	208	228	720	298
488	162	1472	670	262	204	682	240	374	214	1022	298
590	336	958	454	898	514	582	768	194	224	276	244
944	388	842	992	358	582	744	240	198	360	656	174
478	272	350	576	226	356	240	438	204	186	178	234
416	450	614	574	248	254	288	294	320	180	574	270
430	460	714	346	330	232	628	408	204	184	386	312
328	482	910	618	328	380	422	520	248	142	652	216
720	334	874	894	220	148	156	252	208	408	440	216
626	514	930	904	404	170	604	188	218	338	300	244
760	574	392	956	396	440	178	236	254	176	336	160
240	318	810	1042	298	198	356	294	252	456	648	356
416	608	204	234	256	262	878	154	264	310	584	724
612	474	1238	258	398	380	764	628	318	370	730	348
460	340	1220	430	336	460	356	284	236	202	464	218
752	802	806	742	392	418	364	624	294	184	620	318
234	328	772	246	368	344	470	652	276	396	624	448
540	454	650	1240	226	300	670	278	224	162	354	202
388	210	856	516	348	162	298	258	192	300	324	304
456	518	1304	284	320	468	528	262	232	370	414	234
256	438	1066	526	318	414	574	184	470	232	240	362
438	212	182	646	416	402	962	456	350	332	328	672
768	172	876	614	352	194	150	266	410	174	538	188
802	332	896	386	168	214	372	624	378	254	874	174
1182	408	798	558	266	202	580	604	416	250	528	282
792	470	1080	414	574	152	538	362	208	388	400	398
874	176	692	550	302	416	434	422	406	170	658	282
320	224	870	676	330	178	566	220	282	436	450	208
366	412	618	504	360	416	400	724	276	154	856	424
620	200	958	750	474	334	524	518	308	206	706	410
684	342	676	552	336	612	658	706	200	286	438	324
336	552	678	570	184	504	188	344	240	190	906	282
506	314	544	360	478	354	424	542	236	262	258	224
418	474	722	316	494	182	564	542	384	202	238	174
666	388	1008	152	326	210	616	314	150	246	186	196
412	742	808	614	480	394	902	1110	422	204	212	354
526	978	312	572	624	386	174	736	160	190	498	214
834	322	1466	250	344	490	276	476	434	242	222	264
228	272	1110	878	502	362	682	210	268	314	600	424
436	480	556	608	444	436	544	542	226	430	786	410
408	498	974	600	670	404	722	1462	456	276	234	284
368	378	752	456	732	296	474	268	398	184	356	480
432	334	758	962	354	212	932	146	380	246	346	512
678	548	156	376	560	440	278	418	206	296	322	262
602	468	632	342	542	282	632	676	300	212	582	456
402	580	1016	636	270	262	692	544	624	190	420	252
488	538	702	636	198	556	184	436	224	366	452	416
364	340	414	524	410	262	592	410	254	246	698	568
330	440	912	696	566	492	416	256	210	284	464	716
204	392	848	1106	284	390	626	696	334	498	182	292
578	528	814	526	332	722	608	298	174	184	278	348
816	318	1138	380	234	550	574	402	334	458	336	186
666	276	768	274	286	552	926	336	244	328	396	316
480	492	654	600	314	186	346	404	216	436	198	330
734	496	466	826	460	400	552	258	158	260	508	402
522	856	558	568	318	208	164	486	382	210	466	424
388	492	866	976	364	184	500	500	284	394	264	294
658	434	784	776	420	358	490	520	208	274	336	212
470	436	946	496	298	360	294	634	182	208	486	244
766	472	1192	302	414	288	370	398	530	294	552	326
560	254	1018	322	176	174	504	634	166	492	264	552
1276	484	1664	280	522	300	552	560	262	150	522	194
488	438	1056	166	640	438	382	270	296	212	458	350
690	502	338	510	386	584	1050	308	262	216	294	168
360	218	894	864	622	280	432	448	256	484	234	186
1024	334	860	856	356	238	516	462	354	358	474	430
678	260	768	182	308	470	502	298	412	380	458	236
564	318	444	246	470	214	466	538	390	190	614	312
408	594	392	952	256	344	436	402	222	300	272	406
382	520	788	234	244	212	496	658	212	256	324	302
594	324	1034	308	592	394	688	322	326	190	310	252
760	330	642	492	174	234	332	486	420	460	384	164
496	516	1186	398	330	384	750	322	464	226	300	222
322	186	900	962	334	176	518	956	378	234	316	218
684	402	942	650	472	530	962	434	422	210	240	212
292	648	334	688	780	364	726	492	350	250	206	340
982	442	528	946	504	518	870	540	240	180	408	172
860	468	1280	438	398	154	542	170	240	542	606	252
844	276	732	268	496	254	948	212	462	446	764	288
392	344	1644	530	306	142	376	582	330	174	334	152
844	186	1052	412	724	206	718	316	148	268	1016	290
616	348	672	308	558	300	284	328	278	340	218	396
334	410	646	406	342	226	480	298	218	400	320	270
250	520	972	178	422	386	334	746	194	242	356	396
234	364	1036	384	208	288	1150	580	304	186	490	246
526	254	984	1196	186	306	482	414	150	154	754	532
686	460	658	868	238	206	812	388	474	408	156	222
314	468	608	422	546	364	300	614	214	146	430	164
414	328	348	1060	170	456	636	176	264	180	200	170
558	324	1370	222	338	218	528	266	288	576	166	178
476	836	638	156	540	512	348	296	296	216	478	454
646	430	628	200	236	188	708	412	180	334	344	626
334	326	936	898	258	398	682	568	352	190	610	362
378	544	268	604	348	338	460	786	186	218	552	162
330	512	328	278	506	278	224	658	372	190	350	368
560	600	848	802	486	168	930	314	268	504	912	406
456	436	1194	902	468	224	298	484	172	428	476	388
684	590	546	812	392	242	330	284	184	142	1090	316
300	286	860	540	486	496	408	232	200	192	608	394
654	170	1138	750	152	248	274	328	262	202	314	220
570	484	700	432	600	240	470	196	520	188	514	490
472	394	426	676	314	398	312	646	238	152	688	430
614	564	1372	344	248	284	732	538	184	298	578	292
736	308	1412	168	308	400	258	308	144	416	396	312
606	566	1026	648	302	304	428	420	262	278	492	238
458	726	472	278	652	160	416	436	180	270	368	342
744	360	596	788	618	212	598	294	660	208	584	212
758	562	786	228	388	296	494	436	302	260	216	368
292	620	1100	960	170	246	582	374	400	242	558	404
740	500	1392	836	250	398	510	208	366	382	534	538
452	604	1476	674	824	402	364	164	312	150	518	470
544	342	744	716	538	176	668	302	380	230	308	376
570	570	552	328	458	218	396	462	368	270	494	528
372	256	700	370	590	250	370	318	382	228	516	402
278	282	1162	244	588	444	390	454	178	398	568	508
1220	452	880	662	252	430	678	324	380	388	278	390
742	232	878	614	486	270	588	840	324	452	574	216
934	316	714	764	190	304	260	762	602	210	442	528
1276	630	516	278	242	336	442	424	288	314	192	276
240	580	768	718	288	454	278	186	392	392	394	452
440	368	148	1164	446	370	292	336	160	458	446	348
720	522	664	530	696	484	902	260	150	248	626	168
766	308	556	822	984	264	608	396	430	296	242	240
324	818	776	840	236	278	420	262	354	268	234	268
402	306	698	264	406	486	630	618	320	192	842	524
166	472	1516	354	354	480	156	558	234	150	298	418
602	538	484	820	310	416	294	346	182	284	360	348
366	300	878	544	638	558	296	564	342	384	394	428
466	506	1536	628	270	430	158	246	210	328	282	174
364	446	902	384	286	362	424	202	498	194	398	156
516	226	1444	320	224	430	344	682	484	492	206	358
318	628	1068	1174	252	590	834	642	244	160	704	336
194	464	1278	428	382	302	426	308	510	168	1180	564
494	804	1448	800	510	524	504	176	282	162	300	308
332	538	588	224	536	172	236	350	202	202	508	276
488	244	532	318	430	506	1180	646	422	150	558	268
678	390	1548	558	210	428	422	216	272	196	272	212
578	462	750	480	176	276	284	250	346	400	246	174
576	520	1402	790	232	164	384	408	174	170	382	512
668	394	400	502	426	226	812	540	202	296	464	540
476	470	558	994	316	196	228	248	530	168	702	218
422	440	1114	244	226	282	642	506	352	278	500	432
234	456	1214	740	346	348	288	444	232	264	440	322
552	412	1430	468	232	264	354	242	186	434	706	256
590	318	1142	484	600	186	282	412	244	260	318	234
482	292	694	914	618	340	462	252	210	224	610	170
296	536	1284	382	512	318	148	552	248	282	912	538
824	314	982	308	162	228	386	336	390	268	498	312
420	1006	978	182	392	528	616	960	478	268	270	234
350	462	996	278	528	300	428	392	296	274	594	252
550	360	480	434	232	440	842	384	282	178	150	342
210	428	1210	366	212	636	398	932	156	208	670	164
646	288	512	750	224	292	416	506	504	350	326	410
200	316	690	546	254	228	546	230	260	352	402	318
558	402	546	794	402	532	310	380	250	162	198	402
472	676	490	216	424	212	158	288	262	220	316	296
426	686	628	872	464	162	442	432	424	242	870	514
626	302	754	940	462	546	272	504	190	340	180	232
748	302	1042	530	182	290	384	1146	230	278	382	408
908	556	520	518	190	394	612	316	434	476	436	586
674	532	394	388	458	268	614	190	234	418	672	202
280	742	228	1204	356	236	332	494	280	230	158	296
578	224	850	324	494	198	564	470	270	406	366	212
872	220	754	288	484	332	1060	224	340	332	436	404
592	464	996	568	342	638	554	480	432	206	274	144
670	326	664	520	364	226	918	386	402	276	222	534
316	348	1026	934	192	534	342	766	194	222	314	306
430	488	546	906	162	372	502	340	234	410	384	326
358	152	804	406	170	344	364	346	404	290	226	384
940	284	460	558	382	238	514	248	278	248	718	258
742	466	488	444	248	258	354	260	222	206	230	180
516	444	1198	196	240	250	562	360	208	248	222	252
516	366	1034	466	308	224	248	264	228	144	834	288
294	436	1002	532	578	218	954	230	468	240	342	306
510	434	822	648	220	160	380	228	446	236	300	184
752	542	702	392	546	522	424	502	432	440	694	350
492	234	572	840	244	340	296	656	250	628	316	224
220	552	476	772	458	372	864	392	236	380	412	242
356	370	508	524	398	230	676	604	210	202	812	152
852	388	990	334	586	376	692	514	272	354	358	274
1218	336	1058	698	192	176	368	152	452	336	476	142
268	352	1420	472	486	656	590	946	226	464	474	394
898	552	938	190	222	234	374	384	200	392	492	248
818	556	718	510	258	364	668	562	210	250	862	390
612	542	464	752	692	230	264	358	174	360	156	230
420	312	1226	512	302	542	838	736	370	516	182	188
678	324	1146	498	398	274	238	410	416	150	464	242
542	260	712	430	174	398	820	468	378	280	698	164
836	420	432	1114	230	194	630	386	300	352	574	200
720	256	1206	596	660	318	346	436	166	224	174	306
388	436	870	284	408	220	452	990	606	422	610	294
552	376	954	544	420	260	382	448	204	292	584	256
538	518	1174	912	474	194	334	606	182	378	276	186
436	662	324	324	236	560	338	440	182	336	544	346
408	498	454	236	258	196	394	390	318	472	358	178
396	322	596	772	402	530	392	524	474	180	550	224
548	724	732	880	358	288	676	522	204	198	352	384
426	310	832	596	326	538	332	378	224	420	544	452
282	194	490	368	454	272	652	208	572	174	776	510
756	246	778	570	576	152	234	518	254	196	336	450
1132	672	950	190	392	210	1004	388	236	472	406	526
548	410	1264	1094	742	170	594	460	322	152	696	238
400	586	146	778	198	192	190	736	388	258	752	204
442	706	1214	190	172	474	440	382	240	212	322	188
370	880	770	822	304	362	814	426	496	176	418	172
672	360	884	340	390	338	438	160	194	176	312	582
170	160	622	930	318	228	546	614	192	224	354	388
602	386	506	442	292	360	792	244	186	444	396	480
372	358	624	580	350	262	622	392	304	328	450	204
604	274	426	492	322	164	392	390	344	194	264	556
724	324	968	496	368	394	390	322	294	400	604	192
570	282	964	298	722	310	330	476	178	450	404	216
664	428	334	352	414	300	668	212	148	216	180	246
452	322	1360	584	518	218	514	332	310	390	732	480
622	604	338	230	214	438	460	574	238	400	414	290
588	256	690	938	652	242	568	498	556	418	462	364
820	226	966	302	542	186	274	234	306	234	594	698
572	546	578	302	390	366	476	326	234	264	358	590
248	742	746	1094	336	408	312	502	320	212	544	522
208	692	450	358	328	232	540	362	160	556	878	172
342	290	422	724	252	240	672	258	594	244	304	660
582	298	730	522	186	384	638	204	228	346	564	216
442	364	516	670	362	522	664	184	154	314	256	310
628	240	564	234	252	460	570	854	500	174	266	274
360	314	618	578	400	188	430	464	178	316	238	142
232	570	1250	636	182	376	342	256	348	394	160	312
548	534	844	226	560	228	1050	544	254	290	372	250
390	358	650	428	448	340	412	536	230	202	686	254
480	526	1238	752	420	594	614	606	204	146	774	288
256	446	958	1342	380	462	856	436	392	496	440	358
758	176	522	384	216	180	408	230	446	152	400	478
614	346	444	232	444	304	536	202	278	220	314	264
710	544	546	1154	324	230	772	190	352	146	262	584
784	684	906	804	344	240	712	206	406	232	300	368
464	590	592	720	354	386	384	308	260	230	402	414
676	400	1274	1066	278	316	574	164	254	146	784	404
568	360	202	932	278	228	530	298	458	208	568	442
528	412	804	324	322	352	330	236	240	388	722	184
486	620	918	1032	302	378	270	468	144	156	252	176
420	266	998	470	210	236	576	228	148	366	516	186
584	354	932	648	486	536	984	282	184	272	780	304
416	288	304	570	404	344	278	412	156	372	272	340
470	352	152	268	316	272	706	298	244	190	414	314
550	310	416	854	480	304	730	336	204	308	700	412
718	426	994	966	516	348	626	416	392	534	532	270
636	384	462	926	246	264	276	320	304	256	328	172
340	252	602	326	490	388	558	868	272	184	516	188
744	444	1670	474	410	468	388	654	276	380	258	404
236	612	660	692	484	492	402	322	280	164	346	246
598	844	626	292	530	220	560	170	198	230	182	206
608	176	720	590	488	408	804	548	184	174	432	164
600	300	1304	618	510	268	798	376	192	216	254	458
350	510	352	1012	324	372	270	924	380	232	218	612
652	452	914	480	736	208	684	314	192	326	602	172
972	430	496	308	536	558	608	272	214	226	462	528
416	456	678	782	222	448	354	162	176	154	1066	322
836	548	1136	834	532	224	426	330	214	362	354	426
412	1262	1092	760	434	156	578	726	192	238	402	464
758	546	698	270	658	394	846	232	364	376	686	270
1016	390	854	664	374	328	808	428	212	388	234	522
466	770	848	1066	184	200	328	396	308	398	296	208
228	688	1428	356	742	170	374	468	210	206	240	598
720	502	498	582	362	170	368	190	312	282	350	188
408	544	628	516	226	482	486	404	260	262	434	310
376	490	1026	638	488	324	408	456	194	172	226	580
382	706	1092	310	348	448	176	464	374	212	338	408
252	326	590	608	398	312	566	982	364	284	502	212
336	400	1212	484	266	400	1244	792	202	368	268	152
534	792	780	822	302	206	656	376	244	382	158	566
584	404	882	860	476	470	214	458	290	204	490	518
422	516	530	606	384	220	364	702	308	226	588	382
760	228	1184	676	388	264	186	602	294	202	380	268
812	318	1016	936	176	284	538	178	210	158	178	222
356	368	894	606	350	436	242	150	196	196	384	416
674	730	490	554	248	488	430	582	224	170	760	174
206	526	692	812	332	542	666	462	180	146	326	220
414	624	712	822	210	330	472	202	162	354	372	198
550	648	896	466	574	376	270	490	250	368	800	300
598	494	348	1052	294	548	720	814	164	244	474	424
316	506	660	504	410	420	348	306	278	432	226	170
454	396	698	528	244	160	468	408	244	266	522	240
482	376	630	1078	266	488	610	304	244	364	364	184
352	470	1094	468	354	172	542	538	300	230	404	258
676	416	1210	628	246	504	318	216	254	214	722	264
526	548	702	406	394	642	910	844	370	318	394	468
620	508	1100	1070	490	424	486	538	508	366	566	508
332	354	796	358	312	592	314	240	248	230	208	324
376	586	1136	924	186	394	234	528	352	266	502	340
856	348	1334	914	282	442	222	442	264	254	440	344
476	752	1690	692	700	236	660	454	384	214	500	370
982	778	1024	800	408	358	376	456	356	182	684	288
582	392	508	488	302	682	816	466	312	300	658	174
514	532	224	878	264	324	648	254	200	194	558	810
384	508	202	450	582	384	832	366	318	222	238	298
422	794	746	250	376	254	252	610	410	170	494	498
420	462	816	290	406	456	780	274	172	378	534	356
792	278	1050	430	408	370	380	360	246	368	398	496
556	250	1212	594	464	166	622	372	200	322	316	384
488	208	592	426	342	354	332	548	282	218	316	372
346	268	860	480	222	534	646	508	364	200	758	242
608	362	406	1084	604	416	394	202	194	154	590	624
672	526	810	154	460	478	516	454	274	202	380	308
466	274	1038	1120	326	214	336	370	406	194	472	248
268	364	732	640	208	466	442	882	280	366	526	632
232	358	964	262	298	496	652	272	404	246	744	368
354	344	430	412	222	180	510	682	234	228	272	404
734	354	836	738	188	360	346	636	302	402	552	178
342	384	794	388	212	428	286	216	200	222	718	224
186	490	1270	244	278	298	422	296	220	312	334	186
468	150	812	848	626	420	142	596	462	246	338	180
382	164	846	268	248	806	672	218	280	270	262	1012
390	540	438	266	312	526	712	250	174	292	516	344
360	506	718	996	256	188	298	498	238	504	596	154
532	528	1286	476	316	396	1132	288	184	242	182	254
552	554	670	1010	430	196	642	368	276	222	428	380
576	516	550	430	462	232	620	250	386	306	214	234
406	334	992	188	156	182	244	306	394	350	358	216
602	564	692	824	458	344	358	420	236	182	790	314
706	480	664	780	390	200	854	654	318	150	408	354
800	320	1214	878	438	328	774	258	230	280	408	416
772	538	826	364	448	326	422	462	242	336	678	218
850	590	804	450	488	254	686	674	198	242	400	238
856	738	674	484	192	242	616	444	328	216	444	188
566	854	742	854	530	166	448	326	476	398	562	488
374	252	1222	404	430	242	960	364	174	318	288	464
348	280	678	860	434	438	340	532	302	180	384	404
520	290	578	560	244	236	388	728	174	210	288	188
670	370	748	628	188	144	942	436	276	156	348	412
388	414	368	242	660	406	652	420	196	150	432	340
588	526	734	888	276	338	396	940	290	162	408	244
762	734	850	1246	278	244	306	418	284	282	520	264
362	584	1130	630	204	240	418	208	266	374	370	502
636	318	942	354	358	402	154	288	434	370	168	438
620	292	300	530	178	248	506	516	274	302	572	252
552	312	442	726	148	532	308	338	254	444	636	276
582	514	1066	434	186	276	422	764	374	394	402	224
542	526	944	792	284	420	392	1014	286	350	486	288
700	734	970	536	426	516	810	482	204	338	282	260
398	488	362	578	394	150	714	194	244	378	424	444
724	910	904	610	650	276	504	1040	366	470	354	146
852	322	668	522	224	238	494	876	254	370	244	364
640	264	868	382	228	398	524	676	420	386	420	416
302	410	754	560	258	306	388	396	302	222	672	352
318	240	644	260	326	294	630	268	378	344	200	528
488	612	1330	936	468	320	174	256	352	314	526	658
562	546	302	372	194	416	952	268	220	154	692	296
434	158	584	150	444	148	790	458	198	484	266	336
474	598	522	384	356	592	506	452	166	316	522	202
318	458	1048	382	458	344	720	576	222	278	258	416
772	456	1034	752	484	538	436	362	410	454	884	454
322	500	1070	354	350	248	290	254	484	190	962	326
918	412	614	602	224	248	424	266	214	526	444	272
440	484	1016	612	544	364	364	240	464	412	184	410
270	552	1444	496	246	226	442	422	172	216	386	242
648	318	466	340	338	416	750	822	286	184	240	272
186	242	878	592	530	368	450	552	362	312	268	454
190	584	1150	872	480	190	586	408	314	296	162	612
364	390	1298	612	312	392	348	630	466	268	446	450
1050	348	884	260	304	224	412	402	228	312	368	590
594	612	576	486	142	386	362	364	386	316	530	194
234	278	1020	536	346	168	1028	478	364	192	656	188
378	630	894	550	562	264	482	404	202	230	194	490
748	252	528	512	408	228	550	406	382	212	776	328
322	274	744	362	428	480	346	204	372	202	242	632
366	184	622	400	278	370	768	238	420	208	468	328
228	270	248	1030	468	404	412	252	160	414	538	250
476	346	954	390	614	526	708	298	522	312	496	390
442	374	508	448	324	576	698	360	186	200	250	520
530	688	398	364	602	372	328	202	212	246	378	422
702	492	794	442	358	550	338	424	328	316	236	538
400	284	778	250	266	196	306	250	250	252	864	452
792	838	884	502	222	482	620	178	372	214	1036	176
616	514	334	568	308	666	496	324	166	148	366	446
366	504	1172	380	464	180	200	424	154	386	402	286
420	254	556	308	542	198	418	1478	148	180	484	442
602	218	692	466	210	454	272	348	168	196	388	244
372	494	1326	552	202	242	494	408	428	380	896	160
702	448	642	782	436	314	720	238	262	264	262	396
396	368	270	346	210	414	188	354	318	150	556	694
620	418	480	1034	246	338	306	536	162	148	208	324
472	280	956	346	256	264	576	400	524	316	698	512
486	602	916	376	490	446	430	248	332	156	686	356
434	356	1356	1076	404	384	328	358	206	464	290	242
412	788	1038	430	254	392	412	230	184	206	472	494
438	440	926	412	260	298	714	286	348	330	782	278
520	416	1302	468	264	190	462	302	154	258	644	344
812	426	808	494	614	258	450	516	332	222	290	424
966	856	568	868	216	254	836	408	396	350	686	216
630	264	760	616	742	346	502	172	296	392	292	878
668	646	972	906	554	214	214	360	324	392	172	532
504	580	460	432	526	332	484	500	260	456	176	210
674	864	820	1308	594	298	736	358	684	176	194	528
578	390	578	1026	466	264	258	226	244	230	166	284
394	422	1280	578	426	264	972	546	344	208	238	686
278	282	948	614	208	218	384	534	200	378	464	416
654	200	1654	852	252	382	526	234	356	242	314	308
588	608	734	616	280	456	372	302	326	454	396	238
552	510	384	838	266	192	420	460	216	366	218	250
700	484	788	1120	510	446	682	576	272	304	548	270
512	592	980	680	668	208	432	156	206	342	156	378
636	380	462	474	468	370	624	188	288	252	222	230
334	480	526	880	240	386	290	208	402	182	410	380
884	282	738	610	414	372	556	434	272	324	204	504
456	624	232	832	466	356	524	370	274	246	452	158
608	458	372	890	510	324	482	554	194	170	242	284
484	252	658	608	266	386	650	162	148	154	494	264
266	174	1232	536	170	452	396	608	278	420	656	398
516	252	584	1150	522	150	190	270	272	290	242	192
458	514	1176	356	148	228	700	252	372	210	266	394
280	546	840	446	566	392	478	250	186	350	656	296
908	158	1224	510	316	166	582	446	210	296	326	260
256	474	488	388	252	248	724	246	178	442	618	174
440	540	582	476	518	466	418	152	382	534	430	172
628	240	718	348	248	422	936	172	154	270	314	294
590	682	246	660	196	446	686	210	194	386	382	206
272	484	868	538	358	246	398	298	378	366	318	428
354	442	1086	784	476	540	504	816	232	272	192	396
834	268	698	542	278	266	888	564	258	274	464	212
414	286	680	616	712	452	578	336	214	230	440	360
832	400	1336	566	478	328	212	414	382	338	706	556
1168	438	1064	224	366	434	792	754	314	284	372	316
916	334	1136	722	530	536	434	470	522	228	362	612
272	606	746	584	260	338	572	630	150	236	296	154
332	552	614	398	216	740	558	698	240	376	170	176
678	902	424	426	148	276	838	846	254	158	680	450
526	374	934	680	184	502	476	316	408	326	304	340
492	416	658	396	690	348	804	238	180	168	276	486
848	576	960	326	342	346	198	444	226	196	438	316
486	382	1270	746	422	316	1190	580	164	418	456	398
536	316	632	500	286	148	546	398	244	328	760	318
674	610	1026	1088	272	450	390	456	340	460	374	548
562	172	236	652	362	344	714	542	368	224	534	328
900	462	488	730	394	600	898	310	226	316	318	490
898	594	1144	616	406	318	380	268	190	344	630	466
616	602	1112	984	476	534	212	546	258	394	590	478
426	1080	788	178	428	256	520	660	220	296	314	248
598	210	746	388	258	244	576	418	360	378	244	548
656	674	210	808	360	330	182	522	502	206	246	200
476	474	962	758	336	220	854	212	180	234	308	448
498	330	672	854	240	294	222	578	188	436	320	348
600	278	1076	634	342	574	674	368	350	206	544	236
562	232	900	520	452	284	464	434	160	300	466	420
520	486	200	676	308	474	150	442	266	356	828	432
882	544	1116	598	256	458	270	266	222	354	492	584
272	378	644	272	366	192	568	370	224	176	284	384
672	412	364	1046	476	164	668	510	334	314	426	248
264	560	776	606	214	838	218	262	474	482	356	510
508	666	900	638	294	504	458	350	278	238	352	228
370	514	856	418	310	194	224	302	168	336	162	494
250	506	1172	804	386	424	498	346	284	336	402	176
554	204	528	796	278	228	1262	544	194	176	258	264
458	198	1100	800	354	208	422	486	158	158	388	254
646	326	274	382	218	710	620	432	216	214	222	224
470	284	550	156	540	416	718	252	148	360	216	250
826	622	788	766	558	268	566	776	220	248	196	494
546	522	1068	540	336	214	918	222	238	380	626	254
454	330	630	746	258	198	704	450	480	454	376	358
200	316	690	202	232	222	442	338	250	334	716	290
888	214	646	980	476	292	678	162	204	450	620	220
154	242	382	728	290	352	388	800	380	182	312	316
632	276	550	646	398	208	480	166	202	210	636	646
496	622	746	736	432	302	418	722	254	278	396	512
210	788	924	986	160	160	634	466	498	196	480	696
552	266	792	446	200	334	300	1086	246	292	366	702
422	486	572	1174	196	276	488	512	260	176	562	272
466	362	452	256	436	260	510	272	300	414	278	690
382	304	934	630	172	470	750	462	202	158	466	316
282	326	1332	210	542	332	674	610	488	546	560	504
612	296	1214	458	402	344	428	582	342	150	482	302
1090	776	1344	348	622	226	560	262	422	280	186	176
256	456	966	756	580	196	546	668	422	262	480	360
348	340	616	472	388	374	334	316	204	156	480	310
446	572	746	518	496	396	266	668	446	322	622	384
1104	400	790	168	280	204	824	296	344	220	866	542
306	598	1132	318	502	366	370	292	272	368	544	370
506	378	994	332	258	258	462	434	416	384	440	498
368	402	1008	530	490	248	318	734	428	188	236	208
418	530	656	796	422	400	582	292	202	380	322	186
408	542	1168	618	314	320	434	186	474	252	432	536
506	530	492	570	288	174	502	286	222	286	754	412
642	450	1000	882	214	240	564	362	352	172	528	182
692	624	550	326	532	240	336	306	230	244	408	306
200	302	652	502	306	300	872	346	180	162	422	320
448	362	1256	488	506	238	800	246	292	184	318	220
952	606	1154	698	290	480	344	1004	344	168	216	394
808	524	1052	684	172	400	148	360	248	478	192	272
572	382	490	310	302	262	526	216	578	314	418	212
678	326	474	892	334	426	320	610	322	412	258	624
520	248	872	390	196	352	426	228	276	324	206	436
444	580	1252	388	216	536	164	224	276	272	424	306
818	234	886	492	206	268	310	274	362	396	202	214
890	338	982	438	498	234	614	520	338	354	570	318
342	198	232	494	268	304	688	296	310	270	334	520
166	340	1296	736	270	296	670	414	440	242	206	520
190	506	326	806	282	222	520	860	144	464	316	288
746	332	1232	588	562	208	480	416	152	218	374	390
336	334	788	656	256	272	410	278	310	470	192	192
854	642	580	514	548	330	484	352	196	248	712	246
574	684	932	1264	332	186	418	296	208	550	488	350
882	392	958	464	434	354	368	256	484	174	352	474
426	676	1240	902	412	206	442	264	142	342	384	168
598	446	1188	716	216	402	560	572	204	356	658	380
528	342	1510	404	404	324	148	720	302	222	400	214
356	150	634	690	670	412	448	278	256	198	414	326
868	466	688	588	188	252	466	352	234	206	492	456
1008	166	262	394	182	226	334	180	188	278	282	452
520	258	490	660	532	506	434	478	558	338	208	376
320	664	1238	444	210	338	596	312	338	278	380	292
406	514	1062	782	430	306	360	458	262	304	454	386
352	270	926	434	264	238	360	606	252	366	206	686
210	290	1338	988	168	472	332	320	206	362	274	348
384	500	716	378	374	474	282	376	586	200	600	220
300	574	858	570	564	398	634	530	216	278	438	246
226	246	862	530	400	340	508	1010	502	164	302	464
302	648	570	582	194	218	390	238	232	410	300	308
348	198	956	174	396	252	1102	192	528	370	330	416
740	338	382	450	472	500	322	218	324	266	214	390
370	306	894	480	324	366	446	892	204	430	230	508
670	472	1240	1140	414	348	368	266	236	374	458	712
610	496	1046	500	238	382	578	536	316	200	464	364
444	364	1316	300	262	348	626	294	266	238	208	216
616	440	1256	652	470	268	296	426	236	396	538	566
722	336	604	260	284	170	476	724	374	240	650	232
776	490	1146	356	192	402	386	364	180	184	592	192
616	244	1326	776	322	212	542	770	208	490	224	296
590	370	1028	400	382	590	348	408	274	182	458	168
162	190	610	358	412	570	734	276	190	182	272	180
752	840	494	326	368	304	448	230	380	216	204	674
602	334	494	318	492	296	502	424	266	148	450	248
382	242	148	204	236	306	436	590	232	472	556	304
776	570	202	532	172	216	562	328	380	336	612	248
640	412	1376	382	352	160	716	180	202	354	484	490
948	724	1046	560	290	268	342	188	224	244	628	162
858	628	1682	526	536	312	728	552	496	234	220	482
684	518	916	818	306	228	642	532	496	252	252	374
218	564	556	664	452	346	480	492	282	372	312	232
386	262	612	926	156	264	340	452	198	204	426	326
470	368	1038	502	320	398	568	416	420	158	356	856
458	528	844	598	430	506	996	356	488	174	298	352
230	374	590	364	440	390	512	774	198	242	616	554
700	520	526	798	378	168	602	742	528	362	246	292
866	496	916	428	234	212	734	484	286	156	194	260
550	842	986	562	412	446	408	304	474	368	412	416
766	556	388	728	378	396	634	232	172	188	340	186
182	480	674	374	456	238	494	450	498	342	366	506
580	450	1008	834	330	340	588	288	440	186	690	534
578	282	1046	348	204	386	472	182	310	472	250	596
438	560	1214	456	292	262	384	1270	312	360	214	416
388	368	1386	378	250	356	346	514	160	210	192	476
578	438	696	734	330	264	732	618	236	284	814	608
156	844	484	1426	502	292	294	478	262	234	296	230
338	592	1292	396	426	318	836	1082	146	448	292	432
794	490	1076	622	350	226	566	622	218	156	530	442
690	304	186	674	440	320	712	276	300	470	294	178
618	622	564	1230	442	466	524	460	276	314	356	610
162	348	938	732	588	424	356	448	266	330	424	142
616	250	1380	522	144	150	710	280	162	334	362	480
480	558	382	298	432	266	450	264	308	374	342	262
854	564	946	746	474	372	272	476	482	168	348	306
496	478	544	412	330	322	866	394	346	184	494	412
580	512	470	1084	354	172	794	324	518	216	762	202
494	502	1032	1048	446	260	354	256	284	420	248	230
606	534	1418	686	216	410	816	266	188	214	474	538
890	828	894	268	954	268	474	604	184	472	204	250
662	318	1034	314	468	218	656	510	200	282	296	348
412	460	1310	676	496	352	252	352	214	232	512	510
390	378	646	278	576	654	908	262	282	434	170	522
574	706	338	978	448	352	598	526	148	212	388	408
492	368	754	410	294	286	1206	348	154	358	516	254
368	540	962	1094	392	424	894	288	168	272	336	312
630	502	1088	768	436	266	202	268	262	418	516	380
536	470	580	702	442	266	418	518	388	198	638	290
674	444	1444	626	234	302	292	294	428	358	488	408
478	172	886	1012	280	416	548	414	544	300	254	480
534	600	462	238	312	398	864	424	266	520	328	246
700	288	1070	460	286	328	514	480	418	196	710	354
482	996	936	630	404	218	614	510	402	208	170	314
678	586	684	538	398	416	816	504	250	226	240	260
214	484	702	582	362	442	896	418	310	424	836	526
568	486	702	824	258	320	216	630	290	440	384	480
402	310	422	730	470	644	318	336	412	328	424	214
702	548	238	150	154	416	438	526	358	372	230	536
742	488	300	426	286	334	434	438	310	398	184	400
412	272	420	294	420	326	584	170	242	222	278	192
362	676	210	824	258	226	436	668	562	238	158	202
430	288	338	372	320	248	276	468	280	280	408	220
972	266	222	542	260	590	606	416	230	184	438	250
674	602	918	460	586	300	360	438	250	176	546	270
610	438	1126	690	752	254	536	558	324	372	380	720
510	296	678	196	466	152	492	288	398	370	338	558
544	588	912	198	408	154	470	332	416	188	354	538
888	760	762	394	470	204	754	722	324	212	668	192
832	392	1206	550	514	416	316	614	224	188	896	260
320	396	1382	730	470	318	492	546	360	358	174	388
518	576	666	390	336	250	532	188	188	228	412	200
420	424	514	674	346	272	786	350	312	250	280	432
174	404	748	666	382	400	752	542	438	424	182	452
296	548	756	230	490	242	492	230	218	170	318	258
402	394	590	314	460	304	542	272	290	268	696	358
528	304	962	756	418	234	574	628	212	388	448	210
310	446	508	222	626	442	430	294	448	174	592	314
572	588	824	262	446	276	256	170	148	546	586	538
684	608	640	188	258	484	272	776	430	298	214	190
446	404	538	790	368	250	176	342	378	252	160	310
168	696	706	400	352	352	234	600	458	298	384	420
460	222	1102	580	278	278	578	632	320	384	242	634
244	170	376	614	308	298	472	242	248	338	524	446
544	150	904	860	286	304	786	418	172	432	432	188
452	306	444	504	340	298	202	384	518	320	474	270
562	450	398	492	288	416	690	146	200	208	198	188
312	438	396	172	192	236	648	254	340	210	168	242
606	650	824	198	158	466	664	260	146	414	522	370
530	242	880	540	214	232	480	322	346	238	186	268
320	372	896	522	414	170	856	308	214	530	272	228
488	586	388	776	342	218	372	578	164	268	398	282
596	522	1018	866	228	332	866	352	266	272	334	590
726	424	580	338	226	258	424	290	236	418	354	376
802	468	694	542	166	186	342	752	412	258	898	252
656	326	1130	770	254	212	554	152	300	332	206	458
994	398	530	468	516	250	770	868	170	178	568	230
940	400	466	604	482	410	828	356	422	192	586	186
346	360	1486	316	276	330	400	498	182	270	550	306
646	646	468	240	412	352	506	200	192	178	346	364
366	286	630	540	220	232	812	612	502	246	320	322
864	196	968	586	520	418	392	212	290	216	316	292
510	340	1392	578	276	214	256	284	252	354	450	328
604	550	934	614	380	508	892	740	230	238	380	288
262	764	1132	728	296	468	578	402	578	314	420	312
590	534	646	654	460	374	820	322	396	230	634	364
450	238	682	450	320	380	416	258	296	178	400	400
438	426	840	748	224	236	728	492	246	280	542	294
514	528	1154	384	390	152	772	458	152	362	506	292
550	192	236	480	318	172	480	360	178	312	346	204
388	300	1184	246	488	410	830	184	212	160	276	452
872	504	498	668	220	218	228	304	346	250	316	396
638	286	740	492	212	386	272	522	290	238	186	250
628	316	750	286	164	286	266	682	526	220	202	362
914	674	568	386	350	280	684	630	466	190	254	602
846	436	1450	686	370	294	458	456	230	294	204	376
544	574	1166	506	536	354	524	378	220	478	430	290
308	298	510	542	240	546	344	296	212	456	358	366
578	516	1094	478	330	426	638	486	390	952	598	392
640	320	544	658	262	454	544	362	244	340	190	276
430	470	732	228	382	480	182	174	256	338	226	250
494	758	600	1190	602	580	578	220	258	370	264	536
408	494	196	884	614	252	506	532	418	246	424	312
820	594	230	166	294	404	564	486	188	282	352	612
568	778	398	450	316	422	584	248	340	142	248	240
342	340	934	180	190	290	808	274	438	440	230	480
740	722	1244	172	330	426	244	490	484	342	448	216
790	308	802	204	454	254	676	250	328	274	476	228
464	340	148	942	536	212	590	504	278	174	320	420
394	346	972	544	240	434	454	230	392	632	604	314
714	352	1404	238	224	468	558	206	248	432	1062	396
758	278	304	770	376	532	688	358	378	196	310	390
570	240	650	432	578	456	392	560	186	314	682	284
720	378	862	1006	558	180	338	526	742	230	412	452
564	740	1338	1076	230	378	248	378	222	334	474	410
370	290	332	344	180	554	778	262	232	158	518	164
522	354	190	980	312	336	486	270	384	346	184	356
704	346	382	332	506	242	742	546	142	306	404	152
874	254	822	1048	410	254	328	318	184	256	292	166
614	442	1012	572	232	556	490	640	262	278	462	170
168	450	252	620	272	382	352	336	254	280	300	388
692	608	884	300	452	270	740	348	266	246	484	386
638	278	932	342	298	206	1198	704	526	226	376	428
764	278	1224	530	382	342	454	604	448	258	396	196
478	192	708	336	460	268	734	264	290	152	218	144
654	374	968	338	788	398	920	540	222	194	222	866
632	656	678	902	296	330	630	424	338	224	380	236
302	636	464	582	434	402	666	670	314	256	760	502
172	282	768	962	420	404	188	646	302	290	458	172
1070	500	1068	248	536	374	278	542	148	380	328	224
706	280	970	774	576	454	328	794	492	350	306	608
838	334	1130	750	416	318	560	234	234	310	346	400
288	232	762	560	288	250	400	584	356	362	422	472
776	314	772	472	330	418	464	480	180	232	680	144
706	642	680	794	508	412	252	334	538	202	342	198
520	462	684	304	316	412	426	670	174	224	274	722
272	366	538	246	416	254	158	326	440	302	156	282
636	512	560	1514	522	206	634	332	154	270	358	556
404	798	986	956	392	224	338	198	250	386	384	502
344	586	808	472	502	270	442	190	358	218	620	320
656	364	200	286	644	632	342	680	210	434	290	424
338	450	780	292	174	156	540	438	322	422	220	352
786	292	1178	712	562	440	292	442	286	230	242	690
744	452	918	368	348	426	662	306	318	244	674	258
372	570	766	342	250	506	440	570	220	196	478	292
790	538	558	476	220	588	960	434	206	432	184	186
448	580	224	658	284	160	164	546	208	256	760	284
498	638	338	1094	258	218	306	568	424	308	232	506
378	420	894	740	472	420	822	550	184	474	312	350
628	612	600	382	228	432	534	370	326	422	208	280
578	280	1282	848	502	340	418	600	280	328	230	296
444	460	526	192	592	148	300	384	318	396	434	384
558	354	1346	472	502	306	436	310	254	264	458	344
1010	652	648	156	322	292	912	512	412	256	192	286
416	556	974	902	440	292	218	488	276	190	198	288
272	232	1176	782	522	558	432	584	236	166	400	524
146	656	512	708	368	260	648	592	306	276	498	518
424	460	1594	1002	178	288	584	366	256	196	198	500
1004	848	1038	382	682	700	518	436	340	174	408	430
600	644	492	570	398	234	520	532	192	250	362	418
462	438	896	526	280	348	404	408	288	268	312	210
226	348	266	762	596	216	824	308	144	340	428	370
766	432	1046	718	352	314	658	496	394	354	218	276
424	446	908	712	288	406	382	368	168	224	164	352
388	214	912	532	196	350	490	310	204	154	338	264
752	310	780	636	222	386	528	594	162	322	404	266
510	476	924	558	534	198	294	326	354	256	480	420
748	614	740	576	462	312	160	286	194	232	714	250
430	466	1420	802	464	234	474	156	304	378	310	246
252	324	1112	176	200	178	872	388	352	220	316	324
978	252	1000	1156	324	448	992	294	364	202	356	300
338	326	674	828	228	308	656	300	262	376	248	374
862	276	614	392	552	450	516	530	300	166	164	714
536	220	616	730	204	368	550	420	282	154	320	434
486	152	700	668	166	150	212	360	324	286	432	252
324	194	1098	272	576	268	420	232	286	304	338	212
802	214	656	1046	546	718	290	786	458	344	324	486
678	540	1174	396	374	442	642	280	306	530	434	210
732	464	258	306	210	282	354	160	256	214	360	228
584	264	1066	868	442	324	584	640	306	232	346	186
478	384	1204	700	614	580	832	432	562	158	322	542
562	244	1104	460	368	306	446	1028	264	160	208	372
216	368	1010	492	420	278	518	560	272	316	318	466
332	216	788	922	396	190	248	294	354	298	322	166
826	476	258	830	272	442	336	406	448	528	916	316
428	608	452	614	304	276	496	260	200	256	324	324
370	534	488	438	380	246	436	148	376	180	604	170
484	542	546	320	520	390	454	388	274	210	614	256
846	646	876	850	528	532	396	332	358	368	324	328
494	756	926	446	302	486	626	332	296	306	924	194
476	300	774	370	410	404	426	532	510	204	480	208
916	684	896	1042	988	196	594	656	208	508	598	512
446	274	786	414	498	394	198	394	238	364	354	246
562	390	736	290	418	448	554	202	150	422	262	410
452	1092	760	468	192	280	630	276	236	470	372	300
604	498	588	352	686	256	688	414	170	422	292	574
356	828	1094	536	252	284	456	226	320	194	298	302
310	762	502	602	188	478	616	470	178	444	218	628
774	876	370	734	410	310	534	234	356	540	330	292
350	540	1116	984	226	274	216	332	240	370	444	210
418	330	1622	436	148	226	652	534	154	312	366	524
194	272	360	424	288	436	660	354	392	512	900	174
598	512	1186	506	174	236	490	468	158	276	316	218
662	424	752	1054	284	470	756	346	220	240	162	568
528	392	1310	662	426	284	238	534	418	154	430	806
476	382	476	624	226	392	238	374	198	244	510	428
466	254	780	654	492	362	618	444	194	530	310	290
468	220	1168	272	234	148	920	332	206	168	202	216
322	402	1300	716	258	246	630	532	296	228	228	498
612	304	974	792	292	254	376	438	366	412	372	316
564	348	356	556	326	196	834	788	292	214	180	170
694	492	470	348	504	250	256	574	170	394	318	566
1172	428	1158	418	802	244	290	644	354	350	476	312
518	410	532	974	220	370	400	546	318	334	850	396
646	450	1168	610	242	200	488	292	264	412	292	866
520	388	578	736	460	240	712	786	300	234	166	202
234	508	696	356	282	346	210	372	408	160	308	298
592	320	492	340	476	186	732	570	440	184	376	222
332	372	530	248	396	226	326	898	286	216	542	264
490	238	872	378	408	230	686	268	148	280	594	400
406	386	368	338	538	284	556	396	254	460	284	250
446	742	146	798	268	398	472	374	374	412	464	322
634	604	686	474	430	210	488	730	160	322	154	318
402	246	1190	726	362	522	486	246	332	260	674	158
508	386	358	814	256	192	506	614	282	150	604	202
732	502	976	504	504	390	520	366	260	190	430	428
670	478	1062	238	366	202	296	366	288	356	404	152
742	492	940	426	250	406	576	350	208	318	170	284
648	260	940	254	336	326	782	440	316	348	662	260
620	268	998	166	256	244	370	344	348	340	432	164
494	406	1058	706	304	302	576	258	306	270	252	252
924	664	312	540	434	214	716	342	284	276	612	320
792	544	436	322	266	176	374	606	292	344	202	210
714	352	946	438	372	280	418	234	314	488	578	244
270	414	534	1380	216	404	206	442	362	240	362	198
258	558	914	406	392	362	658	274	322	502	316	308
336	534	944	532	434	502	190	224	338	532	688	376
572	512	1042	396	260	242	530	288	228	182	418	204
594	346	1004	550	314	176	322	548	330	254	590	732
682	466	830	884	280	518	250	504	352	446	504	296
424	396	510	1096	464	430	204	358	372	190	570	214
218	242	800	370	426	200	510	520	378	212	186	356
652	414	974	502	438	342	570	284	240	318	224	398
344	426	618	286	764	308	500	228	448	254	700	142
276	408	816	448	296	380	348	482	282	384	390	250
894	330	280	576	368	544	444	566	468	380	408	254
554	282	974	366	264	310	472	430	420	288	180	372
330	490	634	414	478	204	334	324	182	550	216	352
264	406	814	398	512	366	154	508	196	252	178	522
354	446	1284	462	230	182	466	350	266	344	344	354
426	404	504	312	354	222	196	460	208	168	180	262
462	254	640	948	280	424	542	538	228	400	476	360
314	262	1210	864	202	422	734	364	180	244	508	186
380	682	604	658	366	270	376	552	184	406	304	326
606	408	1150	576	572	300	544	214	304	382	546	200
548	454	878	380	420	162	990	250	452	240	192	436
324	264	934	562	330	546	364	396	636	280	446	466
386	208	466	782	360	372	288	162	340	298	374	564
426	528	628	946	264	320	784	222	378	220	232	364
582	374	516	388	334	518	600	578	166	192	410	298
408	312	340	648	344	444	552	390	214	190	510	324
376	298	376	262	372	172	928	192	258	174	218	324
472	430	834	304	584	400	640	534	540	202	276	510
422	442	354	1086	414	260	608	554	246	228	468	244
736	430	542	420	234	212	658	666	196	196	288	202
1124	254	778	234	492	188	170	310	408	410	390	310
462	868	906	480	454	552	938	612	508	216	402	400
384	314	442	292	276	290	384	308	208	230	324	282
602	712	506	660	358	394	1016	244	378	400	788	162
648	480	934	486	418	364	562	484	222	280	406	234
588	194	908	838	396	654	358	374	382	430	502	356
676	636	768	154	314	290	428	910	414	384	436	204
402	398	1326	486	198	272	642	250	298	180	278	556
324	338	996	728	394	284	240	164	198	208	760	280
532	292	602	504	298	536	310	302	212	324	422	436
648	244	348	398	214	564	326	212	270	212	274	394
378	294	314	318	390	174	462	726	466	226	492	304
410	156	840	396	308	320	430	626	168	258	436	388
664	282	720	392	230	192	436	524	334	212	516	290
440	532	370	586	254	334	736	238	480	256	270	490
508	472	480	472	316	212	380	476	214	224	266	312
612	430	754	412	362	422	524	256	356	372	606	284
562	494	584	566	194	318	300	556	334	206	260	398
190	658	1150	286	386	532	840	584	528	168	434	390
240	264	1058	1074	454	344	742	310	226	348	298	474
176	754	972	682	346	386	478	346	176	366	350	394
1140	414	1004	286	324	446	544	646	448	204	526	264
408	494	972	168	514	318	482	624	218	278	732	366
528	470	1190	506	316	196	162	624	218	440	202	232
428	576	736	594	174	406	558	532	294	346	466	176
698	452	1172	802	550	168	496	398	360	444	568	142
322	340	718	684	698	472	332	610	196	254	220	600
430	196	1160	332	458	372	298	472	468	200	636	314
580	526	434	336	390	452	192	192	336	414	394	472
358	398	704	554	512	330	374	164	274	396	406	274
488	340	866	992	640	272	314	388	550	182	454	742
704	520	712	430	218	546	622	582	398	454	310	734
528	556	626	630	672	282	222	448	158	242	214	210
944	246	604	1372	274	364	590	798	242	166	588	272
784	488	802	548	538	198	312	328	280	302	516	394
406	450	774	656	184	390	642	412	288	220	482	560
318	518	864	714	500	272	378	600	260	172	508	240
336	386	544	584	446	176	660	396	288	270	344	262
574	402	936	1386	412	542	532	406	304	374	614	156
594	228	206	390	384	360	738	724	302	228	372	276
380	788	1230	670	192	432	1018	478	182	202	360	318
850	490	660	788	458	454	336	392	222	302	226	236
166	296	168	720	444	478	940	436	244	322	446	178
596	480	570	392	280	474	400	292	180	218	370	518
536	1052	874	490	724	338	646	304	260	372	506	172
560	484	926	694	512	304	576	508	278	202	488	306
354	466	436	376	172	414	756	398	454	284	362	426
652	336	294	692	344	446	664	502	244	210	168	320
1032	314	568	502	368	428	228	244	144	216	352	458
144	530	862	308	302	426	954	338	358	304	826	272
602	354	768	860	406	418	500	364	382	282	346	414
358	614	706	506	346	584	488	390	280	204	450	326
640	540	1206	1186	502	466	418	230	412	304	472	358
240	302	660	604	228	460	688	150	236	182	276	460
512	570	1132	600	314	336	730	406	462	288	302	248
606	444	1058	488	458	512	500	510	264	342	448	200
656	420	498	544	526	190	472	452	218	166	278	536
684	476	694	612	542	468	282	414	422	394	158	400
888	528	372	724	510	232	318	528	464	184	340	364
566	430	628	444	734	492	686	244	238	328	660	274
660	692	894	1250	658	246	476	320	186	226	390	150
684	626	1006	516	458	248	336	342	228	432	630	190
668	412	296	734	464	376	664	636	238	268	328	270
500	326	924	1034	476	194	794	460	272	372	158	486
720	296	802	860	300	326	312	316	172	378	402	692
460	306	460	584	252	274	542	440	164	382	232	334
294	606	1100	1014	688	244	808	194	150	320	540	338
490	390	392	344	232	548	286	528	178	222	218	362
176	588	604	822	412	460	514	360	204	394	660	276
878	334	950	914	202	420	308	544	338	500	814	516
482	616	788	612	226	448	630	390	328	224	326	210
896	584	1310	990	486	354	380	518	600	206	338	350
628	362	1384	366	394	236	548	150	442	338	344	422
372	370	1080	398	594	338	846	310	472	342	872	188
496	444	844	894	416	320	428	242	292	168	588	688
552	226	818	538	602	260	610	508	472	274	330	162
282	454	830	536	534	376	518	820	318	238	688	210
306	374	1016	510	290	312	612	228	520	320	340	256
620	382	458	908	574	258	880	952	176	192	282	276
434	432	520	928	426	346	290	434	278	302	442	288
1012	718	758	326	282	142	222	286	232	188	352	166
990	326	692	388	174	374	830	622	228	262	292	340
450	326	300	668	224	250	828	420	262	338	252	336
560	526	962	746	258	524	236	540	258	224	676	288
580	404	756	514	370	290	410	456	390	408	264	422
354	562	1048	828	174	290	766	430	144	522	230	212
358	456	990	620	250	224	262	498	210	398	358	504
718	476	1332	684	294	512	306	484	298	204	226	300
924	722	818	694	440	450	416	672	484	248	410	442
360	156	630	658	458	730	808	262	400	226	372	176
500	388	704	1102	384	602	222	494	228	386	546	314
872	336	522	184	358	236	294	196	232	452	466	440
518	626	866	280	692	200	614	412	188	188	614	464
420	450	1520	578	174	150	534	272	234	192	328	278
712	326	1052	532	562	250	646	282	390	446	228	436
398	532	1326	240	326	242	272	408	522	234	406	242
536	270	1006	434	380	472	232	416	182	502	224	322
1084	186	1256	412	158	242	870	476	456	258	380	254
652	384	730	892	542	402	636	546	154	356	234	262
284	576	272	798	380	302	330	332	210	200	394	398
374	346	554	618	210	286	348	604	438	246	638	288
474	184	310	412	154	448	666	666	232	214	360	336
612	846	1220	1240	408	146	578	650	182	210	232	302
542	282	676	1012	358	490	674	284	216	158	346	232
524	630	544	504	372	464	1022	170	252	266	770	264
340	318	240	382	354	236	454	242	392	488	328	450
1156	566	866	564	148	246	748	480	326	378	366	280
776	346	1024	422	244	408	318	424	398	144	560	478
880	522	682	352	310	282	382	268	216	356	226	178
500	384	714	374	284	362	1034	732	212	418	296	338
580	416	822	456	222	476	508	232	168	232	296	862
628	752	600	650	274	248	662	1088	468	160	276	194
514	482	660	858	256	324	290	292	208	294	474	324
416	640	1136	150	162	370	634	558	308	556	376	348
526	520	706	460	352	270	310	256	416	172	152	278
492	314	524	346	316	306	776	408	152	274	410	230
460	190	650	450	548	266	262	614	444	316	324	456
542	530	514	392	400	280	660	640	236	226	266	378
988	436	338	522	230	462	560	426	166	352	408	290
558	558	590	436	432	380	622	180	292	196	482	242
318	610	1008	532	574	448	148	402	230	302	434	192
610	442	398	1050	484	226	254	422	296	346	184	450
296	288	718	970	430	202	368	580	232	372	216	152
412	530	828	542	630	248	580	422	296	268	612	178
506	520	738	640	560	292	344	216	246	268	400	474
796	544	568	390	564	418	444	408	274	222	482	254
734	470	988	676	416	428	274	252	258	320	300	222
474	310	946	698	402	276	738	452	256	344	414	506
254	456	786	804	312	594	610	430	400	214	180	358
630	404	1140	896	252	532	664	512	512	196	286	336
368	160	676	274	190	386	646	194	384	556	154	350
628	586	918	832	592	230	392	336	408	170	304	230
606	554	1068	406	480	188	720	362	148	408	546	584
650	264	1238	496	272	202	540	434	268	304	964	150
342	492	728	522	380	240	464	354	172	394	542	494
496	494	1078	894	480	344	850	354	298	242	458	254
470	404	894	858	620	446	350	472	218	226	166	396
576	344	1208	906	574	528	548	700	234	176	372	412
686	512	1040	828	270	280	384	310	246	252	162	376
[truncated: 3,160 more rows]
