# Supplementary material for: Soma-to-germline miRNA inheritance through yolk promotes stress resilience in progeny
Source: Nat Struct Mol Biol. 2026 May 22;33(6):985–97. doi: 10.1038/s41594-026-01816-5 (PMC13275319; doi:10.1038/s41594-026-01816-5)
Supplement: Supplementary file 14 — Statistical source data. [file 41594_2026_1816_MOESM14_ESM.xlsx]

## Sheet: Fig5b
Figure 5b
N2 50mM NaCl	N2 300mM NaCl	N2 400mM NaCl
2842.67	5815.89	6301.05
3030.66	4515.79	7273.21
3453.12	5440.6	5736.19
2432.79	4848.86	5988.95
2923.33	5274.18	9578.99
3244.6	4981.57	5603.7
2729.07	6353.49	8556.37
2792.49	4572.43	4907.03
3058.49	7172.25	4730.49
2560.31	4354.11	5474.51
2846.94	4773.8	8498.8
2916.51	5139.06	5251.22
2776.99	5716.07	6215.66
2949.02	5031.3	7501.26
3129.06	4856.21	4386.84
3062.41	5885.49	5853.55
2901.1	7336.06	6125.31
2985.58	5433.22	6146.06
2906.66	4557.71	6324.37
2945.94	5723.91	7733.01
2854.31	4641.72	5708.84
2847.19	5422.94	7292.07
2644.07	4935.45	6734.82
2769.68	5555.71	4882.19
2653.91	4358.9	6052.23
2498.4	7159.64	8857.99
2687.33	5614.67	6256.21
2900.73	5529.31	4834.83
3155.07	5953.47	9750.6
2914.44	4103.35	5189.27
2954.74	4062.83	5473.47
2744.22	4821.36	8682.93
3269.72	4639.69	5001.72
3008.3	4150.51	7379.72
2583.17	3406.62	7444.4
3374.41	5738.82	4722.18
2827.96	4812.64	4349.81
3445.9	5326.34	5195.6
2959.69	5643.71	4500.09
3011.61	5222.21	7164.23
2809.7	5826.44	6930.46
3311.55	5412.7	3771.83
2817.18	5871.81	5931.87
3450.93	6594.38	3866.34
3134.28	4298.06	7515.52
3139.75	5647.62	6339.44
2728.34	4899.23	5321.38
2549.57	7573.5	4671.41
2969.63	4212.75	4480.45
3166.35	5138.38	5160.08
2958.64	4294.24	6211.61
	4939.44	5296.26
		4691.97
		6730.62
		5388.59
		9811.66
		5171.42
		6992.73

## Sheet: Fig5c
Figure 5c
log2(300mM NaCl/50mM NaCl)	-LOG10(FDR)
-0.626991	1.20457
-0.857811	1.18657
-0.664915	1.18657
-0.853427	1.18657
1.18782	1.14982
-0.626005	1.14874
-0.679066	1.1337
-0.700214	1.11045
-0.600505	1.07894
0.759085	1.0638
3.4043	1.06094
-0.581982	1.01275
0.766281	1.01275
-0.569228	1.01013
1.32324	1.00882
-0.532258	0.98219
-0.918091	0.971722
-0.682954	0.960636
1.25412	0.900821
-1.10134	0.852199
1.70879	0.833399
0.727882	0.81628
3.8068	0.796177
-0.501327	0.782085
-0.706378	0.765227
2.64044	0.757178
-2.12031	0.743557
1.29622	0.726753
0.672595	0.70813
1.25392	0.701948
0.829927	0.700359
0.792645	0.675683
-0.912193	0.664028
1.10173	0.640291
-1.42586	0.591681
-0.667421	0.574105
1.18953	0.553826
-0.909787	0.544536
0.726337	0.542372
0.897715	0.459229
1.01757	0.365008
0.561598	0.325434
-1.25533	0.324342
0.597278	0.312378
-0.518512	0.283066
-0.60866	0.273165
0.625241	0.254565
1.64318	4.928
-1.63524	1.72724
1.75667	1.72724
1.19706	1.66222
-0.766187	1.63848
-1.06535	1.58646
0.692554	1.42315
-1.14348	1.39708
4.15289	32.9959
3.6278	32.2939
3.05415	27.4657
3.4114	22.8753
2.69849	21.9366
3.0716	21.7817
3.44863	16.9059
2.46331	16.4413
3.03904	13.8388
2.72144	13.5701
2.49709	12.0975
4.49367	11.9429
2.44406	10.2273
1.05829	3.06308
1.36791	3.06308
1.57188	2.8051
-0.995511	2.78522
1.07637	2.55805
0.867576	2.27161
0.827952	1.95492
-0.861368	1.89869
1.27359	1.80395
3.0256	1.79245
0.834266	1.72724
-0.698936	1.43716

## Sheet: Fig5d
Figure 5d
miRNA names	log2(300mM NaCl/50mM NaCl) P0 WT	log2(300mM NaCl/50mM NaCl) P0 DP control	log2(300mM NaCl/50mM NaCl) P0 DP Auxin
mir-85-3p	4.49367	3.47292	1.48632
mir-237-5p	4.15289	2.72967	-0.0212811
let-7-5p	3.6278	2.66939	-0.310908
mir-786-3p	3.44863	2.50997	0.863916
mir-240-3p	3.4114	2.92519	1.11685
lin-4-5p	3.0716	2.99483	-0.34193
mir-48-5p	3.05415	2.61444	-0.428258
mir-84-5p	3.03904	2.33577	-0.397583
mir-230-3p	3.0256	2.70565	-0.449442
mir-77-3p	2.72144	2.17113	0.352295
mir-238-3p	2.69849	1.61608	-0.0246477
mir-239.1-5p	2.49709	1.72633	-0.342124
mir-246-3p	2.46331	2.17582	-0.456873
mir-34-5p	2.44406	2.80948	0.194488
mir-241-5p	1.57188	0.963757	-0.1059
mir-63-3p	1.36791	0.34484	-1.84095
mir-243-3p	1.27359	1.39633	-0.228683
mir-58.1-5p	1.07637	0.381423	-0.987719
mir-235-3p	1.05829	0.777075	-0.0825573
mir-80-3p	0.867576	1.11972	-0.293243
mir-70-3p	0.834266	0.766186	-0.405248
mir-71-5p	0.827952	0.799173	-0.702448

## Sheet: Fig5f
Figure 5f
gene name	log2(300mM NaCl/50mM NaCl) P0 DP control	log2(300mM NaCl/50mM NaCl) P0 DP Auxin
hsp-70	0.331891	1.91293
hsp-16.49	-0.0120374	1.22321
hsp-16.2	-0.0490753	1.18469
hsp-16.41	-0.0253894	1.17193
hsp-16.11	-0.0246375	1.12946
hsp-16.48	-0.0277999	1.10962
hsp-110	-0.186084	1.04576
hsp-16.1	-0.0556243	1.04348
hsp-12.3	0.153451	0.897201
hsp-12.6	0.53107	0.452328
hsp-1	-0.500915	0.378851
hsp-6	-0.0618142	0.212111
hsp-12.1	-0.245507	-0.0631664
hsp-60	-0.150105	-0.110293
hsp-3	-0.646802	-0.283082
hsp-17	-0.891536	-0.375451
hsp-25	-0.273106	-0.417559
hsp-43	-0.610063	-0.479226
hsp-12.2	-0.392838	-0.719769
hsp-4	-2.02012	-1.04333
