# Supplementary material for: Soma-to-germline miRNA inheritance through yolk promotes stress resilience in progeny
Source: Nat Struct Mol Biol. 2026 May 22;33(6):985–97. doi: 10.1038/s41594-026-01816-5 (PMC13275319; doi:10.1038/s41594-026-01816-5)
Supplement: Supplementary file 15 — Statistical source data. [file 41594_2026_1816_MOESM15_ESM.xlsx]

## Sheet: Fig 6b
Figure 6b
log2(300mM/50mM) miR-85 target WT	log2(300mM/50mM) miR-85 target mutated
0.824952	2.62349
1.1161	1.44118
1.15206	1.49066

## Sheet: Fig 6c
Figure 6b
hrg-1 mRNA log2FC by RNA-seq
WT	HRG-1 mut	miR-85 mut
-0.142672	1.12584	1.98042
hsp-70 mRNA log2FC by RNA-seq
WT	HRG-1 mut	miR-85 mut
-1.59899	-1.38024	1.50028
Figure 6c
Mother exposed to 50mM NaCl			Mother exposed to 50mM NaCl
log2 (Mean mRNA expression)	log2 (miR-85KO vs. WT)		log2 (Mean mRNA expression)	log2 (miR-85KO vs. WT)
-8.64386	1.25259		-8.64386	-1.22253
-8.64386	1.24608		-8.64386	1.35584
-8.64386	1.25259		-8.64386	-1.22253
-8.64386	-1.32962		-8.64386	1.39918
-7.64386	1.25259		-8.64386	-1.79927
-7.64386	1.25259		-8.64386	-1.79927
-7.64386	-1.32962		-7.64386	-1.1792
-7.64386	1.25259		-7.64386	1.39918
-7.64386	1.24608		-7.64386	1.35584
-7.64386	1.24608		-7.64386	-1.73872
-7.64386	1.25259		-7.64386	1.35584
-7.64386	1.24608		-7.64386	-1.22253
-7.64386	-1.32962		-7.64386	-1.1792
-7.64386	-1.32312		-7.64386	-1.22253
-7.64386	1.25259		-7.64386	1.35584
-7.64386	1.24608		-7.64386	-1.22253
-7.64386	-1.32962		-7.64386	-1.22253
-7.64386	-0.0385022		-7.64386	-1.73872
-7.64386	1.24608		-7.64386	-1.1792
-7.64386	-1.89012		-7.64386	-1.1792
-7.64386	1.25259		-7.64386	-1.22253
-7.64386	1.25259		-7.64386	-2.35875
-7.64386	-1.32962		-7.64386	-1.1792
-7.64386	-1.32962		-7.64386	1.35584
-7.64386	-1.32312		-7.64386	-1.22253
-7.64386	-1.32962		-7.64386	-1.1792
-7.64386	-1.32962		-7.64386	1.91538
-7.64386	1.25259		-7.64386	-1.22253
-7.64386	1.81308		-7.64386	1.35584
-7.64386	-1.8992		-7.64386	1.35584
-7.64386	-1.32312		-7.64386	-1.22253
-7.64386	-1.32962		-7.64386	1.35584
-7.64386	1.24608		-7.64386	-1.1792
-7.64386	-1.32962		-7.64386	-1.1792
-7.64386	-1.32962		-7.64386	-1.73872
-7.64386	-1.32962		-7.64386	-1.22253
-7.64386	1.25259		-7.64386	1.35584
-7.64386	-1.32962		-7.64386	1.35584
-7.64386	-1.32962		-7.64386	-1.22253
-7.64386	1.25259		-7.64386	1.39918
-7.64386	-1.32962		-7.64386	1.39918
-7.64386	-1.32962		-7.64386	1.35584
-7.05889	-1.32962		-7.64386	-1.22253
-7.05889	1.24608		-7.64386	-1.1792
-7.05889	1.81308		-7.64386	-1.22253
-7.05889	-1.32312		-7.05889	1.35584
-7.05889	-1.89012		-7.05889	-1.1792
-7.05889	-1.32312		-7.05889	-1.22253
-7.05889	1.24608		-7.05889	1.35584
-7.05889	-1.32962		-7.05889	1.91538
-7.05889	-1.32962		-7.05889	-1.1792
-7.05889	1.82217		-7.05889	-1.1792
-7.05889	1.25259		-7.05889	-1.1792
-7.05889	-1.32962		-7.05889	-1.22253
-7.05889	-1.32962		-7.05889	-1.22253
-7.05889	1.25259		-7.05889	-1.1792
-7.05889	-1.32962		-7.05889	-1.1792
-7.05889	-1.32962		-7.05889	-1.1792
-7.05889	-1.32962		-7.05889	-1.1792
-7.05889	-1.32312		-7.05889	-1.1792
-7.05889	-1.32962		-7.05889	-1.1792
-7.05889	1.25259		-7.05889	-1.22253
-7.05889	-0.0368149		-7.05889	-1.22253
-7.05889	-1.32962		-7.05889	-1.1792
-7.05889	-1.32962		-7.05889	-1.1792
-7.05889	1.25259		-7.05889	1.39918
-7.05889	-1.89012		-7.05889	-1.1792
-7.05889	-0.0368149		-7.05889	-2.86066
-7.05889	1.25259		-7.05889	-1.22253
-7.05889	1.25259		-7.05889	-1.1792
-7.05889	1.24608		-7.05889	1.35584
-7.05889	-1.32962		-7.05889	1.35584
-7.05889	-1.32962		-7.05889	1.35584
-7.05889	1.24608		-7.05889	1.35584
-7.05889	-1.32962		-7.05889	-1.22253
-7.05889	1.25259		-7.05889	-1.22253
-7.05889	-1.32962		-7.05889	1.91538
-7.05889	-1.32962		-7.05889	-1.22253
-7.05889	-1.32312		-7.05889	-1.22253
-7.05889	1.25259		-7.05889	-1.22253
-7.05889	1.25259		-7.05889	2.24799
-7.05889	1.25259		-7.05889	-1.22253
-7.05889	-1.32962		-7.05889	-1.1792
-7.05889	2.40421		-7.05889	-1.22253
-7.05889	-1.32312		-7.05889	1.35584
-7.05889	1.24608		-7.05889	-1.22253
-7.05889	-1.32962		-7.05889	-1.22253
-7.05889	-1.32312		-7.05889	-1.22253
-7.05889	-1.32962		-7.05889	-1.22253
-7.05889	1.25259		-7.05889	1.35584
-7.05889	-1.32962		-7.05889	-1.1792
-7.05889	-1.32962		-7.05889	-1.1792
-7.05889	1.24608		-7.05889	-1.22253
-7.05889	1.82217		-7.05889	1.35584
-7.05889	1.24608		-7.05889	-0.447257
-7.05889	-1.32312		-7.05889	1.35584
-7.05889	1.24608		-7.05889	1.32845
-7.05889	-1.32312		-7.05889	1.35584
-7.05889	1.24608		-7.05889	-1.1792
-7.05889	1.24608		-7.05889	-1.1792
-7.05889	1.25259		-7.05889	-1.1792
-7.05889	-1.32312		-7.05889	-1.1792
-7.05889	1.25259		-7.05889	-1.1792
-7.05889	-1.32312		-7.05889	-1.1792
-7.05889	-1.32962		-7.05889	-1.1792
-7.05889	1.24608		-7.05889	-1.1792
-7.05889	-1.32962		-7.05889	-1.1792
-7.05889	1.24608		-7.05889	-1.1792
-7.05889	1.24608		-7.05889	-1.1792
-7.05889	1.25259		-7.05889	-1.1792
-7.05889	-2.48123		-7.05889	-1.1792
-7.05889	1.24608		-7.05889	-1.1792
-7.05889	1.25259		-7.05889	-1.1792
-7.05889	1.25259		-7.05889	-1.1792
-6.64386	1.24608		-7.05889	1.39918
-6.64386	-0.911296		-7.05889	1.35584
-6.64386	-1.32962		-7.05889	1.35584
-6.64386	1.24608		-7.05889	1.35584
-6.64386	1.25259		-7.05889	1.35584
-6.64386	-1.32312		-7.05889	-1.1792
-6.64386	-2.23634		-7.05889	1.35584
-6.64386	1.25259		-7.05889	-1.22253
-6.64386	-1.32962		-7.05889	1.35584
-6.64386	-1.32962		-7.05889	-1.1792
-6.64386	2.40421		-7.05889	1.39918
-6.64386	2.40421		-7.05889	1.39918
-6.64386	-1.32312		-7.05889	-1.1792
-6.64386	-1.32312		-7.05889	1.39918
-6.64386	-1.32962		-6.64386	-1.1792
-6.64386	1.25259		-6.64386	-1.1792
-6.64386	1.24608		-6.64386	0.0883338
-6.64386	-1.32962		-6.64386	-1.1792
-6.64386	-1.89012		-6.64386	-1.73872
-6.64386	1.25259		-6.64386	-1.22253
-6.64386	-1.32962		-6.64386	-1.22253
-6.64386	-1.32962		-6.64386	-1.22253
-6.64386	-0.0402065		-6.64386	1.35584
-6.64386	-1.32312		-6.64386	-1.22253
-6.64386	-1.32312		-6.64386	-1.1792
-6.64386	-1.32962		-6.64386	1.35584
-6.64386	-1.8992		-6.64386	1.35584
-6.64386	1.25259		-6.64386	-1.22253
-6.64386	-1.32312		-6.64386	1.35584
-6.64386	-1.32312		-6.64386	1.39918
-6.64386	-1.32962		-6.64386	-1.1792
-6.64386	1.24608		-6.64386	-1.22253
-6.64386	-1.32962		-6.64386	-1.73872
-6.64386	1.25259		-6.64386	-1.22253
-6.64386	-1.32962		-6.64386	1.39918
-6.64386	-1.32962		-6.64386	-1.22253
-6.64386	-0.0385022		-6.64386	0.0883338
-6.64386	-3.33266		-6.64386	-1.1792
-6.64386	-1.32312		-6.64386	1.39918
-6.64386	1.25259		-6.64386	1.35584
-6.64386	-1.8992		-6.64386	1.97593
-6.64386	-1.32962		-6.64386	-1.22253
-6.64386	-1.32962		-6.64386	1.35584
-6.64386	-1.32962		-6.64386	1.35584
-6.64386	-2.23634		-6.64386	0.0994669
-6.64386	-1.8992		-6.64386	1.39918
-6.64386	-1.32312		-6.64386	-1.1792
-6.64386	-1.89012		-6.64386	-1.22253
-6.64386	1.25259		-6.64386	-1.1792
-6.64386	-1.32312		-6.64386	1.35584
-6.64386	-1.89012		-6.64386	1.35584
-6.64386	-1.32962		-6.64386	-1.1792
-6.64386	1.24608		-6.64386	1.35584
-6.64386	1.24608		-6.64386	-1.1792
-6.64386	1.24608		-6.64386	1.39918
-6.64386	-1.32962		-6.64386	-1.22253
-6.64386	-1.32962		-6.64386	1.35584
-6.64386	1.25259		-6.64386	-1.1792
-6.64386	-1.32962		-6.64386	1.35584
-6.64386	-1.32962		-6.64386	-1.22253
-6.64386	-1.32962		-6.64386	-1.1792
-6.64386	-1.32962		-6.64386	-2.38207
-6.64386	-0.0385022		-6.64386	-1.1792
-6.64386	-1.32312		-6.64386	1.39918
-6.64386	-1.32312		-6.64386	0.0883155
-6.64386	1.25259		-6.64386	1.32845
-6.64386	1.25259		-6.64386	1.35584
-6.64386	1.25259		-6.64386	-1.73872
-6.64386	-1.32962		-6.64386	1.35584
-6.64386	-1.32962		-6.64386	-1.22253
-6.64386	-2.48123		-6.64386	-1.1792
-6.64386	-1.8992		-6.64386	-1.1792
-6.64386	-1.32312		-6.64386	-2.35875
-6.64386	-0.0402065		-6.64386	0.0771943
-6.64386	-2.2261		-6.64386	-1.79927
-6.64386	-1.8992		-6.64386	1.91538
-6.64386	-0.0385022		-6.64386	0.0883338
-6.64386	-1.32962		-6.64386	-0.447257
-6.64386	1.24608		-6.64386	-1.79927
-6.64386	1.24608		-6.64386	-1.1792
-6.64386	-0.589806		-6.64386	-1.1792
-6.64386	1.24608		-6.64386	-1.22253
-6.64386	1.25259		-6.64386	1.39918
-6.64386	1.25259		-6.64386	-1.1792
-6.64386	-2.28148		-6.64386	1.39918
-6.64386	-1.32962		-6.64386	-1.1792
-6.64386	1.25259		-6.64386	-1.1792
-6.64386	1.25259		-6.64386	-1.1792
-6.64386	-1.32962		-6.64386	-1.22253
-6.64386	-1.32312		-6.64386	1.35584
-6.64386	1.25259		-6.64386	-1.1792
-6.64386	1.25259		-6.64386	-1.1792
-6.64386	-1.32962		-6.64386	-1.22253
-6.64386	-1.32962		-6.64386	-1.1792
-6.64386	1.25259		-6.64386	-1.22253
-6.64386	-1.32962		-6.64386	1.35584
-6.64386	-1.32962		-6.64386	-1.22253
-6.64386	-1.32962		-6.64386	-1.22253
-6.64386	1.25259		-6.64386	-1.1792
-6.64386	1.25259		-6.64386	1.35584
-6.64386	1.24608		-6.64386	1.35584
-6.64386	1.24608		-6.64386	1.35584
-6.64386	-1.32962		-6.64386	1.35584
-6.64386	-1.32312		-6.64386	-1.73872
-6.64386	1.25259		-6.64386	1.35584
-6.64386	1.25259		-6.64386	1.35584
-6.64386	-1.32962		-6.64386	-1.22253
-6.64386	-1.32312		-6.64386	-1.1792
-6.64386	-1.32962		-6.64386	1.35584
-6.64386	1.24608		-6.64386	1.35584
-6.64386	-1.32312		-6.64386	-1.1792
-6.64386	1.25259		-6.64386	1.35584
-6.64386	-1.32312		-6.64386	-1.22253
-6.64386	1.25259		-6.64386	1.35584
-6.64386	1.25259		-6.64386	-1.22253
-6.64386	-1.32962		-6.64386	-1.22253
-6.64386	1.24608		-6.64386	-1.22253
-6.64386	-1.32962		-6.64386	1.35584
-6.64386	-1.32962		-6.64386	-1.22253
-6.64386	-1.32962		-6.64386	1.35584
-6.64386	1.24608		-6.64386	1.35584
-6.64386	-1.32962		-6.64386	1.39918
-6.64386	-1.32962		-6.64386	-1.22253
-6.64386	-1.32962		-6.64386	-1.22253
-6.64386	-1.32962		-6.64386	-1.1792
-6.64386	1.25259		-6.64386	-1.22253
-6.64386	-1.32312		-6.64386	-1.1792
-6.64386	-1.32962		-6.64386	1.35584
-6.64386	-1.32962		-6.64386	-1.22253
-6.64386	-1.32962		-6.64386	1.39918
-6.64386	1.25259		-6.64386	-1.1792
-6.64386	1.25259		-6.64386	-1.22253
-6.64386	-1.32962		-6.64386	1.39918
-6.64386	1.24608		-6.64386	-1.22253
-6.64386	-1.32962		-6.64386	1.39918
-6.64386	1.25259		-6.64386	1.35584
-6.64386	1.24608		-6.64386	1.35584
-6.64386	1.25259		-6.64386	1.39918
-6.64386	1.25259		-6.64386	-1.22253
-6.64386	1.25259		-6.64386	-1.22253
-6.64386	1.25259		-6.64386	1.35584
-6.64386	1.25259		-6.64386	-1.22253
-6.64386	-1.32312		-6.64386	1.35584
-6.64386	-1.32962		-6.64386	-1.1792
-6.64386	1.25259		-6.64386	1.39918
-6.64386	-1.32312		-6.64386	1.35584
-6.64386	1.25259		-6.64386	-1.22253
-6.64386	1.24608		-6.64386	1.39918
-6.64386	-1.32962		-6.64386	-1.1792
-6.64386	-1.32962		-6.64386	0.0994669
-6.64386	1.24608		-6.64386	1.39918
-6.64386	-1.32962		-6.64386	-1.22253
-6.64386	1.25259		-6.64386	-2.35875
-6.64386	1.25259		-6.64386	0.0771943
-6.64386	1.25259		-6.64386	1.35584
-6.64386	1.25259		-6.64386	-1.22253
-6.64386	-1.32962		-6.64386	-1.22253
-6.64386	1.24608		-6.64386	-1.22253
-6.64386	1.24608		-6.64386	0.0771943
-6.64386	1.25259		-6.64386	1.97593
-6.64386	-1.32312		-6.64386	-1.22253
-6.64386	-1.32962		-6.64386	0.0883525
-6.64386	1.25259		-6.64386	-1.1792
-6.64386	-1.32962		-6.64386	1.91538
-6.64386	1.25259		-6.64386	1.35584
-6.64386	-1.32962		-6.64386	-2.13961
-6.64386	-1.32962		-6.64386	-1.22253
-6.64386	1.25259		-6.64386	0.0883155
-6.64386	1.25259		-6.64386	1.35584
-6.64386	1.24608		-6.64386	-1.84406
-6.64386	-1.32962		-6.64386	1.35584
-6.64386	-1.32962		-6.64386	-1.22253
-6.64386	-1.32962		-6.64386	-3.35896
-6.64386	-1.32962		-6.64386	-1.73872
-6.64386	-1.32962		-6.64386	1.39918
-6.64386	-1.32962		-6.32193	-1.73872
-6.64386	1.24608		-6.32193	1.35584
-6.64386	-1.32962		-6.32193	-2.08528
-6.64386	-1.32962		-6.32193	-1.1792
-6.64386	1.81308		-6.32193	-1.73872
-6.64386	-1.32312		-6.32193	-1.22253
-6.64386	-1.32962		-6.32193	2.24799
-6.64386	-1.32962		-6.32193	1.35584
-6.64386	1.25259		-6.32193	1.35584
-6.64386	-1.32312		-6.32193	-1.22253
-6.64386	-1.32962		-6.32193	1.35584
-6.64386	1.25259		-6.32193	1.39918
-6.64386	1.25259		-6.32193	-1.22253
-6.64386	-1.32312		-6.32193	-1.62564
-6.64386	-1.32312		-6.32193	-1.22253
-6.64386	-1.32312		-6.32193	-1.1792
-6.64386	-2.48123		-6.32193	1.39918
-6.64386	-1.32962		-6.32193	-1.1792
-6.64386	1.24608		-6.32193	-1.1792
-6.64386	1.24608		-6.32193	-1.79927
-6.64386	-1.32312		-6.32193	1.35584
-6.64386	-1.89012		-6.32193	-1.22253
-6.64386	-1.32962		-6.32193	0.954303
-6.64386	-1.32312		-6.32193	1.91538
-6.64386	1.24608		-6.32193	1.97593
-6.64386	-1.32962		-6.32193	1.39918
-6.64386	1.25259		-6.32193	1.35584
-6.64386	-0.878731		-6.32193	1.39918
-6.64386	1.25259		-6.32193	1.97593
-6.32193	1.25259		-6.32193	-1.1792
-6.32193	1.82217		-6.32193	2.53541
-6.32193	-1.89012		-6.32193	-1.1792
-6.32193	-1.32312		-6.32193	1.39918
-6.32193	1.25259		-6.32193	1.35584
-6.32193	1.81342		-6.32193	1.39918
-6.32193	1.82217		-6.32193	1.91538
-6.32193	-2.48123		-6.32193	-1.1792
-6.32193	-1.32312		-6.32193	1.39918
-6.32193	1.82217		-6.32193	1.35584
-6.32193	1.25259		-6.32193	1.35584
-6.32193	-2.23634		-6.32193	-1.79927
-6.32193	-1.32312		-6.32193	-1.22253
-6.32193	1.82217		-6.32193	2.48572
-6.32193	-1.8992		-6.32193	-1.22253
-6.32193	-1.32962		-6.32193	0.0883155
-6.32193	1.24608		-6.32193	0.0883155
-6.32193	-1.32312		-6.32193	-1.1792
-6.32193	-1.32962		-6.32193	-0.453346
-6.32193	1.25259		-6.32193	0.0994669
-6.32193	-1.32312		-6.32193	0.0994669
-6.32193	-1.32312		-6.32193	-2.86066
-6.32193	1.24608		-6.32193	1.39918
-6.32193	1.24608		-6.32193	-1.1792
-6.32193	-1.32312		-6.32193	-1.79927
-6.32193	-1.32312		-6.32193	-3.35896
-6.32193	-1.32312		-6.32193	1.39918
-6.32193	-1.32962		-6.32193	-1.22253
-6.32193	1.25259		-6.32193	1.39918
-6.32193	-1.32962		-6.32193	-1.22253
-6.32193	-0.0385092		-6.32193	-1.22253
-6.32193	-1.8992		-6.32193	1.35584
-6.32193	1.25259		-6.32193	-1.22253
-6.32193	1.25259		-6.32193	1.39918
-6.32193	1.24608		-6.32193	-1.22253
-6.32193	1.25259		-6.32193	1.35584
-6.32193	1.25259		-6.32193	1.35584
-6.32193	1.82217		-6.32193	1.39918
-6.32193	1.24608		-6.32193	1.39918
-6.32193	-1.32312		-6.32193	1.35584
-6.32193	2.15931		-6.32193	1.39918
-6.32193	-1.32962		-6.32193	1.35584
-6.32193	-1.32962		-6.32193	-1.22253
-6.32193	-1.89012		-6.32193	-1.22253
-6.32193	-1.32312		-6.32193	1.35584
-6.32193	1.25259		-6.32193	-1.22253
-6.32193	-1.32962		-6.32193	1.35584
-6.32193	-1.32312		-6.32193	-1.79927
-6.32193	-1.32312		-6.32193	1.35584
-6.32193	-2.48123		-6.32193	-1.1792
-6.32193	1.25259		-6.32193	1.35584
-6.32193	-1.32962		-6.32193	1.97593
-6.32193	-1.32312		-6.32193	1.35584
-6.32193	1.82217		-6.32193	-1.22253
-6.32193	-1.32962		-6.32193	-1.22253
-6.32193	1.15729		-6.32193	-1.19064
-6.32193	-0.0368149		-6.32193	-1.22253
-6.32193	-1.32962		-6.32193	-1.1792
-6.32193	-1.32962		-6.32193	1.35584
-6.32193	-1.32312		-6.32193	1.39918
-6.32193	-1.32312		-6.32193	1.35584
-6.32193	1.82217		-6.32193	-1.21084
-6.32193	1.82217		-6.32193	0.646059
-6.32193	1.25259		-6.32193	0.0883338
-6.32193	-1.32962		-6.32193	-1.22253
-6.32193	-1.32962		-6.32193	-2.62219
-6.32193	-1.32312		-6.05889	-1.21084
-6.32193	-1.32312		-6.05889	-1.79927
-6.32193	1.82217		-6.05889	1.91538
-6.32193	-1.32962		-6.05889	-2.35875
-6.32193	1.25259		-6.05889	1.35584
-6.32193	1.24608		-6.05889	1.35584
-6.32193	-1.32962		-6.05889	0.0771943
-6.32193	1.24608		-6.05889	-1.1792
-6.32193	-1.32312		-6.05889	-1.1792
-6.32193	1.25259		-6.05889	1.35584
-6.32193	-1.32312		-6.05889	3.03732
-6.32193	-1.32312		-6.05889	1.35584
-6.32193	-1.32312		-6.05889	-2.35875
-6.32193	-1.32312		-6.05889	0.0883155
-6.32193	-1.32312		-6.05889	2.53541
-6.32193	-1.32312		-6.05889	0.0883155
-6.32193	-1.32312		-6.05889	-1.22253
-6.32193	-1.32312		-6.05889	0.0883338
-6.32193	1.82217		-6.05889	1.35584
-6.32193	-1.32962		-6.05889	-1.22253
-6.32193	-1.32312		-6.05889	-1.1792
-6.32193	1.25259		-6.05889	-1.1792
-6.32193	1.25259		-6.05889	-1.1792
-6.32193	-1.32312		-6.05889	-1.22253
-6.32193	-1.32962		-6.05889	-1.79927
-6.32193	1.24608		-6.05889	-1.73872
-6.32193	-1.32312		-6.05889	-1.1792
-6.32193	-1.32312		-6.05889	-1.1792
-6.32193	-1.32312		-6.05889	-1.1792
-6.32193	-1.32312		-6.05889	-1.22253
-6.32193	-1.32962		-6.05889	-1.1792
-6.32193	-1.32962		-6.05889	-1.22253
-6.32193	1.24608		-6.05889	1.35584
-6.32193	-1.89012		-6.05889	-1.79927
-6.32193	1.82217		-6.05889	2.31627
-6.32193	1.24608		-6.05889	-1.22253
-6.32193	-1.8992		-6.05889	1.39918
-6.32193	-1.32962		-6.05889	-1.22253
-6.32193	1.24608		-6.05889	-1.1792
-6.32193	-1.32312		-6.05889	1.35584
-6.32193	-2.82829		-6.05889	0.0883155
-6.32193	-1.32312		-6.05889	-1.17955
-6.32193	1.25259		-6.05889	2.31627
-6.32193	-1.32962		-6.05889	1.35584
-6.32193	2.39983		-6.05889	-1.22253
-6.32193	-1.32962		-6.05889	-0.453346
-6.32193	-1.32962		-6.05889	-1.22253
-6.32193	-1.32962		-6.05889	-1.22253
-6.32193	-1.32312		-6.05889	1.35584
-6.32193	-1.32312		-6.05889	-1.1792
-6.32193	-2.82829		-6.05889	1.35584
-6.32193	-1.32962		-6.05889	-2.35875
-6.05889	-0.0385022		-6.05889	-1.73872
-6.05889	2.38888		-6.05889	2.53541
-6.05889	-1.32312		-6.05889	-1.22253
-6.05889	-1.87493		-6.05889	1.35584
-6.05889	-1.32962		-6.05889	-1.73872
-6.05889	-1.32962		-6.05889	-1.22253
-6.05889	2.40421		-6.05889	-1.22253
-6.05889	0.488913		-6.05889	-1.22253
-6.05889	-0.0402065		-6.05889	1.35584
-6.05889	1.24608		-6.05889	0.0994669
-6.05889	-1.32962		-6.05889	1.35584
-6.05889	-0.0385092		-6.05889	1.39918
-6.05889	1.81308		-6.05889	-1.22253
-6.05889	-0.0384914		-6.05889	-1.22253
-6.05889	-0.0402065		-6.05889	-1.79927
-6.05889	-1.32962		-6.05889	-1.73872
-6.05889	-1.32312		-6.05889	-1.1792
-6.05889	1.82217		-6.05889	0.0883155
-6.05889	-1.32312		-6.05889	-1.1792
-6.05889	-1.32962		-6.05889	-1.1792
-6.05889	0.485458		-6.05889	-1.22253
-6.05889	1.25259		-6.05889	3.07836
-6.05889	-1.32962		-6.05889	2.53541
-6.05889	-0.0385022		-6.05889	1.35584
-6.05889	2.40421		-6.05889	-1.22253
-6.05889	-0.0368149		-6.05889	-1.22253
-6.05889	-3.00035		-6.05889	0.0771943
-6.05889	-1.30275		-6.05889	-1.22253
-6.05889	-0.0368149		-6.05889	-1.22253
-6.05889	-1.32962		-6.05889	-1.22253
-6.05889	-0.0385022		-6.05889	-1.22253
-6.05889	-1.32962		-5.8365	-0.447257
-6.05889	2.40421		-5.8365	-1.79927
-6.05889	1.24608		-5.8365	-1.22253
-6.05889	1.81308		-5.8365	1.35584
-6.05889	1.25259		-5.8365	-2.35875
-6.05889	-0.0385022		-5.8365	1.35584
-6.05889	1.25259		-5.8365	1.35584
-6.05889	1.81308		-5.8365	-1.73872
-6.05889	-1.32962		-5.8365	-1.1792
-6.05889	-1.8992		-5.8365	-2.42176
-6.05889	1.24608		-5.8365	-1.73872
-6.05889	-1.8992		-5.8365	-1.79927
-6.05889	4.40422		-5.8365	-1.22253
-6.05889	1.25259		-5.8365	-3.67009
-6.05889	-1.32962		-5.8365	1.35584
-6.05889	-0.0385022		-5.8365	-1.1792
-6.05889	-1.8992		-5.8365	1.35584
-6.05889	-1.32962		-5.8365	-1.22253
-6.05889	-1.32962		-5.8365	1.97593
-6.05889	1.25259		-5.8365	1.35584
-6.05889	1.24608		-5.8365	-2.35875
-6.05889	2.40421		-5.8365	1.35584
-6.05889	-2.48123		-5.8365	1.35584
-6.05889	-0.0368149		-5.8365	0.0994669
-6.05889	-1.32312		-5.8365	0.0883338
-6.05889	-1.89012		-5.8365	-1.73872
-6.05889	-0.0385022		-5.8365	-1.1792
-6.05889	1.25259		-5.8365	1.35584
-6.05889	-1.32962		-5.8365	-1.73872
-6.05889	-3.00035		-5.8365	-0.441895
-6.05889	2.15931		-5.8365	1.35584
-6.05889	-3.00035		-5.8365	2.24799
-6.05889	-0.562473		-5.8365	-2.35875
-6.05889	-1.8992		-5.8365	1.97593
-6.05889	-0.0385022		-5.8365	1.35584
-6.05889	-2.47685		-5.8365	-1.22253
-6.05889	-1.32312		-5.8365	-1.22253
-6.05889	-0.0402065		-5.8365	1.91538
-6.05889	-1.30275		-5.8365	-1.1792
-6.05889	-1.32962		-5.8365	-1.79927
-6.05889	-1.32312		-5.8365	-1.1792
-6.05889	-0.0385022		-5.8365	0.0994669
-6.05889	1.82217		-5.8365	1.91538
-6.05889	-1.8992		-5.8365	-0.466273
-6.05889	-1.32962		-5.8365	1.35584
-6.05889	2.14907		-5.8365	-2.13961
-6.05889	-1.32962		-5.8365	-2.35875
-6.05889	-1.32962		-5.8365	-2.35875
-6.05889	-1.32312		-5.8365	-1.22253
-6.05889	1.24608		-5.8365	-0.931069
-6.05889	-1.32312		-5.8365	1.35584
-6.05889	-0.0368149		-5.8365	-2.35875
-6.05889	-4.06618		-5.8365	-1.73872
-6.05889	-0.0402065		-5.8365	-1.73872
-6.05889	-2.48123		-5.8365	0.0994669
-6.05889	-1.89012		-5.8365	0.0883338
-6.05889	1.25259		-5.8365	-1.79927
-6.05889	-1.32962		-5.8365	-1.22253
-6.05889	-0.0368149		-5.8365	-1.73872
-6.05889	1.25259		-5.8365	-1.73872
-6.05889	1.25259		-5.8365	-1.73872
-6.05889	1.25259		-5.8365	-1.73872
-6.05889	1.81308		-5.8365	-1.1792
-6.05889	1.24608		-5.8365	-1.73872
-6.05889	-0.0385022		-5.8365	-2.35875
-6.05889	-0.0385022		-5.8365	0.0994669
-6.05889	-2.48123		-5.8365	-1.73872
-6.05889	-1.1727		-5.8365	-2.35875
-6.05889	-1.32312		-5.8365	-1.73872
-6.05889	-0.565929		-5.8365	-1.21084
-6.05889	1.25259		-5.8365	-1.79927
-6.05889	-2.23634		-5.8365	-1.64347
-6.05889	2.15931		-5.8365	-1.1792
-6.05889	2.40421		-5.8365	-1.22253
-6.05889	-1.11064		-5.8365	1.39918
-6.05889	-2.48123		-5.8365	-1.22253
-6.05889	2.15931		-5.8365	-1.15177
-6.05889	-1.8992		-5.8365	1.39918
-6.05889	-1.32962		-5.8365	0.0771943
-6.05889	1.82217		-5.8365	-1.79927
-6.05889	-1.32312		-5.8365	1.91538
-5.8365	-1.29539		-5.8365	-1.79927
-5.8365	-1.89012		-5.8365	-1.1792
-5.8365	-0.0368149		-5.8365	0.623908
-5.8365	-0.911296		-5.8365	-1.99351
-5.8365	-1.32312		-5.8365	-1.79927
-5.8365	1.25259		-5.8365	1.39918
-5.8365	-1.8992		-5.8365	0.0994669
-5.8365	1.24608		-5.8365	1.35584
-5.8365	-1.32312		-5.8365	-1.19064
-5.8365	-1.32962		-5.8365	-1.22253
-5.8365	-2.4659		-5.8365	-3.23831
-5.8365	-1.8992		-5.8365	-1.22253
-5.8365	-1.8992		-5.8365	-1.1792
-5.8365	-3.5597		-5.8365	-0.647513
-5.8365	-1.32962		-5.8365	1.91538
-5.8365	-0.85645		-5.8365	-1.22253
-5.8365	1.82217		-5.8365	-1.22253
-5.8365	-1.32962		-5.8365	0.0994669
-5.8365	1.24608		-5.64386	2.53541
-5.8365	-1.32312		-5.64386	-0.42913
-5.8365	-1.32962		-5.64386	-1.79927
-5.8365	-1.32962		-5.64386	2.53541
-5.8365	-3.00035		-5.64386	0.0711469
-5.8365	-1.32312		-5.64386	1.39918
-5.8365	1.24608		-5.64386	1.35584
-5.8365	1.24608		-5.64386	-2.35875
-5.8365	1.24608		-5.64386	2.53541
-5.8365	-1.8992		-5.64386	-2.62219
-5.8365	-1.8992		-5.64386	1.39918
-5.8365	1.81308		-5.64386	0.0771943
-5.8365	-1.8992		-5.64386	3.53563
-5.8365	-0.832214		-5.64386	1.39918
-5.8365	1.25259		-5.64386	-1.22253
-5.8365	-3.33266		-5.64386	-0.424562
-5.8365	1.24608		-5.64386	1.97593
-5.8365	-1.89012		-5.64386	1.39918
-5.8365	-1.32962		-5.64386	1.39918
-5.8365	1.25259		-5.64386	1.35584
-5.8365	-1.32962		-5.64386	1.35584
-5.8365	-3.33266		-5.64386	1.35584
-5.8365	0.510353		-5.64386	1.35584
-5.8365	-2.48123		-5.64386	0.0771943
-5.8365	-1.89012		-5.64386	0.0771943
-5.8365	-0.0368149		-5.64386	1.35584
-5.8365	-0.0385022		-5.64386	-1.79927
-5.8365	1.25259		-5.64386	-1.79927
-5.8365	-1.8992		-5.64386	-1.73872
-5.8365	-1.32962		-5.64386	-1.1792
-5.8365	-1.32312		-5.64386	-2.35875
-5.8365	1.24608		-5.64386	2.53541
-5.8365	1.26447		-5.64386	-1.22253
-5.8365	1.24608		-5.64386	-1.79927
-5.8365	-1.32962		-5.64386	0.0883155
-5.8365	-2.48123		-5.64386	0.0883338
-5.8365	-1.89012		-5.64386	-1.1792
-5.8365	1.82217		-5.64386	1.35584
-5.8365	1.81308		-5.64386	0.0883155
-5.8365	-1.5133		-5.64386	-1.22253
-5.8365	-1.32962		-5.64386	1.35584
-5.8365	1.79876		-5.64386	-2.35875
-5.8365	1.25259		-5.64386	0.60123
-5.8365	1.25259		-5.64386	-1.1792
-5.8365	-2.48123		-5.64386	-1.73872
-5.8365	1.81308		-5.64386	0.0883155
-5.8365	3.7052		-5.64386	1.82016
-5.8365	-3.00035		-5.64386	1.66418
-5.8365	-1.89012		-5.64386	0.0883338
-5.8365	-1.8992		-5.64386	1.97593
-5.8365	-2.48123		-5.64386	2.24799
-5.8365	-2.48123		-5.64386	1.39918
-5.8365	1.66889		-5.64386	0.0883338
-5.8365	-2.2261		-5.64386	1.35584
-5.8365	-0.0368149		-5.64386	-2.35875
-5.8365	-2.2261		-5.64386	0.0771943
-5.8365	1.24608		-5.64386	-1.79927
-5.8365	1.82217		-5.64386	0.0883338
-5.8365	1.25259		-5.64386	2.53541
-5.8365	-2.48123		-5.64386	0.0771943
-5.8365	-1.32962		-5.64386	0.0883338
-5.8365	1.24608		-5.64386	1.91538
-5.8365	1.24608		-5.64386	-1.73872
-5.8365	1.81308		-5.64386	0.0771943
-5.8365	-1.8992		-5.64386	0.0883338
-5.8365	1.25259		-5.64386	-2.35875
-5.8365	-0.589806		-5.64386	0.0883338
-5.8365	-1.32312		-5.64386	0.0883338
-5.8365	1.25259		-5.64386	-2.35875
-5.8365	-1.32962		-5.64386	2.53541
-5.8365	1.82217		-5.64386	-2.35875
-5.8365	-1.32962		-5.64386	-1.79927
-5.8365	-1.32312		-5.64386	2.53541
-5.8365	-0.0385092		-5.64386	0.0883155
-5.8365	1.25259		-5.64386	1.91538
-5.8365	-1.32312		-5.64386	0.0771943
-5.8365	1.25259		-5.64386	0.0771943
-5.8365	-1.8992		-5.64386	0.0883338
-5.8365	1.24608		-5.64386	0.0883338
-5.8365	-1.32962		-5.64386	-2.35875
-5.8365	-4.64317		-5.64386	0.0883155
-5.8365	1.81308		-5.64386	1.91538
-5.8365	1.66889		-5.64386	-1.79927
-5.64386	-1.30275		-5.64386	-1.79927
-5.64386	-1.32962		-5.64386	0.0883338
-5.64386	-1.32312		-5.64386	0.0883338
-5.64386	-1.32312		-5.64386	2.53541
-5.64386	1.81308		-5.64386	0.0994669
-5.64386	-1.8992		-5.64386	-1.72672
-5.64386	0.510353		-5.64386	-1.22253
-5.64386	-1.32962		-5.64386	-2.86066
-5.64386	1.82217		-5.64386	1.97593
-5.64386	0.488913		-5.64386	1.39918
-5.64386	-1.74658		-5.64386	-1.79927
-5.64386	-1.32962		-5.64386	-1.79927
-5.64386	-0.0385022		-5.64386	-1.79927
-5.64386	-0.911296		-5.64386	2.02029
-5.64386	-0.0354616		-5.64386	-1.22253
-5.64386	2.50494		-5.64386	-1.15177
-5.64386	-1.32962		-5.64386	1.35584
-5.64386	-0.0384914		-5.64386	0.59919
-5.64386	1.82217		-5.64386	1.35584
-5.64386	-0.0385022		-5.64386	-2.13961
-5.64386	1.81308		-5.64386	1.35584
-5.64386	-1.8992		-5.64386	2.53541
-5.64386	-1.32962		-5.64386	-1.1792
-5.64386	-1.32312		-5.64386	-2.30906
-5.64386	2.40421		-5.47393	0.0771943
-5.64386	-0.0385022		-5.47393	1.97593
-5.64386	1.82217		-5.47393	-1.22253
-5.64386	1.24608		-5.47393	-1.1792
-5.64386	-0.0385022		-5.47393	-0.447257
-5.64386	-0.0385022		-5.47393	1.97593
-5.64386	-0.0402065		-5.47393	-1.22253
-5.64386	-1.32312		-5.47393	1.35584
-5.64386	1.24608		-5.47393	-1.79927
-5.64386	-0.0385022		-5.47393	-1.22253
-5.64386	-1.32962		-5.47393	-1.1792
-5.64386	-1.32312		-5.47393	1.07402
-5.64386	-0.589806		-5.47393	-1.1792
-5.64386	1.24608		-5.47393	1.97593
-5.64386	-0.923158		-5.47393	1.39918
-5.64386	-0.0402065		-5.47393	1.97593
-5.64386	1.82217		-5.47393	-2.35875
-5.64386	-1.8992		-5.47393	0.105525
-5.64386	-2.48123		-5.47393	0.60123
-5.64386	-0.0402065		-5.47393	-2.13961
-5.64386	-1.32312		-5.47393	-1.22253
-5.64386	-1.89012		-5.47393	1.91538
-5.64386	1.24608		-5.47393	1.39918
-5.64386	1.81308		-5.47393	0.0994669
-5.64386	-3.32315		-5.47393	-1.22253
-5.64386	2.14907		-5.47393	1.80232
-5.64386	0.271513		-5.47393	-1.22253
-5.64386	1.25259		-5.47393	-2.07133
-5.64386	-0.832214		-5.47393	1.39918
-5.64386	0.512819		-5.47393	1.35584
-5.64386	-1.89012		-5.47393	-0.208835
-5.64386	-1.8992		-5.47393	-3.35896
-5.64386	-1.8992		-5.47393	-1.73872
-5.64386	1.82217		-5.47393	-1.22253
-5.64386	-2.48123		-5.47393	1.35584
-5.64386	2.40421		-5.47393	-1.73872
-5.64386	-0.0384914		-5.47393	-2.35875
-5.64386	-0.0385022		-5.47393	1.35584
-5.64386	-0.565929		-5.47393	2.53541
-5.64386	1.25259		-5.47393	-1.73872
-5.64386	0.277965		-5.47393	1.35584
-5.64386	-0.0402065		-5.47393	-2.1568
-5.64386	1.82217		-5.47393	-1.22253
-5.64386	-0.0402065		-5.47393	-1.73872
-5.64386	-0.0402065		-5.47393	-1.22253
-5.64386	-0.0385092		-5.47393	2.53541
-5.64386	-0.0402065		-5.47393	2.55873
-5.64386	-2.48123		-5.47393	1.35584
-5.64386	2.40421		-5.47393	-2.07133
-5.64386	-0.0385092		-5.47393	1.97593
-5.64386	-1.8992		-5.47393	0.0771943
-5.64386	-0.0385022		-5.47393	0.60123
-5.64386	-0.0402065		-5.47393	3.07836
-5.64386	1.82217		-5.47393	0.0883155
-5.64386	2.40421		-5.47393	-2.13961
-5.64386	-1.8992		-5.47393	-2.08528
-5.64386	-0.0385022		-5.47393	1.91538
-5.64386	-1.8992		-5.47393	0.0883338
-5.64386	1.22685		-5.47393	-2.35875
-5.64386	1.22685		-5.47393	2.53541
-5.64386	2.40421		-5.47393	0.0994669
-5.64386	-0.0402065		-5.47393	0.0994669
-5.64386	-1.8992		-5.47393	0.0883338
-5.64386	-0.0402065		-5.47393	0.0883155
-5.64386	-1.8992		-5.47393	-1.79927
-5.64386	-0.0402065		-5.47393	-1.79927
-5.64386	-0.0385092		-5.47393	0.0994669
-5.64386	-0.0402065		-5.47393	-1.79927
-5.64386	1.82217		-5.47393	-2.35875
-5.64386	1.82217		-5.47393	0.0771943
-5.64386	-0.0402065		-5.47393	-1.79927
-5.64386	-1.89012		-5.47393	1.91538
-5.64386	-1.89012		-5.47393	-1.79927
-5.64386	-1.89012		-5.47393	1.91538
-5.64386	-0.0402065		-5.47393	1.16593
-5.64386	-0.0368149		-5.47393	-0.447257
-5.64386	-0.0402065		-5.47393	1.91538
-5.64386	-0.0385022		-5.47393	-1.1792
-5.64386	-1.8992		-5.47393	1.35584
-5.64386	1.81308		-5.47393	1.35584
-5.64386	1.82217		-5.47393	0.0883338
-5.64386	-0.0385022		-5.47393	-1.73872
-5.64386	-1.89012		-5.47393	0.60123
-5.64386	-0.0402065		-5.47393	-1.79927
-5.64386	-1.89012		-5.47393	1.35584
-5.64386	-0.0402065		-5.47393	-2.13961
-5.64386	1.82217		-5.47393	1.39918
-5.64386	1.81308		-5.47393	1.35584
-5.64386	2.40421		-5.47393	0.0673302
-5.64386	-1.32962		-5.47393	1.35584
-5.64386	0.510353		-5.47393	1.35584
-5.64386	-1.89012		-5.47393	0.0883338
-5.64386	1.24608		-5.47393	-1.22253
-5.64386	-1.89012		-5.47393	-1.79927
-5.64386	1.25259		-5.47393	2.53541
-5.64386	1.81308		-5.47393	-0.426661
-5.64386	-0.0385022		-5.47393	1.39918
-5.64386	-1.32962		-5.47393	-1.22253
-5.64386	-0.0368149		-5.47393	-1.22253
-5.64386	2.40421		-5.47393	-1.60519
-5.64386	1.24608		-5.47393	1.35584
-5.64386	1.67085		-5.47393	1.35584
-5.64386	-2.4659		-5.47393	1.91538
-5.64386	0.488913		-5.47393	1.35584
-5.64386	3.4042		-5.32193	2.62891
-5.64386	-1.89012		-5.32193	-1.1792
-5.64386	1.25259		-5.32193	-1.73872
-5.64386	-1.8992		-5.32193	1.35584
-5.64386	-0.0354616		-5.32193	1.39918
-5.64386	-1.32312		-5.32193	-2.86066
-5.64386	-2.73324		-5.32193	1.91538
-5.64386	-0.944496		-5.32193	1.39918
-5.64386	-0.0385092		-5.32193	-1.1792
-5.64386	-1.32962		-5.32193	0.943126
-5.64386	2.40421		-5.32193	-0.206299
-5.64386	-1.89012		-5.32193	0.623013
-5.64386	-0.0385022		-5.32193	1.35584
-5.64386	1.24608		-5.32193	1.91538
-5.64386	-1.8992		-5.32193	-1.22253
-5.64386	-2.23634		-5.32193	-1.15177
-5.64386	-1.32962		-5.32193	-1.22253
-5.47393	2.92948		-5.32193	0.0884843
-5.47393	0.473463		-5.32193	-1.1792
-5.47393	1.24608		-5.32193	1.35584
-5.47393	-2.48123		-5.32193	1.35584
-5.47393	-1.8992		-5.32193	2.53541
-5.47393	1.62172		-5.32193	-1.42315
-5.47393	1.24608		-5.32193	1.39918
-5.47393	-1.89012		-5.32193	2.55873
-5.47393	-1.32962		-5.32193	-1.1792
-5.47393	1.25259		-5.32193	-1.22253
-5.47393	-3.48121		-5.32193	-1.22253
-5.47393	-1.89012		-5.32193	-1.73872
-5.47393	-1.32312		-5.32193	-0.424562
-5.47393	-1.8992		-5.32193	0.909921
-5.47393	-1.74658		-5.32193	0.0883338
-5.47393	1.82217		-5.32193	-1.79927
-5.47393	2.15931		-5.32193	1.35584
-5.47393	-0.0385092		-5.32193	-2.86066
-5.47393	-2.47685		-5.32193	0.591749
-5.47393	-1.32312		-5.32193	2.24799
-5.47393	-2.48123		-5.32193	1.97593
-5.47393	-1.32962		-5.32193	-2.90169
-5.47393	2.16799		-5.32193	1.35584
-5.47393	-2.48123		-5.32193	0.0883338
-5.47393	1.36605		-5.32193	-1.19064
-5.47393	-1.32312		-5.32193	-1.22253
-5.47393	-2.19774		-5.32193	-2.86066
-5.47393	-1.32312		-5.32193	0.646059
-5.47393	-1.32312		-5.32193	1.95647
-5.47393	-0.54524		-5.32193	2.24799
-5.47393	-1.89012		-5.32193	0.0883155
-5.47393	-2.51885		-5.32193	-1.73872
-5.47393	-1.32962		-5.32193	0.629957
-5.47393	-0.0368149		-5.32193	0.0771943
-5.47393	2.40421		-5.32193	0.629957
-5.47393	-1.32962		-5.32193	1.35584
-5.47393	-0.0368149		-5.32193	2.53541
-5.47393	-3.00649		-5.32193	0.0771943
-5.47393	-0.589806		-5.32193	-2.07133
-5.47393	-0.565929		-5.32193	0.0883155
-5.47393	-0.0385092		-5.32193	-2.07133
-5.47393	-2.4659		-5.32193	-0.453346
-5.47393	-2.48123		-5.32193	1.91538
-5.47393	-2.48123		-5.32193	1.91538
-5.47393	-3.00035		-5.32193	0.0771943
-5.47393	-3.48121		-5.32193	2.53541
-5.47393	1.25259		-5.32193	1.91538
-5.47393	-1.32312		-5.32193	-0.447257
-5.47393	-1.30275		-5.32193	3.41498
-5.47393	2.89725		-5.32193	1.97593
-5.47393	-0.0368149		-5.32193	-1.22253
-5.47393	-0.347848		-5.32193	0.0883338
-5.47393	-1.30275		-5.32193	2.31627
-5.47393	1.82217		-5.32193	-0.424562
-5.47393	-2.4659		-5.32193	-0.214842
-5.47393	-2.24441		-5.32193	1.39918
-5.47393	-1.30275		-5.32193	2.31627
-5.47393	-1.30275		-5.32193	2.24799
-5.47393	-2.48123		-5.32193	1.66418
-5.47393	1.22685		-5.18442	-2.15273
-5.47393	-1.8992		-5.18442	0.0994669
-5.47393	-0.0402065		-5.18442	0.0994669
-5.47393	1.81308		-5.18442	-1.22253
-5.47393	-2.48123		-5.18442	-1.1792
-5.47393	-1.89012		-5.18442	1.30759
-5.47393	-2.48123		-5.18442	1.90342
-5.47393	-0.0368149		-5.18442	1.90342
-5.47393	-1.89012		-5.18442	-1.79927
-5.47393	-1.89012		-5.18442	-2.90169
-5.47393	-1.89012		-5.18442	3.58015
-5.47393	-1.89012		-5.18442	3.53563
-5.47393	1.82217		-5.18442	-1.21084
-5.47393	-1.89012		-5.18442	0.0781544
-5.47393	-0.0385092		-5.18442	-3.58639
-5.47393	0.488913		-5.18442	-1.49227
-5.47393	0.512819		-5.18442	-0.453346
-5.47393	-1.89012		-5.18442	-2.86066
-5.47393	-1.89012		-5.18442	-0.213377
-5.47393	-1.32312		-5.18442	2.24799
-5.47393	-1.32312		-5.18442	1.35584
-5.47393	0.485458		-5.18442	-1.1792
-5.47393	-1.8992		-5.18442	1.97593
-5.47393	-3.57134		-5.18442	0.0771943
-5.47393	1.25259		-5.18442	1.4191
-5.47393	-1.89012		-5.18442	1.35584
-5.47393	-2.48123		-5.18442	0.0781544
-5.47393	-0.562473		-5.18442	1.35584
-5.47393	0.471532		-5.18442	-2.35875
-5.47393	2.40421		-5.18442	3.84676
-5.47393	1.24608		-5.18442	-1.1792
-5.47393	-1.30275		-5.18442	1.35584
-5.47393	-1.23097		-5.18442	3.53563
-5.47393	-0.589806		-5.18442	-2.35875
-5.47393	2.76147		-5.18442	-0.453346
-5.47393	1.24608		-5.18442	-2.86066
-5.47393	-2.55864		-5.18442	1.97593
-5.47393	2.77448		-5.18442	1.97593
-5.47393	1.24608		-5.18442	1.35584
-5.47393	1.24608		-5.18442	0.623908
-5.32193	-1.8992		-5.18442	-3.67009
-5.32193	1.81308		-5.18442	-3.35896
-5.32193	-1.30275		-5.18442	1.39918
-5.32193	-1.8992		-5.18442	0.0771943
-5.32193	0.277965		-5.18442	-0.453346
-5.32193	2.92948		-5.18442	0.0883338
-5.32193	1.25259		-5.18442	-1.22253
-5.32193	-2.23634		-5.18442	-1.1792
-5.32193	-1.32312		-5.18442	1.97593
-5.32193	2.40421		-5.18442	0.769596
-5.32193	2.38888		-5.18442	-2.07133
-5.32193	-1.32962		-5.18442	-3.64691
-5.32193	-0.565929		-5.18442	-1.73872
-5.32193	-0.562473		-5.18442	-2.90169
-5.32193	-3.32315		-5.18442	0.446504
-5.32193	-1.30275		-5.18442	-3.67009
-5.32193	-1.32312		-5.18442	1.35584
-5.32193	2.40421		-5.18442	2.53541
-5.32193	-1.89012		-5.18442	-1.1792
-5.32193	-1.32962		-5.18442	0.629957
-5.32193	-3.33266		-5.18442	-2.07133
-5.32193	-3.33266		-5.18442	-2.07133
-5.32193	-1.89012		-5.18442	2.24799
-5.32193	2.40421		-5.18442	-0.453346
-5.32193	2.92948		-5.18442	-1.15177
-5.32193	1.25259		-5.18442	-1.15177
-5.32193	-0.0385022		-5.18442	-0.453346
-5.32193	-1.30275		-5.18442	-0.453346
-5.32193	-1.32312		-5.18442	-2.86066
-5.32193	-1.89012		-5.18442	-2.07133
-5.32193	-1.32312		-5.18442	0.60123
-5.32193	2.38888		-5.18442	-2.86066
-5.32193	-1.11064		-5.18442	-2.07133
-5.32193	-2.48123		-5.18442	0.629957
-5.32193	-1.32312		-5.18442	1.39918
-5.32193	2.40421		-5.18442	-2.07133
-5.32193	1.24608		-5.18442	-0.733249
-5.32193	-3.99788		-5.18442	-1.73872
-5.32193	-1.32962		-5.18442	0.629957
-5.32193	-1.8992		-5.18442	0.629957
-5.32193	2.39983		-5.18442	-1.64347
-5.32193	1.14433		-5.18442	-1.73872
-5.32193	1.82217		-5.18442	0.0883338
-5.32193	2.40421		-5.18442	-1.22253
-5.32193	-0.0385092		-5.18442	1.39918
-5.32193	1.82217		-5.18442	0.0883155
-5.32193	1.81308		-5.18442	-0.240703
-5.32193	1.82217		-5.18442	-1.1792
-5.32193	-1.8992		-5.18442	-2.35875
-5.32193	3.98918		-5.18442	-2.35875
-5.32193	0.512819		-5.18442	1.32845
-5.32193	-2.13365		-5.18442	0.0994669
-5.32193	2.52939		-5.18442	-1.22253
-5.32193	0.615976		-5.18442	0.0883338
-5.32193	-1.87493		-5.18442	0.0994669
-5.32193	1.24608		-5.18442	2.48572
-5.32193	1.14433		-5.18442	1.97593
-5.32193	-0.697486		-5.18442	-2.30701
-5.32193	-0.0351089		-5.18442	-1.22253
-5.32193	-1.8992		-5.18442	1.35584
-5.32193	-1.33905		-5.18442	3.07836
-5.32193	-3.00035		-5.18442	1.35584
-5.32193	-3.00035		-5.18442	-2.35875
-5.32193	-1.32962		-5.18442	-3.23831
-5.32193	-1.32962		-5.05889	-0.931069
-5.32193	1.25259		-5.05889	2.26056
-5.32193	1.95632		-5.05889	-1.15177
-5.32193	-0.347866		-5.05889	-1.73872
-5.32193	-2.23634		-5.05889	0.0771943
-5.32193	-1.89012		-5.05889	-1.1792
-5.32193	-0.562473		-5.05889	1.35584
-5.32193	-0.0385022		-5.05889	1.08837
-5.32193	-1.8992		-5.05889	-1.73872
-5.32193	1.82217		-5.05889	1.39918
-5.32193	-1.89012		-5.05889	-2.07133
-5.32193	-1.89012		-5.05889	1.35584
-5.32193	-1.89012		-5.05889	-1.79927
-5.32193	-1.89012		-5.05889	-1.15177
-5.32193	-0.0368149		-5.05889	-1.22253
-5.32193	-1.89012		-5.05889	0.0771943
-5.32193	0.510353		-5.05889	-1.79927
-5.32193	-0.038495		-5.05889	-1.73872
-5.32193	1.25259		-5.05889	-0.469432
-5.32193	1.82217		-5.05889	0.60123
-5.32193	-0.550357		-5.05889	2.24799
-5.32193	-3.00035		-5.05889	1.35584
-5.32193	-1.32962		-5.05889	1.35584
-5.32193	-4.00329		-5.05889	1.39918
-5.32193	-3.78219		-5.05889	0.0883155
-5.32193	-1.8992		-5.05889	0.0771943
-5.32193	-0.0368149		-5.05889	-1.1792
-5.32193	-1.89012		-5.05889	-1.73872
-5.32193	-0.0385022		-5.05889	-1.73872
-5.32193	1.25259		-5.05889	1.39918
-5.32193	-2.48123		-5.05889	-1.22253
-5.32193	0.271513		-5.05889	0.0771943
-5.32193	-0.565929		-5.05889	-0.214842
-5.32193	-0.562473		-5.05889	0.0883289
-5.32193	-1.32312		-5.05889	-0.985815
-5.32193	-1.89012		-5.05889	0.623908
-5.32193	-0.0402065		-5.05889	-2.49432
-5.32193	-1.14962		-5.05889	-2.77515
-5.32193	-0.0385022		-5.05889	-0.749116
-5.32193	-0.565929		-5.05889	1.35584
-5.32193	1.25259		-5.05889	1.91538
-5.18442	-2.2261		-5.05889	-1.22253
-5.18442	2.92948		-5.05889	-0.469432
-5.18442	-3.33266		-5.05889	2.07718
-5.18442	-2.48123		-5.05889	0.072914
-5.18442	-3.00649		-5.05889	-1.97535
-5.18442	-3.00649		-5.05889	-0.749116
-5.18442	-1.32962		-5.05889	-2.30906
-5.18442	2.92333		-5.05889	-2.30906
-5.18442	3.04134		-5.05889	-0.766475
-5.18442	2.14907		-5.05889	-2.07133
-5.18442	-1.32962		-5.05889	-1.15177
-5.18442	-1.32962		-5.05889	-1.15177
-5.18442	-2.2261		-5.05889	1.91538
-5.18442	-1.32312		-5.05889	-1.15177
-5.18442	0.510353		-5.05889	-1.72672
-5.18442	-2.48123		-5.05889	-0.453346
-5.18442	-1.32962		-5.05889	-2.07133
-5.18442	1.67085		-5.05889	1.38752
-5.18442	-0.0385092		-5.05889	2.24799
-5.18442	-0.58745		-5.05889	-1.22253
-5.18442	-0.589806		-5.05889	-2.13961
-5.18442	-3.00649		-5.05889	1.97593
-5.18442	0.270768		-5.05889	2.24799
-5.18442	0.510353		-5.05889	0.0771943
-5.18442	1.82217		-5.05889	1.39918
-5.18442	-1.8992		-5.05889	-2.13961
-5.18442	1.24608		-5.05889	2.31627
-5.18442	-2.48123		-5.05889	1.35584
-5.18442	0.458538		-5.05889	-1.22253
-5.18442	-2.48123		-5.05889	1.35584
-5.18442	-1.32962		-5.05889	3.07836
-5.18442	-1.32962		-5.05889	-1.79927
-5.18442	-1.32312		-4.94342	-1.15177
-5.18442	-0.0354616		-4.94342	-0.985815
-5.18442	-1.33712		-4.94342	-1.22253
-5.18442	-1.32312		-4.94342	2.24799
-5.18442	-0.58745		-4.94342	-1.79927
-5.18442	-3.00649		-4.94342	0.0883155
-5.18442	-1.32962		-4.94342	-1.1792
-5.18442	-2.48123		-4.94342	-2.64621
-5.18442	1.25259		-4.94342	1.99643
-5.18442	-1.32962		-4.94342	1.39918
-5.18442	1.24608		-4.94342	0.591749
-5.18442	-2.23634		-4.94342	-2.38207
-5.18442	1.24608		-4.94342	0.0771943
-5.18442	-0.589806		-4.94342	-2.30906
-5.18442	-0.0385092		-4.94342	-1.1792
-5.18442	-1.89012		-4.94342	-3.67009
-5.18442	0.471532		-4.94342	0.0883338
-5.18442	-2.23634		-4.94342	-2.13961
-5.18442	0.842399		-4.94342	-0.985815
-5.18442	-1.32962		-4.94342	1.35584
-5.18442	0.803421		-4.94342	-0.447257
-5.18442	0.488913		-4.94342	0.0883155
-5.18442	1.82217		-4.94342	-2.07133
-5.18442	-1.87493		-4.94342	0.60123
-5.18442	0.488913		-4.94342	-2.08528
-5.18442	-1.32962		-4.94342	-1.79927
-5.18442	0.803421		-4.94342	1.91538
-5.18442	-3.00649		-4.94342	0.646059
-5.18442	0.512819		-4.94342	0.606516
-5.18442	2.15931		-4.94342	-2.35875
-5.18442	-2.48123		-4.94342	-0.733249
-5.18442	-2.23634		-4.94342	2.53541
-5.18442	-3.00649		-4.94342	2.48572
-5.18442	-0.58745		-4.94342	-1.1792
-5.18442	2.15931		-4.94342	-0.453346
-5.18442	-3.00649		-4.94342	2.24799
-5.18442	-1.32312		-4.94342	-2.02456
-5.18442	2.15931		-4.94342	-3.23831
-5.18442	-3.00649		-4.94342	2.10479
-5.18442	-1.29539		-4.94342	0.0994669
-5.18442	-1.88951		-4.94342	-1.73872
-5.18442	-2.82829		-4.94342	1.91538
-5.18442	1.82217		-4.94342	-2.35875
-5.18442	-1.32962		-4.94342	-2.19676
-5.18442	1.81342		-4.94342	0.623908
-5.18442	-1.8992		-4.94342	-2.07133
-5.18442	1.24608		-4.94342	-2.86066
-5.18442	-1.32312		-4.94342	-1.21084
-5.18442	-0.562473		-4.94342	-2.90169
-5.18442	-0.0384963		-4.94342	-2.90169
-5.18442	-0.911296		-4.94342	0.623908
-5.18442	-0.0385092		-4.94342	0.623908
-5.18442	-1.32962		-4.94342	2.24799
-5.18442	-2.03059		-4.94342	-2.86066
-5.18442	1.21266		-4.94342	-2.13961
-5.18442	-1.8992		-4.94342	-0.766475
-5.18442	-2.2261		-4.94342	-0.733249
-5.18442	-1.8992		-4.94342	0.646059
-5.18442	-3.37085		-4.94342	0.629957
-5.18442	1.24608		-4.94342	2.31627
-5.18442	-1.32312		-4.94342	3.07836
-5.18442	-3.00035		-4.94342	-2.13961
-5.18442	-0.0368149		-4.94342	0.629957
-5.05889	-1.33348		-4.94342	1.95647
-5.05889	-1.44367		-4.94342	3.66212
-5.05889	0.488913		-4.94342	1.86199
-5.05889	-0.0414445		-4.94342	1.39918
-5.05889	1.95822		-4.94342	-1.73872
-5.05889	0.286591		-4.94342	0.0883338
-5.05889	-1.32962		-4.94342	-0.424562
-5.05889	-1.89012		-4.94342	1.32845
-5.05889	1.24608		-4.94342	-2.07133
-5.05889	1.81342		-4.94342	1.35584
-5.05889	-3.00649		-4.94342	-1.23475
-5.05889	-1.30275		-4.94342	-1.42315
-5.05889	-2.23634		-4.94342	1.91538
-5.05889	1.81342		-4.94342	-1.22253
-5.05889	1.21809		-4.94342	4.1206
-5.05889	-0.0368149		-4.94342	3.84676
-5.05889	2.15931		-4.94342	1.35584
-5.05889	-0.589806		-4.94342	0.0883338
-5.05889	-3.00649		-4.94342	-1.1792
-5.05889	0.485458		-4.94342	-1.67748
-5.05889	-0.0384963		-4.94342	0.623908
-5.05889	-0.589806		-4.94342	-1.09865
-5.05889	-0.565929		-4.94342	-1.22253
-5.05889	-1.89012		-4.94342	1.33176
-5.05889	-1.30275		-4.94342	-1.62564
-5.05889	1.21809		-4.94342	0.629957
-5.05889	-1.32962		-4.8365	-0.574784
-5.05889	-1.8992		-4.8365	0.629957
-5.05889	-1.32312		-4.8365	0.629957
-5.05889	-1.32312		-4.8365	3.41498
-5.05889	-0.344181		-4.8365	1.97593
-5.05889	0.485458		-4.8365	-0.453346
-5.05889	-1.30275		-4.8365	-1.22253
-5.05889	0.512819		-4.8365	-1.15177
-5.05889	1.24608		-4.8365	-0.766475
-5.05889	-0.598714		-4.8365	1.38101
-5.05889	1.25259		-4.8365	2.55873
-5.05889	-0.0385022		-4.8365	0.0933555
-5.05889	-0.0402065		-4.8365	2.31627
-5.05889	-0.911296		-4.8365	-2.02456
-5.05889	-0.589806		-4.8365	-2.58513
-5.05889	-0.565929		-4.8365	3.03732
-5.05889	0.277965		-4.8365	1.97593
-5.05889	1.24608		-4.8365	-2.30906
-5.05889	-1.32312		-4.8365	0.0771943
-5.05889	-2.37476		-4.8365	-0.453346
-5.05889	-0.58745		-4.8365	-1.22253
-5.05889	0.757994		-4.8365	-1.1792
-5.05889	0.757994		-4.8365	1.3487
-5.05889	-2.2261		-4.8365	3.03732
-5.05889	3.24611		-4.8365	1.91538
-5.05889	-4.17155		-4.8365	0.629957
-5.05889	-0.832214		-4.8365	0.623908
-5.05889	2.15931		-4.8365	2.48572
-5.05889	-0.908772		-4.8365	-1.21084
-5.05889	0.512819		-4.8365	-0.692631
-5.05889	2.15931		-4.8365	1.12032
-5.05889	-2.28148		-4.8365	2.24799
-5.05889	1.81308		-4.8365	1.32845
-5.05889	-2.84268		-4.8365	1.39918
-5.05889	-0.0385022		-4.8365	1.35584
-5.05889	0.512819		-4.8365	2.24799
-5.05889	-3.54185		-4.8365	-2.49432
-5.05889	-0.0402065		-4.8365	2.31627
-5.05889	-0.58745		-4.8365	-0.692631
-5.05889	2.40421		-4.8365	-0.749116
-5.05889	-1.32962		-4.8365	-1.62564
-5.05889	-1.50493		-4.8365	-1.22253
-5.05889	0.510353		-4.8365	-1.91957
-5.05889	2.15931		-4.8365	-1.79927
-5.05889	-1.30275		-4.8365	1.22406
-5.05889	-0.565929		-4.8365	-1.1792
-5.05889	0.485458		-4.8365	-1.1792
-5.05889	-2.23634		-4.8365	-0.453346
-5.05889	-0.589806		-4.8365	2.53541
-5.05889	2.15931		-4.8365	0.623908
-5.05889	1.22685		-4.8365	0.623908
-5.05889	-0.589806		-4.8365	-1.15177
-5.05889	0.512819		-4.8365	0.629957
-5.05889	-0.589806		-4.8365	-2.30906
-5.05889	2.92948		-4.8365	0.60123
-5.05889	1.22685		-4.8365	-2.30906
-5.05889	-1.30275		-4.8365	-1.72672
-5.05889	-0.562473		-4.8365	-2.30906
-5.05889	2.15931		-4.8365	-2.13961
-5.05889	-2.23634		-4.8365	-2.30906
-5.05889	2.92333		-4.8365	-1.15177
-5.05889	1.22685		-4.8365	-0.469432
-5.05889	1.22685		-4.8365	2.55873
-5.05889	0.510353		-4.8365	-2.30906
-5.05889	0.488913		-4.8365	3.03732
-5.05889	1.22685		-4.8365	-4.17017
-5.05889	0.473463		-4.8365	-1.79927
-5.05889	-1.29539		-4.8365	-1.1792
-5.05889	-1.79459		-4.8365	0.0711469
-5.05889	-0.0337031		-4.8365	-1.22253
-5.05889	2.92948		-4.8365	0.0883155
-5.05889	-0.347848		-4.8365	2.09654
-5.05889	0.512819		-4.8365	-0.766475
-5.05889	2.15931		-4.8365	1.35584
-5.05889	-1.87493		-4.8365	-1.73872
-5.05889	1.24608		-4.8365	-2.30906
-5.05889	-1.32962		-4.8365	-1.55403
-5.05889	-1.32312		-4.8365	1.91538
-5.05889	-0.0402065		-4.8365	2.10479
-5.05889	-0.0384963		-4.8365	-1.72672
-5.05889	-1.89012		-4.8365	-2.13961
-5.05889	-2.67347		-4.73697	1.35584
-5.05889	0.286591		-4.73697	-2.07133
-5.05889	-2.47685		-4.73697	-1.22253
-5.05889	-1.8992		-4.73697	-0.447257
-5.05889	-0.58745		-4.73697	-0.784547
-5.05889	2.40421		-4.73697	-1.22253
-5.05889	1.24608		-4.73697	0.0883338
-5.05889	2.12508		-4.73697	-1.21084
-5.05889	1.24608		-4.73697	-3.64691
-5.05889	-1.32962		-4.73697	0.0883525
-5.05889	1.81308		-4.73697	0.909921
-4.94342	-1.29688		-4.73697	2.26056
-4.94342	-1.29539		-4.73697	-1.22253
-4.94342	-1.87493		-4.73697	0.60123
-4.94342	2.92333		-4.73697	-1.79927
-4.94342	-0.0404766		-4.73697	1.91538
-4.94342	-0.0368149		-4.73697	-3.1735
-4.94342	1.82217		-4.73697	1.91538
-4.94342	0.485458		-4.73697	2.40989
-4.94342	1.25259		-4.73697	-1.22253
-4.94342	-0.0384963		-4.73697	-1.73872
-4.94342	-0.87707		-4.73697	0.909921
-4.94342	-0.87707		-4.73697	-0.469432
-4.94342	-1.8992		-4.73697	-2.07623
-4.94342	-1.32312		-4.73697	-0.424562
-4.94342	-1.32962		-4.73697	-1.62564
-4.94342	-1.32962		-4.73697	-2.07133
-4.94342	-0.911296		-4.73697	-1.1792
-4.94342	-1.32962		-4.73697	-2.13961
-4.94342	1.82217		-4.73697	2.55873
-4.94342	0.485458		-4.73697	2.98345
-4.94342	2.14907		-4.73697	-2.38207
-4.94342	2.92948		-4.73697	0.60123
-4.94342	-1.30275		-4.73697	-1.24044
-4.94342	1.24608		-4.73697	0.782617
-4.94342	2.15931		-4.73697	-1.22253
-4.94342	-1.32312		-4.73697	-1.22253
-4.94342	3.9263		-4.73697	-2.24718
-4.94342	-1.89012		-4.73697	3.66212
-4.94342	-1.29539		-4.73697	-1.1792
-4.94342	-3.01433		-4.73697	-0.112298
-4.94342	-0.362465		-4.73697	-0.692631
-4.94342	-1.8992		-4.73697	-0.797994
-4.94342	-2.53761		-4.73697	0.0883525
-4.94342	1.25259		-4.73697	-0.766475
-4.94342	-0.0368149		-4.73697	1.38752
-4.94342	-1.32312		-4.73697	0.0883525
-4.94342	1.24608		-4.73697	-1.62564
-4.94342	2.39983		-4.73697	0.909921
-4.94342	-2.48123		-4.73697	-1.62564
-4.94342	-0.832214		-4.73697	0.0883289
-4.94342	-0.28097		-4.73697	-1.72672
-4.94342	1.08308		-4.73697	0.0883525
-4.94342	-1.74658		-4.73697	-3.23831
-4.94342	-0.0385092		-4.73697	-3.1735
-4.94342	0.0586158		-4.73697	-3.1735
-4.94342	2.38888		-4.73697	-1.1792
-4.94342	-1.32962		-4.73697	-0.26907
-4.94342	-2.23634		-4.73697	1.91538
-4.94342	-1.32312		-4.73697	1.91538
-4.94342	1.25259		-4.73697	-1.22253
-4.94342	-3.5597		-4.73697	-2.07133
-4.94342	1.03607		-4.73697	-2.49432
-4.94342	1.81308		-4.73697	0.606631
-4.94342	1.65037		-4.73697	2.53541
-4.94342	-1.19949		-4.73697	2.24799
-4.94342	-0.908772		-4.73697	2.53541
-4.94342	-1.8992		-4.73697	-0.447257
-4.94342	3.24611		-4.73697	0.417376
-4.94342	-2.2261		-4.73697	3.53563
-4.94342	2.92948		-4.73697	-0.749116
-4.94342	-0.0385092		-4.73697	3.03732
-4.94342	1.21809		-4.73697	1.90342
-4.94342	0.512819		-4.64386	1.97593
-4.94342	-0.562473		-4.64386	-0.424562
-4.94342	0.512819		-4.64386	0.0781544
-4.94342	-3.00035		-4.64386	1.32845
-4.94342	-0.58745		-4.64386	0.107604
-4.94342	1.21809		-4.64386	1.97593
-4.94342	-3.00649		-4.64386	-1.79927
-4.94342	-0.589806		-4.64386	-1.79927
-4.94342	2.15931		-4.64386	-1.79927
-4.94342	-0.562473		-4.64386	0.869327
-4.94342	-1.30275		-4.64386	-0.733249
-4.94342	-1.30275		-4.64386	0.0771943
-4.94342	-1.29539		-4.64386	-3.84154
-4.94342	-3.00649		-4.64386	0.266449
-4.94342	-3.00649		-4.64386	3.41498
-4.94342	-1.29539		-4.64386	-2.13378
-4.94342	-1.30275		-4.64386	2.8824
-4.94342	-0.0337031		-4.64386	-1.73872
-4.94342	2.15931		-4.64386	-2.90169
-4.94342	-1.32962		-4.64386	0.629957
-4.94342	0.743686		-4.64386	3.17583
-4.94342	-1.8992		-4.64386	-2.35875
-4.94342	-3.00035		-4.64386	-2.49432
-4.94342	-2.48123		-4.64386	2.74375
-4.94342	-0.589806		-4.64386	-2.38207
-4.94342	-2.48123		-4.64386	2.55873
-4.94342	2.76335		-4.64386	0.925779
-4.94342	2.65732		-4.64386	-1.73872
-4.94342	-0.565929		-4.64386	1.91538
-4.94342	-0.038495		-4.64386	0.943126
-4.94342	-3.78219		-4.64386	1.39918
-4.94342	-1.32962		-4.64386	-1.0924
-4.94342	-0.0354616		-4.64386	-1.79927
-4.94342	1.25259		-4.64386	-2.47153
-4.94342	1.91315		-4.64386	-2.15273
-4.94342	-1.87493		-4.64386	1.35584
-4.94342	-3.00035		-4.64386	-1.15465
-4.94342	-0.87707		-4.64386	1.29721
-4.94342	1.02796		-4.64386	2.32934
-4.94342	1.82217		-4.64386	1.39918
-4.94342	1.25259		-4.64386	-1.73872
-4.94342	-1.32962		-4.64386	-1.79927
-4.94342	-2.2261		-4.64386	0.646059
-4.8365	2.58202		-4.64386	2.31627
-4.8365	-3.33266		-4.64386	-0.797994
-4.8365	1.1515		-4.64386	-0.766475
-4.8365	-1.32312		-4.64386	0.105525
-4.8365	-0.58745		-4.64386	3.35017
-4.8365	1.95468		-4.64386	-3.35896
-4.8365	-1.87493		-4.64386	1.82016
-4.8365	1.25259		-4.64386	-0.733249
-4.8365	-0.0414445		-4.64386	-3.1735
-4.8365	-0.0402065		-4.64386	0.105525
-4.8365	-1.32312		-4.64386	3.41498
-4.8365	-1.30307		-4.64386	0.909921
-4.8365	-2.47685		-4.64386	-0.692631
-4.8365	-4.58094		-4.64386	0.0994669
-4.8365	-0.0384914		-4.64386	2.53541
-4.8365	-0.832214		-4.64386	3.35017
-4.8365	-0.347866		-4.64386	0.629957
-4.8365	-0.0385022		-4.64386	1.91538
-4.8365	-3.00035		-4.64386	3.35017
-4.8365	1.82217		-4.64386	-2.35875
-4.8365	-0.589806		-4.64386	-0.902624
-4.8365	-0.54524		-4.64386	-1.73872
-4.8365	-1.32962		-4.55639	-2.34355
-4.8365	-3.77891		-4.55639	-0.497205
-4.8365	-1.32312		-4.55639	3.03732
-4.8365	-1.32962		-4.55639	-0.749116
-4.8365	-1.8992		-4.55639	-1.1792
-4.8365	-0.908772		-4.55639	-1.21084
-4.8365	-3.32315		-4.55639	1.97593
-4.8365	-0.562473		-4.55639	0.0883525
-4.8365	-3.00035		-4.55639	-2.30906
-4.8365	0.743686		-4.55639	2.55873
-4.8365	1.36605		-4.55639	0.0883338
-4.8365	-1.88951		-4.55639	0.954303
-4.8365	0.485458		-4.55639	-1.92569
-4.8365	-0.0414445		-4.55639	-2.64621
-4.8365	-0.0385022		-4.55639	0.39013
-4.8365	0.271513		-4.55639	-0.213377
-4.8365	1.72105		-4.55639	3.07836
-4.8365	-0.0385022		-4.55639	1.1625
-4.8365	1.02796		-4.55639	-0.797994
-4.8365	-0.242286		-4.55639	1.35584
-4.8365	1.81308		-4.55639	1.91538
-4.8365	-1.87493		-4.55639	2.31627
-4.8365	1.37355		-4.55639	0.629957
-4.8365	-0.908772		-4.55639	0.0771943
-4.8365	1.82217		-4.55639	-1.1792
-4.8365	-3.00035		-4.55639	-2.07133
-4.8365	-0.0414445		-4.55639	0.0883525
-4.8365	0.512819		-4.55639	-0.749116
-4.8365	-0.0414445		-4.55639	-1.1792
-4.8365	-2.2261		-4.55639	1.91538
-4.8365	2.15931		-4.55639	0.0520966
-4.8365	-1.74658		-4.55639	-2.35875
-4.8365	-3.00035		-4.55639	-1.32058
-4.8365	-0.0384914		-4.55639	-1.1792
-4.8365	-2.2261		-4.55639	2.55873
-4.8365	-0.0368149		-4.55639	1.91538
-4.8365	1.21809		-4.55639	1.2995
-4.8365	0.510353		-4.55639	-3.64691
-4.8365	-1.8992		-4.55639	-1.11774
-4.8365	2.39983		-4.55639	0.218944
-4.8365	-1.89012		-4.55639	-2.71694
-4.8365	1.25259		-4.55639	-1.35944
-4.8365	1.82217		-4.55639	0.186445
-4.8365	2.39983		-4.55639	-2.56713
-4.8365	-0.589806		-4.55639	-0.824095
-4.8365	-0.0402065		-4.55639	1.80232
-4.8365	0.510862		-4.55639	-2.49432
-4.8365	1.24608		-4.55639	-1.17955
-4.8365	-1.32962		-4.55639	2.48572
-4.8365	-2.27165		-4.55639	-3.67009
-4.8365	1.81308		-4.55639	-1.62564
-4.8365	-1.32312		-4.55639	3.53563
-4.8365	1.24608		-4.55639	-0.749116
-4.8365	-1.8992		-4.55639	-1.72672
-4.73697	1.3876		-4.55639	2.48572
-4.73697	2.20594		-4.55639	2.31627
-4.73697	-3.48121		-4.55639	-3.64691
-4.73697	-2.48123		-4.55639	-0.213377
-4.73697	1.81308		-4.55639	-1.72672
-4.73697	-1.88951		-4.55639	-3.1735
-4.73697	-0.589806		-4.55639	0.954303
-4.73697	0.757994		-4.55639	-2.08528
-4.73697	-1.32962		-4.55639	0.0781544
-4.73697	-0.911296		-4.55639	0.60123
-4.73697	0.3349		-4.55639	0.573937
-4.73697	-0.589806		-4.55639	-2.08528
-4.73697	-0.565929		-4.55639	3.82358
-4.73697	-0.0402065		-4.55639	1.97593
-4.73697	-0.565929		-4.55639	-2.64621
-4.73697	-0.54805		-4.55639	1.91538
-4.73697	-0.0368149		-4.55639	-1.17955
-4.73697	-2.2261		-4.55639	0.60123
-4.73697	-0.0368149		-4.55639	-0.766475
-4.73697	-0.589806		-4.55639	1.39918
-4.73697	1.95468		-4.55639	0.629957
-4.73697	0.512819		-4.55639	0.954303
-4.73697	1.21809		-4.55639	-1.73872
-4.73697	1.82217		-4.55639	0.623908
-4.73697	-0.565929		-4.55639	2.53541
-4.73697	1.25259		-4.47393	3.26849
-4.73697	-0.589806		-4.47393	4.70894
-4.73697	-1.5034		-4.47393	2.24799
-4.73697	2.42106		-4.47393	-2.35875
-4.73697	-3.32315		-4.47393	-2.42176
-4.73697	1.25259		-4.47393	2.48572
-4.73697	-1.32962		-4.47393	0.0883338
-4.73697	-1.8992		-4.47393	0.0771943
-4.73697	-0.348067		-4.47393	0.417376
-4.73697	0.271513		-4.47393	-0.735408
-4.73697	-2.2261		-4.47393	-0.749116
-4.73697	3.25565		-4.47393	-2.63839
-4.73697	1.25259		-4.47393	0.909921
-4.73697	1.24608		-4.47393	0.0994669
-4.73697	0.485458		-4.47393	-2.69598
-4.73697	-2.48123		-4.47393	-1.22253
-4.73697	-1.8992		-4.47393	2.31627
-4.73697	2.59765		-4.47393	1.91538
-4.73697	-0.781607		-4.47393	0.0883155
-4.73697	1.25259		-4.47393	-1.42315
-4.73697	1.3876		-4.47393	-0.447257
-4.73697	-0.0368149		-4.47393	2.32934
-4.73697	-0.0368149		-4.47393	3.66212
-4.73697	-0.565929		-4.47393	2.64941
-4.73697	1.24608		-4.47393	0.743874
-4.73697	2.58202		-4.47393	0.0711469
-4.73697	0.485458		-4.47393	2.24799
-4.73697	-2.2261		-4.47393	-0.414946
-4.73697	-0.0414445		-4.47393	-0.441895
-4.73697	1.79876		-4.47393	-1.79927
-4.73697	-1.11064		-4.47393	-0.424562
-4.73697	3.25565		-4.47393	3.82358
-4.73697	0.835015		-4.47393	3.21018
-4.73697	-1.69365		-4.47393	-0.112298
-4.73697	-0.0368149		-4.47393	0.0771943
-4.73697	-0.565929		-4.47393	-1.71316
-4.73697	-1.89012		-4.47393	0.925779
-4.73697	-0.0385022		-4.47393	-1.17955
-4.73697	1.18331		-4.47393	-2.15312
-4.73697	-2.47685		-4.47393	0.0448525
-4.73697	1.24608		-4.47393	-1.17955
-4.73697	-2.2261		-4.47393	-0.692631
-4.73697	-2.02244		-4.47393	0.105525
-4.73697	-1.32312		-4.47393	2.55873
-4.73697	1.25259		-4.47393	-2.08528
-4.73697	-1.32962		-4.47393	-2.49432
-4.73697	1.95632		-4.47393	-2.49432
-4.73697	2.14907		-4.47393	-1.84406
-4.73697	-2.2423		-4.47393	-0.766475
-4.73697	-3.77897		-4.47393	-2.49432
-4.73697	3.25565		-4.47393	0.954303
-4.73697	-0.0385092		-4.47393	-2.49432
-4.73697	-0.589806		-4.47393	-0.985815
-4.73697	-0.0337031		-4.47393	-3.40348
-4.73697	-2.2256		-4.47393	-1.84406
-4.73697	-1.8992		-4.47393	0.646059
-4.73697	-1.49429		-4.47393	-3.85949
-4.64386	1.82217		-4.47393	-2.08528
-4.64386	-3.78219		-4.47393	-2.95376
-4.64386	1.24608		-4.47393	0.417376
-4.64386	-1.8992		-4.47393	0.0883289
-4.64386	-0.0402065		-4.47393	1.4191
-4.64386	-0.54524		-4.47393	1.91538
-4.64386	2.76147		-4.47393	-1.79927
-4.64386	-0.562473		-4.47393	-0.441895
-4.64386	-2.48123		-4.47393	1.35584
-4.64386	1.21809		-4.47393	3.84676
-4.64386	-1.8992		-4.47393	-1.22253
-4.64386	-3.78219		-4.47393	-0.447257
-4.64386	-0.0402065		-4.39593	0.0730421
-4.64386	0.803421		-4.39593	1.39918
-4.64386	-0.562473		-4.39593	-3.12545
-4.64386	0.488913		-4.39593	-1.79927
-4.64386	-1.8992		-4.39593	-1.79927
-4.64386	-1.89012		-4.39593	-3.73876
-4.64386	-1.2306		-4.39593	0.446504
-4.64386	1.81342		-4.39593	1.39918
-4.64386	0.270768		-4.39593	1.35584
-4.64386	-1.32312		-4.39593	-2.53171
-4.64386	3.25565		-4.39593	-2.86066
-4.64386	1.67085		-4.39593	1.29721
-4.64386	-2.23634		-4.39593	1.30759
-4.64386	-1.32312		-4.39593	-1.38369
-4.64386	-1.32962		-4.39593	2.55873
-4.64386	2.40421		-4.39593	0.0883525
-4.64386	-1.74658		-4.39593	2.31165
-4.64386	-0.0384963		-4.39593	2.95796
-4.64386	2.39983		-4.39593	-3.1735
-4.64386	-1.44367		-4.39593	-2.45078
-4.64386	0.757994		-4.39593	0.751306
-4.64386	1.02796		-4.39593	-2.30906
-4.64386	-3.00649		-4.39593	2.53541
-4.64386	-2.23634		-4.39593	0.629957
-4.64386	0.512649		-4.39593	-0.629865
-4.64386	-0.0384963		-4.39593	0.646059
-4.64386	-0.564155		-4.39593	-2.38207
-4.64386	-0.0402065		-4.39593	1.35584
-4.64386	1.25259		-4.39593	0.0711469
-4.64386	1.75577		-4.39593	-2.04574
-4.64386	3.48274		-4.39593	1.90342
-4.64386	-1.32312		-4.39593	-1.40125
-4.64386	-2.03059		-4.39593	2.05173
-4.64386	1.07379		-4.39593	-2.56713
-4.64386	-3.00649		-4.39593	-2.35875
-4.64386	-2.72016		-4.39593	1.39918
-4.64386	-2.48123		-4.39593	2.02029
-4.64386	-2.48123		-4.39593	-0.74921
-4.64386	1.81319		-4.39593	2.32787
-4.64386	0.486379		-4.39593	1.82016
-4.64386	1.82217		-4.39593	-1.22253
-4.64386	-3.00035		-4.39593	3.07836
-4.64386	-1.30275		-4.39593	2.48572
-4.64386	-0.562473		-4.39593	0.591749
-4.64386	3.4042		-4.39593	-2.08528
-4.64386	-2.47685		-4.39593	-2.08528
-4.64386	1.81342		-4.39593	1.1625
-4.64386	-0.878731		-4.39593	-1.32058
-4.64386	1.36605		-4.39593	-3.67009
-4.64386	-0.832214		-4.39593	-2.15273
-4.64386	0.835015		-4.39593	-1.32058
-4.64386	-0.0414445		-4.39593	-3.40348
-4.64386	-3.48121		-4.39593	-2.49432
-4.64386	-3.77891		-4.39593	-2.49432
-4.64386	0.757994		-4.39593	3.84676
-4.64386	0.488913		-4.39593	-2.15273
-4.64386	-0.878731		-4.39593	-0.784547
-4.64386	1.81342		-4.39593	-0.0773216
-4.64386	-1.30275		-4.39593	-1.79927
-4.64386	1.24608		-4.39593	-0.797994
-4.64386	-1.60678		-4.39593	1.84667
-4.64386	-0.0402065		-4.39593	-1.73872
-4.64386	0.510353		-4.39593	1.80232
-4.64386	0.829373		-4.39593	1.80232
-4.64386	-2.2261		-4.39593	-1.22253
-4.64386	-2.8264		-4.39593	1.80232
-4.64386	0.485458		-4.39593	0.0883338
-4.64386	-0.589806		-4.39593	0.382976
-4.64386	-1.71449		-4.39593	-2.13961
-4.64386	-2.2261		-4.39593	2.67099
-4.64386	1.00201		-4.39593	1.3487
-4.64386	-1.8992		-4.32193	-2.90169
-4.64386	-0.911296		-4.32193	0.0883289
-4.64386	1.24608		-4.32193	-1.73872
-4.64386	1.81308		-4.32193	-1.22253
-4.64386	-1.32962		-4.32193	0.0711469
-4.55639	0.803421		-4.32193	3.41498
-4.55639	-2.03059		-4.32193	-0.428744
-4.55639	-0.2699		-4.32193	-2.77496
-4.55639	-0.823269		-4.32193	-2.45581
-4.55639	1.25259		-4.32193	-0.908912
-4.55639	3.24611		-4.32193	-2.35875
-4.55639	-1.32962		-4.32193	0.784094
-4.55639	-1.46503		-4.32193	1.35584
-4.55639	1.24608		-4.32193	-2.90169
-4.55639	1.24608		-4.32193	-2.12022
-4.55639	-0.734003		-4.32193	0.245514
-4.55639	1.66889		-4.32193	2.24799
-4.55639	1.67085		-4.32193	-1.1792
-4.55639	-2.48123		-4.32193	0.304128
-4.55639	-2.48123		-4.32193	-2.13961
-4.55639	-1.87493		-4.32193	-1.73872
-4.55639	-0.562473		-4.32193	1.1625
-4.55639	1.25259		-4.32193	-1.92569
-4.55639	2.14907		-4.32193	-0.206299
-4.55639	-0.562473		-4.32193	-0.57874
-4.55639	3.49433		-4.32193	0.0154435
-4.55639	2.38888		-4.32193	-0.931069
-4.55639	-2.47685		-4.32193	-0.205349
-4.55639	2.19893		-4.32193	0.295077
-4.55639	-0.0354616		-4.32193	-1.73872
-4.55639	-3.00035		-4.32193	-0.453346
-4.55639	1.82217		-4.32193	-0.40709
-4.55639	-2.2261		-4.32193	2.02029
-4.55639	-3.00649		-4.32193	-1.91957
-4.55639	-2.2261		-4.32193	2.15553
-4.55639	-0.0368149		-4.32193	-2.47406
-4.55639	-0.0402065		-4.32193	-2.64621
-4.55639	-0.0354616		-4.32193	-2.1568
-4.55639	-3.48121		-4.32193	0.220471
-4.55639	0.829373		-4.32193	1.30759
-4.55639	-0.0384963		-4.32193	-1.12755
-4.55639	0.473463		-4.32193	-0.57874
-4.55639	-0.0385092		-4.32193	-0.95863
-4.55639	-2.60502		-4.32193	-1.91942
-4.55639	-2.5392		-4.32193	-0.213377
-4.55639	-1.32962		-4.32193	1.33137
-4.55639	0.271513		-4.32193	-3.35896
-4.55639	-3.00649		-4.32193	2.24799
-4.55639	0.289328		-4.32193	1.39918
-4.55639	-3.5597		-4.32193	-2.30906
-4.55639	0.782089		-4.32193	-0.441895
-4.55639	3.4042		-4.32193	2.55873
-4.55639	1.08308		-4.32193	-0.784547
-4.55639	1.11784		-4.32193	1.35584
-4.55639	-0.562473		-4.32193	0.0994669
-4.55639	1.22685		-4.32193	-1.73872
-4.55639	0.485458		-4.32193	0.606631
-4.55639	-3.33266		-4.32193	0.386953
-4.55639	-2.2261		-4.32193	2.31627
-4.55639	-1.88951		-4.32193	-0.606938
-4.55639	-3.32315		-4.32193	-2.30906
-4.55639	3.4042		-4.32193	-0.788434
-4.55639	0.797375		-4.32193	-1.79927
-4.55639	-0.832214		-4.25154	2.40989
-4.55639	-3.48121		-4.25154	-2.89154
-4.55639	-1.74658		-4.25154	-0.240703
-4.55639	-1.74658		-4.25154	2.74375
-4.55639	2.39983		-4.25154	2.48572
-4.55639	-0.347848		-4.25154	1.91538
-4.55639	0.835015		-4.25154	-0.453346
-4.55639	-0.038495		-4.25154	2.8824
-4.55639	-3.32315		-4.25154	-1.42315
-4.55639	1.82217		-4.25154	0.0781544
-4.55639	-0.211405		-4.25154	0.623908
-4.55639	1.11784		-4.25154	-2.34355
-4.55639	-1.89012		-4.25154	1.1625
-4.55639	-0.0354616		-4.25154	-1.99351
-4.55639	-3.48121		-4.25154	-1.75802
-4.55639	2.26825		-4.25154	2.48572
-4.55639	-1.32962		-4.25154	-3.85949
-4.55639	1.3876		-4.25154	2.55873
-4.55639	-2.23634		-4.25154	2.55572
-4.55639	-1.89012		-4.25154	-0.950735
-4.55639	-0.878731		-4.25154	-1.33566
-4.55639	2.92333		-4.25154	2.09349
-4.55639	-1.88951		-4.25154	3.84676
-4.55639	1.25259		-4.25154	-1.15465
-4.55639	-3.48121		-4.25154	-3.85949
-4.55639	-1.8992		-4.25154	-0.95863
-4.55639	1.81308		-4.25154	0.59919
-4.55639	-3.48121		-4.25154	-3.85949
-4.55639	1.21809		-4.25154	2.53541
-4.55639	-0.535079		-4.25154	-0.447257
-4.55639	-2.48123		-4.25154	1.87526
-4.55639	-2.66313		-4.25154	-2.90169
-4.47393	-2.2261		-4.25154	-3.35896
-4.47393	-3.00649		-4.25154	-3.23831
-4.47393	-1.74658		-4.25154	-2.30906
-4.47393	2.40421		-4.25154	0.105525
-4.47393	-0.0402065		-4.25154	0.59919
-4.47393	-0.0385022		-4.25154	2.32934
-4.47393	-0.0385022		-4.25154	0.623908
-4.47393	-1.31032		-4.25154	2.02029
-4.47393	-2.48123		-4.25154	-1.1792
-4.47393	-2.47685		-4.25154	-0.469432
-4.47393	-2.2261		-4.25154	3.53563
-4.47393	0.510353		-4.25154	0.105525
-4.47393	-1.69365		-4.25154	-0.447257
-4.47393	1.06629		-4.25154	0.39013
-4.47393	-0.565929		-4.25154	-1.15465
-4.47393	2.92948		-4.18442	2.55873
-4.47393	-0.362465		-4.18442	-3.85949
-4.47393	2.15931		-4.18442	-3.97839
-4.47393	-0.87707		-4.18442	-2.30906
-4.47393	-3.33266		-4.18442	-0.766475
-4.47393	-0.87707		-4.18442	1.38479
-4.47393	-1.8992		-4.18442	-2.07446
-4.47393	1.82217		-4.18442	0.869327
-4.47393	-0.0385022		-4.18442	-3.40348
-4.47393	1.79876		-4.18442	2.24799
-4.47393	-2.07676		-4.18442	0.0883155
-4.47393	2.15196		-4.18442	-1.79927
-4.47393	2.52939		-4.18442	-1.79927
-4.47393	-3.00035		-4.18442	2.3884
-4.47393	0.485458		-4.18442	0.39013
-4.47393	-0.0368149		-4.18442	-1.22253
-4.47393	1.25259		-4.18442	-0.57874
-4.47393	-1.8992		-4.18442	0.954303
-4.47393	1.81308		-4.18442	0.980625
-4.47393	-1.32962		-4.18442	2.48572
-4.47393	-1.21766		-4.18442	0.0914853
-4.47393	-0.858893		-4.18442	-2.95059
-4.47393	0.82427		-4.18442	-1.79927
-4.47393	-1.89012		-4.18442	0.39013
-4.47393	-1.74621		-4.18442	-1.1792
-4.47393	-1.32312		-4.18442	0.907109
-4.47393	-2.2423		-4.18442	-2.95059
-4.47393	-1.30909		-4.18442	-1.79927
-4.47393	-1.23097		-4.18442	-2.24718
-4.47393	1.25259		-4.18442	3.58015
-4.47393	-1.8992		-4.18442	-0.214842
-4.47393	-0.0414445		-4.18442	2.74375
-4.47393	-3.32315		-4.18442	-3.58639
-4.47393	-0.908772		-4.18442	-1.49227
-4.47393	2.20594		-4.18442	-0.441895
-4.47393	-0.87707		-4.18442	-3.58639
-4.47393	3.7052		-4.18442	-0.426661
-4.47393	-1.10939		-4.18442	0.446504
-4.47393	-3.32315		-4.18442	1.66418
-4.47393	-3.32315		-4.18442	1.66418
-4.47393	-1.2306		-4.18442	-2.64621
-4.47393	-0.911296		-4.18442	1.33137
-4.47393	-1.87493		-4.18442	-0.714986
-4.47393	-1.74658		-4.18442	-2.45581
-4.47393	-0.0414445		-4.18442	-0.421359
-4.47393	-0.0384914		-4.18442	0.107604
-4.47393	-3.32315		-4.18442	-2.13961
-4.47393	-1.2306		-4.18442	2.5987
-4.47393	-2.28148		-4.18442	-1.62759
-4.47393	1.02796		-4.18442	-2.21474
-4.47393	1.25259		-4.18442	1.97593
-4.47393	-0.0385022		-4.18442	-0.426661
-4.47393	-0.589806		-4.18442	1.54665
-4.47393	-0.54524		-4.18442	-1.79927
-4.47393	0.462461		-4.12029	1.35584
-4.47393	-2.13365		-4.12029	3.53563
-4.47393	-3.32315		-4.12029	0.201604
-4.47393	2.14907		-4.12029	-1.15177
-4.47393	-2.03059		-4.12029	2.24799
-4.47393	-0.58745		-4.12029	2.8824
-4.47393	-1.2598		-4.12029	0.60123
-4.47393	1.82217		-4.12029	-0.985815
-4.47393	-2.13365		-4.12029	-1.29188
-4.47393	-4.89342		-4.12029	-1.81414
-4.47393	-2.4659		-4.12029	2.31627
-4.47393	-2.28148		-4.12029	2.09349
-4.47393	-0.0385022		-4.12029	0.0645318
-4.47393	-1.74658		-4.12029	-1.6999
-4.47393	-1.89012		-4.12029	1.59182
-4.47393	-1.74658		-4.12029	-2.38207
-4.47393	-1.87493		-4.12029	-0.414946
-4.39593	-1.30275		-4.12029	1.89053
-4.39593	-0.0387531		-4.12029	-1.23207
-4.39593	1.73989		-4.12029	2.88143
-4.39593	0.510353		-4.12029	-2.07133
-4.39593	-1.8992		-4.12029	1.60073
-4.39593	-1.70034		-4.12029	-0.714986
-4.39593	1.24608		-4.12029	1.08837
-4.39593	-2.48123		-4.12029	-2.50515
-4.39593	1.25259		-4.12029	1.35584
-4.39593	1.03065		-4.12029	-1.49672
-4.39593	-3.28325		-4.12029	0.468875
-4.39593	-0.0384963		-4.12029	-1.79927
-4.39593	1.82217		-4.12029	-0.602897
-4.39593	1.81308		-4.12029	-2.47406
-4.39593	2.20594		-4.12029	-2.77496
-4.39593	-0.0364878		-4.12029	-0.213377
-4.39593	1.25259		-4.12029	-0.414946
-4.39593	-0.832214		-4.12029	-2.34355
-4.39593	1.82217		-4.12029	2.98345
-4.39593	-0.562473		-4.12029	-2.72818
-4.39593	3.06009		-4.12029	-3.85949
-4.39593	-1.8992		-4.12029	2.48572
-4.39593	3.25565		-4.12029	-2.09173
-4.39593	0.270768		-4.12029	-0.0755106
-4.39593	-0.0384914		-4.12029	-0.440611
-4.39593	-0.0368149		-4.12029	3.35017
-4.39593	-0.54524		-4.12029	-1.22253
-4.39593	-2.60502		-4.12029	-0.104082
-4.39593	0.487877		-4.12029	2.53541
-4.39593	-0.87707		-4.12029	-2.30906
-4.39593	-0.0368149		-4.12029	-1.15177
-4.39593	-2.95612		-4.12029	1.09779
-4.39593	-0.58745		-4.12029	-1.1792
-4.39593	-1.32962		-4.12029	-1.15465
-4.39593	-0.589806		-4.12029	-1.1792
-4.39593	-3.77891		-4.12029	-1.22253
-4.39593	-0.0383401		-4.05889	2.31627
-4.39593	-3.02171		-4.05889	0.0883525
-4.39593	1.72105		-4.05889	-1.22253
-4.39593	-2.4659		-4.05889	1.91538
-4.39593	0.348221		-4.05889	0.623908
-4.39593	-1.21766		-4.05889	-2.03511
-4.39593	0.512819		-4.05889	3.58015
-4.39593	0.512649		-4.05889	-0.447257
-4.39593	0.835015		-4.05889	1.77673
-4.39593	1.67085		-4.05889	1.39918
-4.39593	-2.4659		-4.05889	-3.94397
-4.39593	-0.0384963		-4.05889	-0.42273
-4.39593	-0.347866		-4.05889	1.90178
-4.39593	-0.908772		-4.05889	1.02135
-4.39593	-1.74621		-4.05889	-0.733249
-4.39593	-0.823269		-4.05889	0.693574
-4.39593	-0.911296		-4.05889	-0.130835
-4.39593	2.58202		-4.05889	0.417376
-4.39593	0.258172		-4.05889	-1.72672
-4.39593	-1.10939		-4.05889	2.63751
-4.39593	-1.29539		-4.05889	-2.21026
-4.39593	-0.911296		-4.05889	-0.151253
-4.39593	-3.00649		-4.05889	2.3884
-4.39593	-1.32962		-4.05889	0.60123
-4.39593	-1.32962		-4.05889	0.909921
-4.39593	-1.8992		-4.05889	0.0883289
-4.39593	-1.89012		-4.05889	-0.112298
-4.39593	-3.00035		-4.05889	1.82016
-4.39593	0.126206		-4.05889	-2.72818
-4.39593	1.71203		-4.05889	0.423322
-4.39593	-0.562473		-4.05889	0.59919
-4.39593	-2.28148		-4.05889	3.82358
-4.32193	0.357982		-4.05889	1.87526
-4.32193	0.328639		-4.05889	-2.64621
-4.32193	-0.0384914		-4.05889	-1.42315
-4.32193	-1.8992		-4.05889	-2.97115
-4.32193	-1.32962		-4.05889	-1.29614
-4.32193	-1.32962		-4.05889	1.82016
-4.32193	-1.32312		-4.05889	0.954303
-4.32193	-3.00035		-4.05889	-3.89878
-4.32193	-3.00035		-4.05889	1.29721
-4.32193	2.15931		-4.05889	1.91538
-4.32193	1.93142		-4.05889	1.39918
-4.32193	0.916676		-4.05889	1.95894
-4.32193	0.835015		-4.05889	-2.82449
-4.32193	2.92333		-4.05889	-1.79927
-4.32193	-0.0385022		-4.05889	2.48572
-4.32193	-2.48123		-4.05889	2.24799
-4.32193	1.24608		-4.05889	3.35448
-4.32193	1.26447		-4.05889	-1.15177
-4.32193	-3.00649		-4.05889	1.55024
-4.32193	-0.038495		-4.05889	1.39918
-4.32193	-2.2261		-4	-1.98054
-4.32193	2.33577		-4	0.461672
-4.32193	-2.2256		-4	-2.19172
-4.32193	-2.47685		-4	-0.213377
-4.32193	-2.2261		-4	0.32651
-4.32193	-1.32962		-4	-2.07133
-4.32193	1.81308		-4	-0.447257
-4.32193	-1.81521		-4	-0.56372
-4.32193	-1.74597		-4	2.67099
-4.32193	1.11784		-4	0.0781544
-4.32193	-0.347866		-4	-2.63413
-4.32193	-0.0368149		-4	-1.1792
-4.32193	0.277965		-4	1.05491
-4.32193	0.853972		-4	1.33137
-4.32193	-0.562473		-4	0.0771943
-4.32193	-3.57134		-4	1.97593
-4.32193	1.02796		-4	-2.13961
-4.32193	-0.362465		-4	0.943126
-4.32193	0.480582		-4	4.22425
-4.32193	-0.553331		-4	0.77024
-4.32193	2.20594		-4	0.417376
-4.32193	3.7052		-4	1.07498
-4.32193	-0.347866		-4	-1.40125
-4.32193	1.06629		-4	0.644101
-4.32193	0.471532		-4	0.925779
-4.32193	-2.4659		-4	2.53541
-4.32193	1.82217		-4	1.88324
-4.32193	-1.32962		-4	-0.0680002
-4.32193	2.15931		-4	2.53541
-4.32193	-1.32962		-4	-2.86066
-4.32193	-1.88951		-4	0.591749
-4.32193	0.797375		-4	1.29721
-4.32193	-0.589806		-4	1.27447
-4.32193	1.81342		-4	0.81842
-4.32193	-1.32962		-4	-0.210138
-4.32193	-1.32962		-4	-2.08528
-4.32193	2.14907		-4	-2.08528
-4.32193	1.82217		-4	2.53541
-4.32193	-0.0385022		-4	4.69239
-4.32193	0.859911		-4	0.113695
-4.32193	-0.0402065		-4	0.71268
-4.25154	-0.565929		-4	-1.28623
-4.25154	-2.4659		-4	1.38752
-4.25154	-0.832214		-4	2.56507
-4.25154	-2.23634		-4	-2.30906
-4.25154	-1.10939		-4	-2.13961
-4.25154	-0.0385092		-4	2.82287
-4.25154	-0.908772		-4	-1.21084
-4.25154	3.49433		-4	0.0711469
-4.25154	-1.8992		-4	1.35584
-4.25154	-0.927426		-4	0.105525
-4.25154	-2.2261		-3.94342	0.334814
-4.25154	0.961497		-3.94342	0.0881209
-4.25154	2.00991		-3.94342	-3.68074
-4.25154	0.961506		-3.94342	1.38479
-4.25154	2.15931		-3.94342	2.41438
-4.25154	0.797375		-3.94342	2.31627
-4.25154	1.81308		-3.94342	-3.40348
-4.25154	0.266854		-3.94342	1.37989
-4.25154	-2.47685		-3.94342	-0.950735
-4.25154	-2.28148		-3.94342	-1.49227
-4.25154	1.81308		-3.94342	-2.86066
-4.25154	1.81308		-3.94342	1.16593
-4.25154	-1.8992		-3.94342	0.0883155
-4.25154	-1.32312		-3.94342	0.77024
-4.25154	-5.06618		-3.94342	-1.77552
-4.25154	-0.0321271		-3.94342	-1.73872
-4.25154	0.743686		-3.94342	1.59097
-4.25154	-0.823269		-3.94342	0.629957
-4.25154	1.3876		-3.94342	-3.23831
-4.25154	-2.48123		-3.94342	0.0883338
-4.25154	-1.70736		-3.94342	2.31627
-4.25154	-1.89012		-3.94342	0.101586
-4.25154	3.10502		-3.94342	1.02388
-4.25154	-2.67347		-3.94342	1.64008
-4.25154	1.15729		-3.94342	-2.78603
-4.25154	0.319123		-3.94342	-2.13961
-4.25154	-2.72016		-3.94342	0.659968
-4.25154	-1.04061		-3.94342	1.41036
-4.25154	0.266854		-3.94342	-1.90278
-4.25154	-1.99035		-3.94342	3.91536
-4.25154	-1.88951		-3.94342	0.769596
-4.25154	-2.2256		-3.94342	0.26103
-4.25154	3.49433		-3.94342	1.47875
-4.25154	-3.78219		-3.94342	1.12032
-4.25154	2.19893		-3.94342	2.51465
-4.25154	-0.356037		-3.94342	-2.70768
-4.25154	0.473463		-3.94342	0.017154
-4.25154	-3.78219		-3.94342	-2.34355
-4.25154	-1.74658		-3.94342	-2.77496
-4.25154	-0.548651		-3.94342	-2.02456
-4.25154	0.271513		-3.94342	0.637183
-4.25154	-1.23097		-3.94342	3.76309
-4.25154	3.92091		-3.94342	0.31238
-4.25154	1.02796		-3.94342	-1.0924
-4.25154	-1.2306		-3.94342	-3.31526
-4.25154	-3.78219		-3.94342	-1.6995
-4.25154	-0.858893		-3.94342	-0.112298
-4.25154	-3.78219		-3.94342	0.468155
-4.25154	-1.23097		-3.94342	0.0883338
-4.25154	-3.57134		-3.94342	-2.30906
-4.25154	-1.23097		-3.94342	0.0883338
-4.25154	-0.0383401		-3.94342	-2.12022
-4.25154	0.485458		-3.94342	0.629957
-4.25154	-2.2261		-3.94342	-0.205434
-4.25154	-0.0943619		-3.94342	-2.70579
-4.25154	-0.394461		-3.88897	4.53433
-4.25154	-2.23634		-3.88897	0.963916
-4.25154	-2.2256		-3.88897	-4.08512
-4.25154	-0.823269		-3.88897	-0.070934
-4.25154	0.757994		-3.88897	-1.22253
-4.25154	-2.23634		-3.88897	-2.90169
-4.25154	2.15931		-3.88897	-1.0924
-4.25154	-0.0351089		-3.88897	-0.72834
-4.25154	1.67085		-3.88897	2.31627
-4.25154	-2.03059		-3.88897	1.97593
-4.18442	-0.469613		-3.88897	1.39918
-4.18442	1.79876		-3.88897	-3.1735
-4.18442	-3.74672		-3.88897	1.95647
-4.18442	-1.32962		-3.88897	-2.07133
-4.18442	-3.33266		-3.88897	-1.68316
-4.18442	1.25259		-3.88897	-1.0949
-4.18442	1.70861		-3.88897	0.0969917
-4.18442	-1.78654		-3.88897	-1.21084
-4.18442	-0.562473		-3.88897	0.60123
-4.18442	-1.30275		-3.88897	2.09333
-4.18442	-3.32315		-3.88897	0.0673302
-4.18442	-3.5597		-3.88897	-3.01804
-4.18442	0.961497		-3.88897	-0.205434
-4.18442	0.851116		-3.88897	1.08044
-4.18442	-2.02001		-3.88897	2.24799
-4.18442	-2.02266		-3.88897	-0.932316
-4.18442	-3.00649		-3.88897	-2.78248
-4.18442	3.70191		-3.88897	-1.29614
-4.18442	-2.23634		-3.88897	-1.24044
-4.18442	1.82217		-3.88897	2.95163
-4.18442	0.510353		-3.88897	-1.24044
-4.18442	-0.702726		-3.88897	-2.34355
-4.18442	1.14433		-3.88897	-0.911694
-4.18442	1.42065		-3.88897	4.51273
-4.18442	-1.49232		-3.88897	1.10907
-4.18442	1.67085		-3.88897	0.39013
-4.18442	-1.17821		-3.88897	2.41054
-4.18442	-3.5597		-3.88897	-3.1735
-4.18442	-2.73324		-3.88897	-2.35875
-4.18442	-0.0337031		-3.88897	0.290724
-4.18442	0.757994		-3.88897	-2.21981
-4.18442	-1.78654		-3.88897	-0.0082574
-4.18442	-3.00649		-3.88897	-2.77496
-4.18442	0.253912		-3.88897	0.426152
-4.18442	-2.82829		-3.88897	-1.48323
-4.18442	-1.89012		-3.88897	1.39918
-4.18442	2.15931		-3.88897	0.629957
-4.18442	-1.72158		-3.88897	-1.68316
-4.18442	-0.342992		-3.88897	-1.32058
-4.18442	-0.279765		-3.8365	-2.13961
-4.18442	-2.47083		-3.8365	-0.647513
-4.18442	-1.6004		-3.8365	-0.213377
-4.18442	-2.02244		-3.8365	-1.09459
-4.18442	1.36605		-3.8365	3.07836
-4.18442	-1.14962		-3.8365	0.769596
-4.18442	2.25796		-3.8365	3.03732
-4.18442	1.70861		-3.8365	1.35584
-4.18442	-1.23097		-3.8365	0.139641
[truncated: 16,934 more rows]
