# Supplementary material for: Soma-to-germline miRNA inheritance through yolk promotes stress resilience in progeny
Source: Nat Struct Mol Biol. 2026 May 22;33(6):985–97. doi: 10.1038/s41594-026-01816-5 (PMC13275319; doi:10.1038/s41594-026-01816-5)
Supplement: Supplementary file 16 — Statistical source data. [file 41594_2026_1816_MOESM16_ESM.xlsx]

## Sheet: Fig 7b
Figure 7b
WT (N2) 50mM	WT (N2) 300mM	DP Degron control (EtOH) 50mM NaCl	DP Degron control (EtOH) 300mM NaCl	DP Degron Auxin 50mM NaCl	DP Degron Auxin 300mM NaCl
5.2	32.08	20.26	27.36	20.31	16.51
2.8	29.81	14.1	30.51	15.02	18.28
10	32.16	9.95	15.97	11.94	11.52
19.21	35.08	10.39	21.54	7.93	11.67
13.21	26.53	8.38	28.93	17.79	7.26

## Sheet: Fig. 7d
Figure 7b
WT (N2) 50mM	WT (N2) 300mM	RME-2 Degron control (EtOH) 50mM NaCl	RME-2 Degron control (EtOH) 300mM NaCl	RME-2 Degron Auxin 50mM NaCl	RME-2 Degron Auxin 300mM NaCl
5.2	32.08	14.24	24.71	16.26	13.83
9.82	34.82	7.96	24.77	17.7	21.33
12.5	27.61	10.85	23.22	9.19	11.04
6.06	21.41	10.35	17.35	6.99	7.76
8.99	27.15	5.49	19.08	5.63	6.91
