# Supplementary material for: Soma-to-germline miRNA inheritance through yolk promotes stress resilience in progeny
Source: Nat Struct Mol Biol. 2026 May 22;33(6):985–97. doi: 10.1038/s41594-026-01816-5 (PMC13275319; doi:10.1038/s41594-026-01816-5)
Supplement: Supplementary file 17 — Statistical source data. [file 41594_2026_1816_MOESM17_ESM.xlsx]

## Sheet: Ext Fig1h
Extended Data Figure 1h
RME-2 degron NO TIR1 P0 NGM	RME-2 degron NO TIR1 P0 5PhIAA
2827.95	2287.53
3362.47	2949.89
3036.54	2769.34
2682.99	2546.96
2630.32	2850.94
2562.02	2621.45
2470.5	2470.48
3073.74	2548.24
2763.27	2577.13
2636.6	2713.22
3091.52	2719.43
2823.48	2679.37
2431.05	2735.94
3109.39	3024.76
2256.69	2748.81
2710.15	2544.71
2636.97	2384.96
2666.14	2764.71
2766.91	2551.57
2513.07	2585.25
2474.38	2695.09
2651.85	2765.8
2425.65	2881.81
2855.05	2692.03
2694.32	2978.62
2610.98	2612.16
2839.03	2696.04
3011.36	2514.9
2601	2607.81
2168.96	2542.89
2579.01	3418.71
2648.7	2851.91
2562.58	2689.49
2588.91	2579.41
3274.28	2612.46
2690.76	3243.97
2520.05	2525.02
2427.38	2896.15
2520.39	2869.51
2581.37
2706.97
2810.6
3092.59
2743.09
2962.32
2298.24
2699.72
2750.23
2955.87
