# Supplementary material for: Soma-to-germline miRNA inheritance through yolk promotes stress resilience in progeny
Source: Nat Struct Mol Biol. 2026 May 22;33(6):985–97. doi: 10.1038/s41594-026-01816-5 (PMC13275319; doi:10.1038/s41594-026-01816-5)
Supplement: Supplementary file 18 — Statistical source data. [file 41594_2026_1816_MOESM18_ESM.xlsx]

## Sheet: Ext Fig2a
Extended Data Figure 2a
miRNA expression in total extract log2(RPM)	log2(yolk GFP sorted/unsorted)
9.30163	0.956744
9.07018	1.31768
10.9103	0.719661
3.47205	1.64137
11.6145	0.97637
10.5982	1.16812
4.63537	0.946669
5.09994	0.86204
2.89836	1.85226
5.92626	1.05297
6.23932	0.858072
9.60017	1.09607
4.95091	1.77648
9.76748	0.716423
9.92334	0.554484
6.86271	0.565337
1.70584	2.15493
6.33314	0.679514
5.32206	1.09255
2.52832	1.35665
5.99422	1.43195
4.04087	1.21453
4.69512	0.946237
4.91262	0.821169
6.97211	0.949146
7.16998	0.583681
4.32984	1.28509
6.74012	1.74263
3.32921	2.77259
6.61244	0.638956
4.53441	1.58323
6.97665	0.863067
11.4703	0.673287
4.42453	0.960779
1.99944	2.36128
10.1737	0.629051
10.1999	0.505657
8.348	1.22175
8.95146	1.49612
2.47476	1.12559
6.88244	1.06043
9.50111	0.646098
9.52194	0.645967
6.88088	0.848659
6.13094	1.88876
7.02762	0.869348
5.69484	1.31419
7.01507	1.29803
11.0546	0.688117
11.8042	0.589611
7.89211	0.690447
11.5368	0.645137
10.5656	0.80173
8.43067	1.15305
13.6858	1.06795
4.04778	1.2151
6.83621	0.954011
6.84209	1.37665
6.54061	1.07153
11.0576	0.934768
10.2448	0.887941
10.5818	0.920019
3.8914	1.14891
11.0415	0.803067
12.1404	1.02315
9.45376	1.13604
8.8296	0.587911
4.82352	1.13748
5.01119	2.61328
6.44902	1.17716
9.7623	1.30396
3.98729	1.38376
7.02897	1.04969
8.55536	0.637782
4.69112	1.40793
13.2027	0.933139
6.65749	0.531263
12.6353	0.841004
12.8251	0.886776
3.33792	1.45341
7.01609	0.576763
9.46312	0.996614
8.07623	0.882415
10.0623	0.510754

## Sheet: Ext Fig2b
Extended Data Figure 2a
	No accumulation	Small accumulation	Accumulation	High accumulation
VIT2::GFP	69	31	0	0
VIT2::GFP RME-2 AID control (EtOH)	0	6.25	37.5	56.3
VIT2::GFP RME-2 AID Auxin	0	0	18.2	81.8
VIT2::GFP RME-2 AID2 control (NGM)	10	90	0	0
VIT2::GFP RME-2 AID2 5PhIAA	0	0	0	100

## Sheet: Ext Fig2c
Extended Data Figure 2c
log2(mean miRNA expression)	log2 RME-2 degron(P0 5PhIAA/control)
19.4607	0.054161
19.1088	-0.0367396
18.1737	0.00693154
18.1094	0.0156836
16.8774	0.150518
16.6166	-3.56192e-05
16.5637	-0.047762
15.2187	-0.0407773
15.1178	0.107819
14.8375	-0.00120225
14.543	-0.605366
14.3608	-0.0458415
14.2792	0.218624
14.2565	0.01005
14.224	-0.133345
14.1165	-0.385824
14.061	-0.0484259
13.4614	-0.296039
13.3568	-0.342961
13.2605	-1.27851
13.1938	-1.00381
12.9322	-0.234321
12.6961	-0.207051
12.0923	-1.72965
11.83	-1.55563
11.6534	-0.000414569
11.2789	-1.378
11.1409	0.0369268
11.1314	-2.57565
10.7164	-1.29737
10.6721	-0.183132
10.5316	0.143344
10.4573	-0.0674512
10.4166	-0.325315
10.3076	0.574386
10.2813	-0.169012
10.2436	-0.151779
10.0957	0.00694795
9.99821	0.0952803
9.70461	-0.412417
9.69304	0.175112
9.58825	-2.70942
9.09588	-1.09402
8.88331	0.213717
8.87078	-1.43593
8.83594	-2.21808
8.60318	-2.76301
8.57871	-0.715111
8.41687	0.124798
8.19479	-0.464684
8.11572	-2.98442
8.03563	-0.140997
8.00324	1.25697
8.00292	-0.21103
7.98349	-0.166663
7.90559	-0.343141
7.90368	-1.96282
7.6052	-2.57771
7.58514	-3.64437
7.4812	0.772931
7.47578	-1.6693
7.46596	1.05177
7.40705	-0.784543
7.2797	-1.87335
7.23226	-3.01648
7.19197	-3.50442
7.15596	0.0163879
7.14495	-0.341199
7.03704	-1.51603
6.92208	-1.2253
6.91109	-0.921493
6.8426	0.285199
6.78073	-1.0369
6.76702	-2.69689
6.59787	-0.426781
6.58186	-1.33899
6.50827	0.787103
6.4783	-3.52254
6.4551	-0.179099
6.42579	-3.74698
6.33901	-1.0575
6.31047	-2.05825
6.15328	-1.0023
6.1124	-3.63483
6.04082	0.423721
5.98081	-2.41209
5.92334	-0.956831
5.88264	-6.16747
5.87442	-0.72057
5.77098	-0.41163
5.76796	-1.50125
5.7186	0.746129
5.70057	-2.89449
5.69102	-1.23655
5.68538	-0.666116
5.64619	-1.05192
5.28152	0.310815
5.14609	-3.35533
5.1334	1.19882
5.0845	-3.13111
5.07387	-1.12007
5.04338	-0.463121
4.88239	-2.49801
4.84851	-0.760033
4.80801	-2.34129
4.77072	-0.777527
4.76132	1.06039
4.69253	-1.18449
4.69127	-0.311348
4.65666	-0.323075
4.64071	0.85812
4.63676	0.462584
4.61389	-1.69149
4.60075	-0.866757
4.53263	-0.764841
4.48339	-2.28
4.4772	-0.701557
4.45682	1.89341
4.4202	-4.39378
4.37059	-0.73073
4.30204	0.0685237
4.2706	-1.69239
4.22928	0.250188
4.17231	0.185987
4.13551	2.52844
3.99418	-0.370315
3.9351	-3.19586
3.86374	2.83919
3.77837	-1.70666
3.7662	-3.06607
3.69978	-1.98636
3.68389	-3.8484
3.65823	-2.35011
3.56577	0.772983
3.55586	-0.428984
3.54773	-0.46779
3.45792	0
3.44724	-1.6803
3.41801	-2.17007
3.3507	0.149654
3.33769	-2.59641
3.29156	0.122491
3.28171	-3.59586
3.18814	0
3.18541	-0.036205
3.18111	1.02156
3.11944	-1.30767
3.08551	0
3.04406	-1.84483
2.9893	-2.02512
2.97343	0.838692
2.963	-4.8054
2.95848	-2.19774
2.86101	-3.80031
2.68146	0.927679
2.61089	-0.672791
2.52958	-0.994433
2.42177	-3.30774
2.39983	0
2.38788	0.302925
2.38449	0.452037
2.37057	-0.844258
2.33534	0
2.28814	-2.89407
2.26079	2.22444
2.22897	0
2.19092	0
2.17996	2.84385
2.13108	0
2.02955	0.581954
1.98286	0.77072
1.92467	0
1.90137	0.559298
1.90137	-0.626276
1.83914	-0.202474
1.62765	0
1.5987	0
1.57972	0.622306
1.54987	0
1.4853	0
1.28683	0
1.01738	2.56612
0.994757	0
0.985304	0
0.870756	0
0.692823	0
-0.358049	0
-0.535095	0

## Sheet: Ext Fig2d
Extended Data Figure 2d
log2(mean miRNA expression)	log2 RME-2 degron(P0 5PhIAA/control)
13.7249	0.115292
12.8796	0.249123
12.4215	-0.0402996
11.7649	0.0641579
11.6668	0.345126
11.6619	0.0981093
11.5257	0.14786
11.3928	0.0810925
11.3457	0.0372698
11.3058	0.110043
11.2866	-0.248692
11.2639	0.148002
11.2241	0.197147
11.2153	0.106238
11.153	0.00832808
11.0797	0.426998
11.0471	0.0376843
11.0373	0.0503093
11.0244	0.0643426
10.9295	0.118548
10.8895	0.11486
10.8762	0.538261
10.8451	0.235938
10.8351	0.300456
10.8251	0.408823
10.8041	0.43641
10.7915	0.437977
10.7721	0.526163
10.7533	0.27759
10.6626	-0.00113447
10.5233	-0.189623
10.5194	0.174292
10.4854	0.411592
10.4681	0.274379
10.4661	0.242329
10.4587	0.0458489
10.449	-0.119919
10.3815	0.203037
10.3798	0.409269
10.3295	-0.142833
10.3083	0.282381
10.3017	-0.0839767
10.2915	0.106836
10.2728	-0.0634903
10.2593	0.254178
10.2341	0.242084
10.2196	0.397112
10.2174	-0.0158924
10.161	0.0368308
10.1581	0.249438
10.1052	0.36237
10.0631	0.0508894
10.0128	0.12302
10.0123	0.04378
10.0111	-0.029374
9.9864	0.0147277
9.97365	-0.0256716
9.95085	0.354102
9.9468	0.344819
9.94283	0.173595
9.91335	0.391489
9.9119	0.546682
9.90348	-0.0903178
9.89345	0.11573
9.88198	0.261969
9.87185	0.416047
9.85997	-0.472128
9.85045	0.427211
9.84676	0.202188
9.84072	-0.154683
9.83354	0.403538
9.82385	0.211352
9.82011	0.376018
9.80258	0.287685
9.78566	0.177543
9.76965	0.0441228
9.76665	0.146867
9.70466	0.375299
9.70308	-0.0784658
9.68667	0.0550945
9.68368	0.0610877
9.68339	0.2218
9.67708	0.264311
9.67216	0.469911
9.65548	0.11792
9.64559	0.213818
9.64351	-0.0339468
9.64262	-0.105433
9.61135	0.251812
9.6089	0.432976
9.58899	0.550969
9.56198	-0.200017
9.55319	-0.0727942
9.54923	-0.137622
9.52133	0.482166
9.50763	0.368946
9.48989	-0.0636448
9.47702	-0.23387
9.46285	0.12017
9.4451	0.115784
9.44237	-0.566934
9.43424	0.542212
9.42419	0.581021
9.41117	0.124415
9.40924	-0.0252289
9.40885	0.0655137
9.38122	-0.108097
9.36789	-0.015003
9.36555	0.177626
9.36149	0.439884
9.34113	0.312845
9.33452	-0.137742
9.33233	0.389493
9.32184	0.0867595
9.31203	0.0355463
9.28347	0.263433
9.27861	0.00160123
9.27677	-0.0551593
9.27094	0.509751
9.26931	0.555942
9.24754	-0.438741
9.21251	0.178969
9.17202	-0.0915934
9.1425	0.640655
9.13073	-0.299376
9.12939	-0.0891394
9.12598	0.0519436
9.12359	0.0443554
9.11995	0.307156
9.11621	-0.119106
9.10373	0.140776
9.08845	-0.319857
9.08398	-0.157932
9.07114	0.0718705
9.06656	0.496946
9.06187	0.104708
9.05979	0.28843
9.04283	0.393585
9.03624	0.182764
9.02278	-0.0723316
9.01462	-0.390259
9.00856	0.0682082
9.00802	0.0886858
9.00758	0.629141
9.00419	-0.226842
8.96667	0.14209
8.96406	-0.105427
8.95808	0.225052
8.9569	-0.155921
8.92099	-0.151603
8.91087	0.0353478
8.90778	-0.00648872
8.8829	-0.00540283
8.87795	0.00827528
8.86942	0.188655
8.86391	0.584616
8.85958	-0.0900343
8.85511	-0.186774
8.84379	-0.532655
8.83508	-0.082133
8.82215	-0.281974
8.82106	-0.16544
8.7959	0.71879
8.78916	-0.0421224
8.78363	-0.389043
8.78316	0.193548
8.77973	0.0182615
8.75388	0.476856
8.74617	0.405938
8.73661	0.238926
8.73457	-0.0300138
8.73034	0.351575
8.72316	0.544557
8.71923	0.212627
8.71284	0.0386121
8.70489	-0.296484
8.69691	0.309289
8.68643	0.176168
8.68418	0.864848
8.66935	-0.108983
8.65414	0.187685
8.64364	-0.129786
8.63252	-0.215503
8.62796	0.216771
8.62126	0.307335
8.60871	-0.0362002
8.60588	-0.350173
8.59788	-0.204627
8.59085	0.161697
8.59002	-0.714818
8.5887	-0.363709
8.58159	-0.146088
8.58091	0.0685682
8.58009	0.557337
8.57744	-0.15647
8.5695	0.0202281
8.55694	0.273832
8.53828	0.537182
8.53333	0.848141
8.51322	0.335646
8.51277	0.0316895
8.50817	-0.713059
8.50198	0.246742
8.49402	0.238254
8.48136	-0.198733
8.47961	0.73742
8.47863	0.280106
8.47422	0.0769289
8.47148	-0.0942321
8.46546	0.27092
8.46226	0.678861
8.46216	-0.152827
8.45016	-0.0823789
8.4302	0.037008
8.42828	0.155184
8.42728	-0.723116
8.42092	0.199149
8.40288	0.198243
8.4021	0.509002
8.39852	0.19404
8.39411	0.555066
8.38814	-0.0401495
8.37493	0.457036
8.37158	0.195743
8.36917	-0.845085
8.36212	-0.0839264
8.35437	0.0585639
8.3515	0.175721
8.34695	0.205748
8.34291	0.928478
8.33834	-0.122683
8.33284	-0.550797
8.33087	-0.218552
8.33052	0.421844
8.32884	-0.2376
8.32793	0.0761545
8.30093	-0.0555688
8.29842	0.448
8.29426	0.087283
8.29074	0.426422
8.27874	0.500869
8.27236	0.189491
8.26771	-0.580616
8.26652	0.0555068
8.26112	-0.450539
8.2431	0.143763
8.2423	-0.226053
8.24029	0.240844
8.23061	0.671722
8.22987	0.513798
8.22318	-0.0445447
8.21966	0.0787754
8.21218	-0.0775791
8.19866	-0.170907
8.19404	-0.207976
8.17916	-0.33823
8.1732	-0.190567
8.16789	-0.0469825
8.15616	-0.505647
8.15369	0.0683965
8.15204	-0.299386
8.14503	0.244857
8.13918	-0.2699
8.13479	0.294009
8.1304	0.273848
8.11287	0.404995
8.10773	-0.500622
8.08991	-0.171063
8.07614	-0.0335916
8.07026	-0.163229
8.06035	0.133276
8.05547	0.543926
8.04217	-0.489229
8.03591	0.41361
8.03536	-0.0834734
8.02591	-0.066388
8.02076	-1.00134
8.00949	0.026651
8.00395	0.583079
8.00264	0.498882
7.99559	0.453608
7.98224	0.257696
7.97705	0.190496
7.97506	0.889366
7.97358	-1.11378
7.95668	-0.134597
7.95185	0.204588
7.94928	-0.100384
7.94882	0.39689
7.93605	-0.578673
7.93586	0.0934456
7.93052	0.193242
7.92877	0.23352
7.92658	-0.842838
7.91537	0.0812396
7.90584	-0.333041
7.90433	-0.44939
7.9022	0.496022
7.90197	0.47946
7.89966	-0.0372838
7.89419	0.469872
7.88807	0.400403
7.88457	0.507639
7.88177	0.116346
7.88076	0.714074
7.87701	0.600695
7.8756	-0.0441886
7.87269	0.183487
7.87078	-0.204354
7.87015	-0.460236
7.8658	0.128674
7.86419	-0.063921
7.85469	0.621319
7.84346	0.0844846
7.84333	0.553499
7.84122	-0.430363
7.84096	-0.142119
7.82659	0.662062
7.82511	0.234559
7.82392	0.47544
7.823	0.148567
7.81856	0.00905304
7.81161	0.823
7.81157	-1.15074
7.80702	-0.388682
7.80296	-0.920468
7.79965	-0.267785
7.79344	0.736534
7.78851	0.156028
7.78602	0.0228705
7.77544	-0.751894
7.77438	-0.685686
7.77222	-0.752333
7.76855	-0.206136
7.7619	-0.238633
7.75495	-0.0350179
7.74701	-0.677558
7.74078	0.593971
7.73414	-0.627362
7.72308	-0.0393261
7.71431	0.0751259
7.71057	-0.58497
7.70554	-0.181785
7.70414	0.606097
7.69994	0.0422447
7.69747	-0.645763
7.69116	-0.49798
7.68842	0.0882657
7.68785	0.147363
7.68303	0.109333
7.66032	-0.322384
7.65795	0.182834
7.65683	1.01495
7.65055	-0.32153
7.62498	0.858914
7.62214	-0.201834
7.59627	1.15347
7.59548	0.573187
7.58944	0.446139
7.58779	-0.331362
7.58671	1.28995
7.58247	1.42942
7.57311	0.706385
7.57247	0.102305
7.57179	-0.0337472
7.56987	0.241886
7.56389	0.37597
7.5573	0.584669
7.54601	0.125445
7.54482	-0.34941
7.5353	0.187343
7.53508	-0.251046
7.51596	0.148884
7.50617	0.099773
7.50404	-0.145993
7.49335	1.08913
7.49292	0.22241
7.47475	-0.202547
7.47139	0.31423
7.46818	0.495465
7.46368	0.158292
7.46342	0.199814
7.45663	0.924692
7.44734	-0.0390963
7.4462	0.102125
7.43057	0.0109143
7.42423	0.018112
7.42051	0.17435
7.41774	0.408691
7.4122	0.497535
7.39483	-0.661944
7.38952	0.220737
7.38699	0.450262
7.38099	0.0738863
7.37888	-0.124712
7.37283	0.853397
7.36923	-0.0778087
7.36033	0.0342382
7.35976	0.605732
7.35929	-0.170036
7.35796	0.501592
7.35656	0.548035
7.35632	0.29066
7.35124	-0.468973
7.34859	-1.12566
7.34742	-0.174559
7.34358	-0.0778269
7.34099	0.0526746
7.33405	-0.0892482
7.33387	0.551523
7.33154	1.07855
7.33114	-0.890138
7.32436	0.412518
7.32335	-0.0946741
7.31764	-0.00478778
7.31458	0.387665
7.31455	-0.847186
7.31292	-0.164075
7.31186	1.27437
7.30561	0.850222
7.29659	-0.217493
7.296	0.318952
7.28938	-0.19018
7.28897	0.528415
7.28846	-0.0848977
7.2866	-0.335598
7.28446	0.317916
7.28139	0.649068
7.2708	0.670019
7.27019	0.244111
7.26377	-0.217606
7.26329	0.201071
7.26023	0.0619249
7.25419	1.23414
7.25288	0.296176
7.24927	0.474652
7.24797	-0.61146
7.23917	0.129766
7.23262	-1.09402
7.2268	1.07166
7.22661	0.427501
7.21539	0.0870811
7.21418	0.309388
7.20129	0.541527
7.19646	-0.0465604
7.19519	0.0799848
7.19431	-0.272615
7.18886	-0.386905
7.1872	-0.570435
7.1828	0.149379
7.17894	1.01055
7.17494	0.190924
7.17424	0.708503
7.16696	0.209897
7.16287	0.0289522
7.15504	-0.279139
7.14832	-0.258194
7.14587	-0.339555
7.1419	0.0136235
7.14015	-0.033497
7.14004	0.952137
7.13566	-0.301513
7.12869	-0.215997
7.12686	0.682218
7.12632	0.229515
7.1186	-0.373841
7.11379	-0.221936
7.11169	-0.161048
7.10976	0.767181
7.10257	0.791783
7.101	0.140574
7.09642	0.462632
7.09422	-0.201878
7.09368	-0.168936
7.08967	0.277535
7.08924	0.82653
7.08769	1.30905
7.085	0.448689
7.08335	0.38452
7.08334	-0.434683
7.08318	1.21942
7.07903	0.205659
7.07888	-0.676914
7.07573	0.147556
7.06554	0.652847
7.06041	-0.8553
7.05879	0.0161665
7.05012	0.450253
7.04858	-0.112195
7.04516	-0.60891
7.04329	-0.511212
7.03699	0.334203
7.02178	0.669579
7.01666	-0.705813
7.01433	0.0965696
7.01246	-0.246594
7.00741	0.495635
7.00355	-0.112789
7.00222	-0.904936
7.00093	-0.238315
6.99794	-0.525152
6.99604	0.301495
6.98851	-0.59255
6.9862	0.783592
6.98591	0.101316
6.97274	-0.936503
6.96796	0.0593627
6.96414	0.500589
6.96094	0.795209
6.95006	-0.695732
6.94985	-0.72083
6.948	-0.127324
6.9466	1.26461
6.93852	0.884726
6.93557	0.193038
6.93415	0.104591
6.93335	0.599539
6.93254	0.184653
6.93222	0.289006
6.92724	-0.15176
6.92641	0.248507
6.92328	-0.581243
6.9156	-0.29857
6.91334	0.359079
6.90437	0.0395309
6.89935	0.0851732
6.89791	-0.47764
6.8975	-0.221916
6.89369	-0.387966
6.88934	0.0755908
6.88792	0.584958
6.88615	0.460075
6.88145	0.691807
6.8758	0.371479
6.86457	0.583297
6.8617	1.70449
6.86159	1.00631
6.85938	0.113541
6.84963	0.110488
6.84819	1.21753
6.84796	-0.0828186
6.84765	-1.10059
6.84712	0.106315
6.84209	0.624722
6.84154	-0.105379
6.83989	0.109531
6.83706	0.18033
6.83675	2.36291
6.8353	1.43156
6.83518	1.44281
6.82725	-0.182697
6.81515	-0.104575
6.81362	-1.10671
6.81037	0.78369
6.80694	-0.277169
6.80072	-0.315454
6.79957	0.522172
6.79357	-0.187781
6.78575	-0.265811
6.78255	0.470708
6.77201	0.555481
6.76783	1.53753
6.75237	0.467891
6.7475	0.0651311
6.74491	0.239411
6.74291	0.0621956
6.74122	0.091961
6.73663	-0.16925
6.73526	0.275471
6.73392	0.338993
6.72824	-0.128244
6.72709	-0.0629714
6.72256	-0.319868
6.71878	0.174743
6.71726	0.221358
6.71575	-0.0565774
6.71293	-0.154722
6.71057	-0.30526
6.7025	0.118242
6.6977	-0.438895
6.69654	0.760781
6.69476	-0.163302
6.69465	-0.833156
6.69403	0.345477
6.69359	0.977631
6.68684	1.19726
6.68007	0.51406
6.67883	0.584756
6.67158	0.643426
6.66839	-0.34553
6.66745	1.06181
6.66337	0.753016
6.6624	-1.42654
6.65839	-0.595896
6.65313	0.88297
6.65301	0.513171
6.64431	0.385271
6.64399	0.398475
6.63949	0.67668
6.63759	0.266025
6.63643	-0.205393
6.63278	-0.0309613
6.62025	-0.227079
6.61543	-0.745323
6.61142	1.07216
6.60278	-0.242647
6.59936	0.135213
6.59846	0.330104
6.58417	0.828757
6.58134	0.542114
6.57938	-0.799979
6.57891	0.950643
6.57858	-0.367894
6.57827	-0.0871098
6.57626	-0.924835
6.57582	0.13581
6.57473	-0.193287
6.57393	-0.11259
6.5713	1.24914
6.57032	-0.292098
6.56512	0.180648
6.56135	-0.492436
6.5598	-0.138384
6.55958	0.521593
6.55827	-0.538981
6.55708	-0.0424693
6.5521	-0.821954
6.55109	-0.0630095
6.55106	0.0556145
6.54886	0.259654
6.54529	-0.308248
6.53784	-0.31246
6.53669	-0.432613
6.53404	-0.56525
6.53031	0.601653
6.5293	-1.11448
6.52803	-1.06922
6.52709	-0.212464
6.52642	1.04236
6.51766	-0.5506
6.5117	-0.570129
6.51143	-0.987916
6.51104	-0.0371442
6.50886	-0.0272222
6.50744	-0.789713
6.50579	0.694697
6.49513	-0.307804
6.48928	1.54457
6.48785	-0.974647
6.48095	0.362143
6.47883	-0.451764
6.47737	-0.0176357
6.47685	0.654601
6.47002	-0.470217
6.46893	0.432511
6.4688	-0.446011
6.46717	1.399
6.46574	-0.298126
6.46404	0.544271
6.46072	0.781684
6.45951	0.121911
6.4541	-0.214105
6.44825	1.40387
6.44383	0.551268
6.43359	1.36638
6.43335	-1.45081
6.42748	-0.177906
6.42333	0.678336
6.41676	-0.234324
6.41578	-2.23564
6.41368	0.126688
6.41167	-0.199643
6.40511	-0.0516122
6.40308	-0.898529
6.40251	1.77101
6.40204	-0.447594
6.4018	-0.258034
6.40083	-0.738162
6.39933	0.115252
6.39851	-0.357221
6.39713	-1.38201
6.3967	-0.687174
6.39363	1.00416
6.39237	0.139495
6.39136	0.57858
6.39033	0.50818
6.38575	0.0610731
6.38104	0.194009
6.37831	-0.0717491
6.37769	-0.475136
6.37225	-0.136417
6.37147	0.164196
6.36985	0.223261
6.36965	0.28778
6.36565	-0.217696
6.36541	-0.268825
6.36021	1.17829
6.35785	0.249238
6.35523	1.00085
6.35352	-1.56953
6.34538	0.986561
6.34312	0.868738
6.34311	0.147348
6.33723	1.5153
6.33657	-0.738648
6.33345	-0.901259
6.33249	-0.0698115
6.32875	-0.412196
6.3277	0.119429
6.3269	1.39909
6.31919	-1.55068
6.31865	0.250128
6.31744	-0.70314
6.31695	-0.0818491
6.31084	1.6046
6.30208	-0.933817
6.29784	-1.54178
6.29652	0.735424
6.29197	0.377511
6.28305	-0.773843
6.28271	-0.0798286
6.2788	-0.300001
6.26829	-0.835195
6.26402	-1.61349
6.26362	-0.139927
6.26119	1.14592
6.25889	-0.367673
6.25567	0.0708213
6.2453	0.337108
6.23704	-0.362741
6.23545	1.90467
6.23499	0.036485
6.23315	-0.377649
6.23253	1.30968
6.22596	-1.68093
6.22509	0.252847
6.21928	-0.731754
6.21711	-1.00259
6.21671	0.19834
6.21299	0.455268
6.21269	-0.065033
6.21225	0.726599
6.21083	-0.16893
6.20846	0.530088
6.20703	0.493107
6.20629	-0.275519
6.20385	1.41184
6.20041	-0.404358
6.2	-2.33789
6.19763	0.799432
6.19641	0.169673
6.19594	0.350669
6.194	0.249702
6.19186	-1.4016
6.18608	0.542831
6.18011	-0.290556
6.17507	0.419622
6.17276	-2.23584
6.17069	-0.756105
6.16421	-0.681678
6.16325	0.049803
6.16309	0.273548
6.16144	0.940937
6.15138	0.225811
6.15051	-1.30251
6.14663	-1.67265
6.14516	-0.152763
6.14389	1.76133
6.14202	-0.65088
6.14185	0.42783
6.13599	-1.16669
6.13093	0.84755
6.1252	0.934808
6.12455	-0.680071
6.12103	-0.376763
6.11869	-0.503607
6.11463	1.13396
6.11052	0.15094
6.1063	-0.17277
6.10155	0.0814234
6.09638	0.424791
6.09634	-0.737341
6.0929	0.536948
6.0913	-0.192093
6.0877	-0.323019
6.08355	0.165041
6.08325	-0.0204036
6.08215	0.899316
6.07794	-0.285949
6.07734	-1.04727
6.07631	1.39659
6.06807	-1.0445
6.06559	0.514435
6.0648	0.188821
6.06375	0.86873
6.06343	0.372464
6.05934	0.613384
6.05901	0.300154
6.05699	-0.118889
6.05577	0.160788
6.05359	1.08648
6.05051	0.533475
6.04911	-1.21135
6.04532	1.28677
6.04432	1.19203
6.03276	0.534972
6.02825	0.687974
6.02151	-0.320311
6.02116	-1.14844
6.01896	1.99786
6.01472	1.17944
6.00875	1.21725
6.00284	0.312122
6.00109	-0.102657
6.0006	-0.328805
6.00031	0.214071
5.99954	-0.776933
5.98999	0.245149
5.9896	0.13034
5.9876	0.767059
5.98398	0.178861
5.97986	-1.33546
5.97968	-1.02282
5.97902	-0.133343
5.97663	-0.247296
5.97601	-0.444878
5.97518	0.144176
5.97279	0.835383
5.97025	-0.903623
5.96571	1.04476
5.96392	1.98643
5.96235	1.91596
5.96185	-0.350981
5.95807	-0.308935
5.9574	0.788498
5.95675	0.59632
5.94953	0.195385
5.94814	-0.485378
5.94674	0.954054
5.94536	0.932943
5.94525	-0.840525
5.93929	-0.12825
5.93715	0.524199
5.93561	-1.30946
5.93202	1.35021
5.92767	0.512284
5.92701	0.840949
5.9269	-0.58826
5.9252	-0.278656
5.92267	0.663603
5.92162	0.58307
5.91902	-0.606209
5.91767	-0.466494
5.91763	-0.536653
5.91593	0.060155
5.91486	-0.300824
5.91252	0.376541
5.91128	-0.608072
5.90984	0.642696
5.90982	0.56301
5.90817	-0.406397
5.89816	0.695732
5.89454	0.774593
5.89229	0.208936
5.89006	-0.555792
5.87717	0.241497
5.8755	1.2385
5.86699	3.17306
5.86575	1.32033
5.86369	0.238845
5.86193	0.703402
5.857	0.00196294
5.85189	-0.0176893
5.84988	-1.19706
5.8474	0.558055
5.84487	-0.47372
5.84033	0.126318
5.84019	-0.263975
5.83892	-0.295976
5.83715	0.849233
5.83179	-0.35012
5.82927	0.198662
5.82481	0.303992
5.82459	0.27618
5.82243	1.16499
5.82067	-0.000418666
5.81904	0.159163
5.81807	-0.332856
5.81806	0.00123974
5.81619	0.304213
5.81357	1.52618
5.81355	0.227849
5.81112	-0.196232
5.80115	0.656285
5.80009	1.11534
5.7982	1.36597
5.7941	1.6939
5.79311	-0.757239
5.79077	-0.683797
5.7902	-0.801461
5.78554	1.14243
5.78531	0.0481193
5.78383	-0.111059
5.78366	-2.85739
5.78352	0.0543496
5.78281	0.56419
5.77835	-1.5683
5.77524	-2.43147
5.77427	0.62292
5.77283	0.422762
5.77106	-0.407361
5.76815	0.841005
5.76594	0.457098
5.75982	0.48565
5.7576	1.20823
5.75722	0.709268
5.75617	-0.992744
5.75572	0.613035
5.75057	-0.406238
5.74918	-0.586181
5.74545	-0.545389
5.74097	1.11788
5.73908	-0.537454
5.73896	0.298139
5.73774	-0.333983
5.73697	1.26736
5.73589	0.0400186
5.73583	-0.130209
5.73424	0.0919054
5.73405	-0.262207
5.73064	-0.143367
5.72788	-0.485222
5.72656	-1.45185
5.72459	-0.454454
5.72093	0.708722
5.7182	0.136607
5.71169	1.01025
5.71157	0.325852
5.70842	-0.20072
5.70572	0.368314
5.70463	-0.541036
5.69961	0.183296
5.69908	0.907576
5.69268	-0.382415
5.6887	0.504276
5.68484	-2.50886
5.68374	1.62574
5.68175	0.777291
5.67651	0.319402
5.65512	-0.0370276
5.64996	0.50201
5.64855	-2.11245
5.647	-0.653939
5.64539	2.92394
5.64193	-1.44388
5.63396	1.2665
5.63161	0.512635
5.63083	0.0401593
5.62584	0.201351
5.62513	-1.67831
5.62392	0.729445
5.62267	-0.595688
5.62037	-0.760576
5.61806	1.94284
5.61469	-1.92462
5.61364	0.904471
5.60905	0.141322
5.60857	1.08304
5.60618	-0.504997
5.60229	-0.0969031
5.60209	0.338037
5.60037	1.33541
5.59558	0.789211
5.59403	0.679979
5.58996	-0.892924
5.5859	0.507926
5.58587	0.594503
5.5817	0.83234
5.57991	0.397278
5.57954	0.944046
5.57872	0.730651
5.57535	0.705816
5.57195	-0.426317
5.57089	-1.39219
5.56915	-1.92939
5.56677	0.198122
5.56494	-1.73548
5.56257	-0.671845
5.56241	1.31101
5.56201	-0.176193
5.55951	-0.0525923
5.55641	1.1941
5.55513	-0.862514
5.55432	0.0231461
5.5542	1.46003
5.55228	0.479744
5.55046	-0.229446
5.54313	-0.374858
5.54287	0.499289
5.53642	0.0332501
5.53639	-0.0144586
5.53433	-1.48154
5.53277	0.779903
5.53019	0.46064
5.52742	0.710202
5.5193	-0.526989
5.51699	1.13421
5.5152	0.492572
5.51182	-0.630862
5.51059	-1.62216
5.50525	-0.329681
5.49804	2.13707
5.49765	0.0158863
5.49156	0.00241027
5.49131	-0.586678
5.48738	0.747477
5.48661	0.265782
5.48553	0.158854
5.48257	0.127176
5.48253	0.646822
5.48126	0.945305
5.47639	0.0375216
5.47544	-0.0793837
5.46893	0.944287
5.46882	0.427572
5.46461	-0.812366
5.4635	-0.359859
5.46068	1.90988
5.45752	-1.0939
5.45644	-0.296573
5.45538	-1.3541
5.45265	-2.60273
5.44915	1.68397
5.4485	0.130517
5.44679	1.56336
5.4458	-0.0485568
5.44305	0.369584
5.43447	0.857092
5.43279	-0.00454832
5.43167	0.582796
5.42759	-1.20356
5.42751	-0.907752
5.42748	1.21676
5.4266	0.272824
5.42653	-0.112232
5.42403	2.30868
5.42207	-0.280579
5.42181	0.531768
5.41984	-0.461414
5.41604	-0.577408
5.4141	2.21358
5.40986	1.07638
5.40979	-0.176955
5.4077	0.511311
5.40581	0.704978
5.40458	0.299106
5.40379	0.406117
5.40176	0.894054
5.40066	-1.36815
5.40028	1.16785
5.39797	-0.210472
5.39795	-0.0487149
5.39624	1.80984
5.39518	0.783242
5.39045	0.676948
5.38826	0.0935728
5.38578	-1.42214
5.38439	-0.353382
5.38382	0.400014
5.38363	0.511001
5.38277	0.850644
5.38225	-0.0393205
5.37997	-1.42081
5.37781	2.20748
5.37551	-0.896494
5.37438	0.905239
5.37421	-0.859707
5.37315	0.258021
5.37256	0.563199
5.36886	-0.382145
5.3676	3.55207
5.367	0.0315087
5.36575	0.0247591
5.3594	-0.898414
5.35853	-1.29673
5.35808	-0.98158
5.35581	0.317219
5.34417	1.02767
5.34147	1.53122
5.34088	-0.953846
5.33667	1.64352
5.33467	-0.0853689
5.33283	-0.33805
5.33047	-0.933063
5.32917	0.997883
5.32446	0.375876
5.32207	-0.973775
5.32057	1.26471
5.32023	-1.13774
5.31921	-1.25297
5.3183	0.735663
5.31683	0.583229
5.31352	-1.24587
5.30853	1.76245
5.30255	0.546255
5.30007	-1.22314
5.2958	-2.22452
5.29485	-0.833751
5.28844	-1.03421
5.28575	0.322246
5.28558	0.840737
5.28317	-1.10679
5.28284	-0.203495
5.28043	-0.688703
5.27899	0.677362
5.27731	2.23076
5.27716	-1.23325
5.26776	0.961096
5.26672	0.608592
5.26448	1.87303
5.26323	1.20042
5.2617	-0.558708
5.25505	1.44084
5.25436	-0.314897
5.25303	-0.484631
5.25152	-0.955158
5.24396	-1.38141
5.23885	0.445451
5.2361	-0.414386
5.23406	0.200949
5.23403	0.979227
5.23355	1.6585
5.22834	0.493082
5.22748	0.00533764
5.22332	-1.51694
5.22079	-1.11775
5.21447	-0.186467
5.21222	-0.614943
5.21157	-0.871631
5.21006	0.220995
5.20996	0.667108
5.2067	-0.425198
5.20339	1.20463
5.20287	0.649796
5.19998	-1.16436
5.19851	0.423514
5.19452	0.683805
5.19345	-0.148315
5.1916	-2.00379
5.18892	0.97445
5.18633	-0.550617
5.18102	1.12542
5.18017	-0.254104
5.17522	-0.488521
5.17513	2.86254
5.16922	-2.53124
5.16849	-0.851637
5.16755	0.224726
5.16685	-0.539982
5.16597	0.817312
5.16108	-0.287926
5.16107	0.253441
5.15906	-0.682241
5.15795	-2.82129
5.15556	0.541425
5.15409	1.50173
5.15213	-0.518868
5.15041	-1.00194
5.14738	0.550215
5.14726	-0.878821
5.1454	1.53165
5.14509	-0.506562
5.13957	-0.95812
5.13933	-0.403349
5.13914	-2.27483
5.13411	0.619272
5.12966	0.384928
5.12958	0.625848
5.12949	-1.51556
5.12497	1.16004
5.12347	-0.403645
5.12258	-0.603638
5.1221	0.458667
5.12034	0.110543
5.11873	-0.873447
5.11057	-0.59605
5.11057	1.25286
5.10833	0.971467
5.10821	2.00141
5.10707	0.191397
5.10135	0.124974
5.10028	0.478966
5.09744	-0.601535
5.09678	-0.419492
5.0935	1.26056
5.09179	0.58528
5.0915	2.86534
5.08754	-0.193593
5.08499	-3.39355
5.0845	0.535885
5.08026	0.0263721
5.0788	0.950306
5.07773	0.93842
5.07548	0.193381
5.07488	0.292027
5.07182	-3.51784
5.07116	0.111968
5.06537	1.18865
5.06524	-0.696532
5.06214	1.73421
5.06206	1.70022
5.06059	-2.06335
5.06018	1.51155
5.05967	1.28339
5.05862	0.381707
5.05842	0.827745
5.0565	-1.0123
5.05508	0.940576
5.05086	-0.148788
5.04873	0.167246
5.0481	-0.216065
5.0438	-0.238422
5.04213	-0.31391
5.04172	1.99368
5.03603	-0.000227306
5.03498	-2.26174
5.03393	4.0293
5.03219	-2.12658
5.03062	-1.73835
5.03004	0.940106
5.02932	-0.15839
5.02919	0.985277
5.02918	0.389951
5.02797	-0.775594
5.02553	0.943935
5.02322	-0.317484
5.02205	1.16071
5.01823	0.684912
5.00793	0.181205
5.00535	0.184741
4.9948	-0.130184
4.9945	-1.33929
4.99259	1.57756
4.99255	-0.00563094
4.98986	-0.00148219
4.98935	-1.0966
4.98851	-0.547247
4.98849	1.12832
4.98609	-1.36014
4.98388	1.50348
4.98228	1.64592
4.97717	1.84103
4.97494	-0.14733
4.97429	0.517986
4.97151	2.19368
4.97125	-0.924901
4.97112	0.88526
4.97033	0.278379
4.96895	0.27202
4.96727	0.851285
4.9669	0.317189
4.96508	-0.768458
4.96404	2.05021
4.96386	-1.24982
4.96373	0.732961
4.96353	-2.30903
4.96238	1.36616
4.95841	-0.217293
4.94955	0.736008
4.94597	-0.337502
4.94283	-1.19297
4.94222	0.135041
4.93937	-1.13869
4.9334	-0.811061
4.93305	0.847593
4.93104	-0.281091
4.93073	-0.0657306
4.92858	-0.839412
4.92672	0.00166197
4.92622	0.0330994
4.92228	-2.8147
4.92224	-1.26712
4.91982	0.323533
4.91504	-0.840708
4.91284	-0.241628
4.91046	-0.878155
4.9091	-0.583288
4.90864	-0.412648
4.90738	0.0642567
4.9061	-1.61977
4.90364	-0.636544
4.90135	-0.308168
4.89657	-2.62007
4.89572	-0.485735
4.89235	-0.379074
4.8919	-0.440658
4.89153	0.800194
4.88579	0.0864531
4.88562	-1.27757
4.87859	-0.00148547
4.87755	2.69526
4.87719	0.00742653
4.87707	-1.34287
4.87345	1.11864
4.87305	-0.916792
4.87278	4.28487
4.872	1.17181
4.86216	-2.71065
4.85884	-0.73586
4.85707	2.056
4.85466	-0.739213
4.85094	0.423963
4.84969	0.151828
4.84623	-0.0131284
4.8456	-0.227143
4.84461	-0.311474
4.84454	0.625246
4.84091	-1.58945
4.83835	-2.46518
4.83585	-1.20202
4.83577	0.445849
4.83083	0.197851
4.8301	1.72548
4.82968	0.528194
4.82824	-1.42431
4.82654	1.27717
4.82501	0.926464
4.82221	-0.655001
4.8214	0.186195
4.80415	-2.41493
4.80244	-0.104451
4.80139	3.65434
4.8001	0.311728
4.7951	-2.23925
4.79242	-0.0497166
4.79145	1.77314
4.79067	-1.58171
4.78798	1.77997
4.78654	0.122507
4.78376	-0.910785
4.78357	-0.402395
4.77986	-0.223262
4.77797	0.16465
4.777	0.597937
4.77426	2.57571
4.77052	0.509117
4.76938	-0.522708
4.76731	-1.43129
4.76604	1.84003
4.76559	-0.300023
4.76547	1.26849
4.76347	0.975435
4.76146	-1.43755
4.75995	1.28442
4.75809	-0.78804
4.75604	-0.467198
4.75511	-1.51466
4.75472	1.34339
4.75398	1.06898
4.75334	1.23459
4.7479	0.632983
4.73951	0.771921
4.73468	-1.28576
4.73441	-1.06618
4.73384	0.685063
4.73173	1.35296
4.72796	-0.777616
4.72713	-1.20065
4.72476	0.758885
4.71791	-0.993831
4.71603	1.81917
4.71554	1.16604
4.71463	-1.65157
4.71277	0.920889
4.71013	-1.34148
4.70826	0.141887
4.70686	4.08991
4.7062	1.91236
4.70486	-1.18586
4.70405	-0.797664
4.70304	-1.22541
4.70231	0.0730077
4.70209	1.08707
4.70057	-2.19037
4.70033	2.1227
4.69783	1.11773
4.69576	-0.902096
4.69569	-1.29723
4.69548	-2.84933
4.69516	-2.36174
4.69241	1.0779
4.69051	-2.17529
4.68316	2.46901
4.68312	0.167865
4.6822	-3.28328
4.67735	0.802566
4.6767	0.274792
4.67643	0.345086
4.67607	1.01942
4.67334	0.543349
4.67312	1.5255
4.67124	-1.51607
4.6711	-3.04839
4.66682	1.93059
4.66656	-1.55313
4.66368	0.152982
4.66013	1.05026
4.65836	0.208596
4.65677	1.3408
4.65668	0.439366
4.65547	1.23647
4.6546	-0.886497
4.65346	3.42479
4.64806	0.730945
4.64732	-2.75078
4.64036	0.833242
4.62536	-1.82232
4.62401	0.60501
4.61417	-0.484263
4.61108	-0.407497
4.61072	1.21094
4.60695	-0.528232
4.60218	-0.179941
4.60057	1.42135
4.59738	-0.611881
4.59479	-0.561951
4.59026	1.28675
4.58941	1.43204
4.58864	1.38321
4.57907	0.876803
4.57671	1.26206
4.57571	0.510955
4.57287	-0.592988
4.57214	-0.639555
4.5705	-2.27146
4.57048	0.381813
4.56895	0.0318788
4.56634	-3.25985
4.56178	0.293145
4.55908	1.55868
4.55254	0.789741
4.54678	1.72332
4.54497	-1.77746
4.5424	-0.472376
4.54161	-1.40813
4.54133	-1.24655
4.53953	-2.58512
4.53648	0.674211
4.53625	-0.383865
4.53377	-0.351782
4.52878	0.899332
4.52834	-2.4454
4.52176	3.64314
4.5203	1.11562
4.5199	1.85162
4.51754	-0.681189
4.51602	-1.28647
4.51283	-2.32423
4.51143	-0.288349
4.5096	-1.31376
4.50645	-1.03259
4.49989	0.178486
4.49923	2.13107
4.49723	0.720841
4.49552	1.13645
4.49435	1.44573
4.49278	-0.272089
4.48862	-1.32687
4.48741	0.251937
4.48445	1.75523
4.48277	-0.250202
4.47898	-2.91702
4.47727	1.5275
4.47277	1.32623
4.46631	1.80394
4.46521	0.931459
4.46186	2.35824
4.45926	1.90826
4.45692	-1.43985
4.45613	0.820621
4.44963	-1.42096
4.43941	-0.967702
4.43505	-0.725681
4.43227	1.99907
4.43217	0.250472
4.4268	0.519049
4.42623	1.81214
4.42078	-0.401828
4.42026	-3.16126
4.41993	-1.83335
4.41781	-0.941417
4.41493	-0.503926
4.41477	-1.77784
4.41351	0.409262
4.40882	1.11445
4.40846	-4.48914
4.40768	-2.75074
4.40483	-0.485831
4.40343	0.21534
4.39699	1.00208
4.39573	1.83543
4.39472	-1.59769
4.38831	-0.668949
4.38532	0.157585
4.38315	2.21647
4.38242	-0.552191
4.38101	-1.27846
4.37948	1.4593
4.3763	1.04196
4.3754	0.296014
4.37528	1.13518
4.37169	-0.320541
4.37071	1.20694
4.37017	0.110071
4.36901	1.66692
4.3687	-1.00738
4.36756	2.01159
4.36719	-0.930638
4.36454	-0.644242
4.36028	-0.179138
4.35967	-0.025919
4.35701	0.0261766
4.35258	-1.36107
4.35189	1.81512
4.35147	0.29392
4.35075	-0.0583437
4.34923	-1.40439
4.34705	-0.168601
4.34191	-0.0455299
4.34152	3.49985
4.33816	1.59059
4.33534	1.05622
4.33397	0.0859974
4.33051	1.01439
4.32726	1.10947
4.32649	-2.72249
4.32304	-0.247895
4.32258	-1.20994
4.32168	-1.27753
4.32138	-0.337265
4.31943	2.5026
4.31769	0.360136
4.31444	0.99527
4.3098	-3.02343
4.30581	1.88014
4.30433	1.81138
4.30298	0.694761
4.30186	1.87423
4.29895	-0.285407
4.29847	0.147429
4.29671	-1.73744
4.29067	1.39051
4.2899	2.52648
4.28599	-0.14797
4.28272	-0.57008
4.28159	0.0103777
4.27873	-1.8249
4.27482	-0.790128
4.26884	1.46086
4.26731	0.414493
4.26475	-3.61983
4.26153	-0.898417
4.2544	1.67051
4.25088	-1.72112
4.24997	0.803259
4.24944	-1.8364
4.24569	2.8712
4.24198	1.06696
4.24091	0.740529
4.23199	1.30355
4.23135	-1.15327
4.22983	-1.59736
4.22963	-0.161396
4.22491	1.3614
4.2227	-1.53081
4.22265	0.907201
4.21898	0.601608
4.21818	0.0357163
4.21712	0.02534
4.2151	-0.568506
4.21493	0.0250668
4.21399	1.19622
4.21365	-0.594249
4.21212	3.42081
4.21194	-0.365232
4.21118	1.71864
4.20511	0.254002
4.20375	-0.334171
4.19995	-0.624259
4.19495	-1.65815
4.19444	1.58313
4.19228	-0.762526
4.19173	-1.21426
4.18762	-0.539974
4.18073	2.63717
4.17353	0.136912
4.17038	0.172689
4.17022	1.55659
4.1701	-0.641007
4.16999	-1.34383
4.16982	0.219806
4.16637	-1.80326
4.16553	3.35542
4.16533	1.04166
4.16512	0.195654
4.16304	1.32123
4.16286	-0.393019
4.16133	-1.06317
4.15714	2.14019
4.15564	-1.33156
4.15263	2.64333
4.15256	0.438195
4.1511	0.67041
4.14397	-2.75947
4.14305	-1.55227
4.14212	0.952696
4.14178	-0.896782
4.14176	2.01354
4.14046	-0.406274
4.13515	0.611969
4.13425	-1.40713
4.13162	-0.796285
4.13122	-2.44799
4.12631	0.258273
4.12551	1.66203
4.12503	-2.13248
4.12416	-3.27096
4.12336	-0.401157
4.12092	0.198098
4.11947	-0.786918
4.11863	-0.595578
4.11706	-1.62956
4.11599	-0.7263
4.11524	0.517416
4.11504	-1.64182
4.11489	-1.02348
4.11353	1.05966
4.11058	1.5785
4.11052	0.249733
4.09798	1.03415
4.09746	-0.992242
4.0972	-0.480962
4.09248	1.09421
4.09207	0.454317
4.09159	-0.564138
4.08495	1.66566
4.08398	-0.59764
4.08217	-0.371766
4.08093	-2.62055
4.07632	1.69786
4.07389	1.4966
4.07185	1.05374
4.07026	0.711955
4.06398	1.53043
4.06313	1.70217
4.0613	0.723105
4.06091	-1.28872
4.0593	-2.20451
4.0588	-1.12508
4.05872	2.27119
4.05339	-1.92689
4.05261	-0.353781
4.04944	-0.421908
4.04782	0.693131
4.04183	-0.130912
4.0396	-1.93235
4.03878	-0.791998
4.03828	1.41086
4.03569	-1.81464
4.03235	-0.345788
4.03139	-1.8629
4.03012	-1.34027
4.02885	0.813398
4.02573	3.40975
4.02498	1.91557
4.02419	0.0469132
4.01497	-0.104616
4.01445	-2.14733
4.01237	0.813493
4.00868	3.17841
4.0038	-2.43429
4.00274	2.21522
4.00093	-0.642435
3.99847	-1.30856
3.99695	-1.23611
3.99538	-1.01907
3.9944	2.80765
3.98809	-2.65602
3.98722	0.502573
3.98374	-1.66751
3.98372	0.530527
3.98343	-0.535632
3.97897	-1.20293
3.97777	-3.56146
3.9776	0.865298
3.97483	-0.387593
3.97388	2.45606
3.97215	-0.623201
3.97176	3.15314
3.96993	0.451127
3.96856	0.685659
3.96688	2.00328
3.96646	-0.888688
3.9587	-0.769733
3.95119	2.05626
3.94667	3.16641
3.94343	-0.53781
3.94271	0.446913
3.94263	-1.33589
3.94236	2.02258
3.94142	0.0311025
3.93393	-0.907298
3.93381	0.96657
3.92797	-1.02493
3.92652	0.305245
3.92084	-0.491539
3.91918	1.75607
3.91872	1.99965
3.91683	-0.831887
3.91392	-0.0205858
3.91267	1.04503
3.91226	0.235631
3.91221	1.28827
3.91167	1.90884
3.90886	-0.780202
3.90854	0.682655
3.90586	0.18466
3.90433	-2.29351
3.90294	0.699701
3.89938	-1.70387
3.89769	-2.39843
3.89563	0.723123
3.89352	-2.05231
3.89302	-2.02188
3.88656	-3.05636
3.87853	0.187723
3.87783	1.02725
3.87745	0.267138
3.87497	-0.912571
3.87496	-0.568273
3.87455	0.924875
3.87235	-1.31444
3.87118	1.34612
3.86745	2.97771
3.86397	-0.536747
3.86039	-2.11966
3.85844	0.135608
3.85639	2.77719
3.85496	-0.732388
3.85334	-1.88708
3.8532	0.0847317
3.85266	-3.82163
3.85252	1.51853
3.85246	-0.966977
3.85142	-0.0170524
3.85085	-0.380362
3.84957	-2.73413
3.8482	-0.2452
3.84352	-0.310185
3.84331	-1.65872
3.84121	2.92905
3.84003	-3.18632
3.83779	0.181036
3.83667	0.946749
3.83443	-1.49237
3.83369	-1.29668
3.83357	-1.20473
3.83178	1.86516
3.83098	-2.99726
3.82961	1.01907
3.82933	1.89252
3.82903	0.809764
3.82857	0.382103
3.82811	3.65249
3.82598	1.63092
3.82476	-0.794021
3.82272	-2.20065
3.82258	0.68471
3.82185	0.889864
3.82135	-2.35176
3.82037	1.77655
3.81894	2.01041
3.81799	-1.36908
3.80843	0.742143
3.80653	-0.801276
3.80627	2.90306
3.80539	3.04669
3.80323	-0.0823447
3.80054	-0.549789
3.79944	0.281436
3.79886	1.10092
3.7959	1.97096
3.79397	0.281497
3.79026	0.11192
3.78923	1.44933
3.78355	-3.36618
3.78039	-2.28978
3.77796	0.990243
3.77779	0.889038
3.77633	-0.923694
3.77614	1.27628
3.77587	-0.27024
3.77537	0.410855
3.77516	1.1759
3.77353	0
3.77158	-1.82791
3.76973	-1.83534
3.76667	1.47548
3.7664	1.64962
3.76627	1.55655
3.76616	2.12418
3.7661	-0.369055
3.7657	0.822382
3.76519	-1.10576
3.76474	1.81888
3.76258	0.00603503
3.76086	-0.0241055
3.75959	-0.819572
3.75951	-1.75695
3.75815	0.245816
3.75467	-0.18404
3.75135	0.598451
3.75078	-0.483007
3.74731	-1.65731
3.74605	1.03152
3.74372	1.13479
3.74308	-1.13099
3.74294	0.540499
3.74281	1.5124
3.74005	0.263584
3.73779	-1.88409
3.73602	0.499929
3.73523	2.14952
3.73506	-1.36308
3.73403	0.0870918
3.73402	-0.981515
3.73114	-0.347042
3.72992	-0.936831
3.72847	0.237843
3.72803	1.17217
3.7266	0.822528
3.72586	0.212449
3.72472	2.0221
3.71806	2.55777
3.7124	-0.600178
3.71183	-2.94655
3.71078	0.301461
3.70783	0.492684
3.69625	-0.938932
3.69109	-1.65575
3.68922	-0.0638071
3.68876	1.47759
3.68843	0.508387
3.67476	-0.638164
3.67327	0.97345
3.6728	-2.76005
3.67063	3.34548
3.66887	0.46398
3.66766	1.19522
3.66541	-3.64124
3.66184	-1.27123
3.65975	1.62257
3.65824	-1.90911
3.65758	1.1054
3.65658	-1.76997
3.65631	-0.0977181
3.65427	0.865123
3.65212	-1.09124
3.64844	-0.494438
3.64645	-2.44631
3.64467	-0.384485
3.64451	-0.729469
3.64332	-0.463792
3.64246	-1.34314
3.64096	0.725999
3.64029	0.509762
3.64023	0.39738
3.63889	1.90173
3.63847	-1.13703
3.6377	0
3.63472	-1.56375
3.63279	-1.81944
3.62815	-2.69559
3.62778	-0.261611
3.62735	-0.182222
3.62697	0.295333
3.62695	2.03599
3.62618	-1.389
3.62526	1.67842
3.62366	-0.888549
3.62225	-0.034639
3.62075	-0.585995
3.61869	-0.810051
3.6184	-1.58185
3.61447	-0.530172
3.61379	1.33689
3.61312	-0.187988
3.61062	0.707339
3.60972	-1.22562
3.60638	-0.624876
3.60451	0.223794
3.59766	0.956752
3.59585	3.5146
3.59328	0.318131
3.59159	1.27061
3.5913	3.6534
3.58899	-2.37497
3.58648	0.151616
3.58485	-1.51496
3.58302	3.508
3.5821	2.95187
3.58094	1.18674
3.57784	-0.198087
3.57663	1.18758
3.57561	2.87266
3.57396	1.74247
3.57292	-1.88527
3.57188	0.837636
3.56805	-1.96523
3.56784	3.68734
3.56759	3.86359
3.56638	-1.32619
3.56514	1.92231
3.56449	-1.15271
3.56177	-1.57651
3.56166	0.223866
3.55639	-1.16669
3.55506	0.0155185
3.55494	1.84189
3.55241	0.510457
3.55101	0.842217
3.54701	-3.16522
3.54678	2.00036
3.54654	-0.662066
3.54453	2.71629
3.54197	1.79551
3.53805	0.84042
3.53793	0.700714
3.53663	-0.662222
3.53401	-1.48863
3.53213	-0.964258
3.5281	-0.606418
3.52681	-2.28844
3.52614	1.97173
3.52578	-1.092
3.51918	-1.59514
3.51859	-1.83901
3.51618	1.37186
3.51603	1.95314
3.51317	0.136485
3.51317	-0.196615
3.51197	-1.29791
3.5109	-0.173822
3.51084	3.74978
3.50767	-0.146835
3.50736	0.113753
3.5072	-0.215457
3.50634	-0.632545
3.50187	-0.694468
3.50112	1.9877
3.49907	0.588038
3.49906	4.32498
3.49823	-2.3148
3.49372	-0.683484
3.49237	-0.702803
3.48856	2.66381
3.47822	0.684094
3.47775	0.129498
3.47714	-0.523525
3.47588	-0.565643
3.47221	-0.635428
3.47183	-1.95323
3.47075	2.95348
3.46954	-1.79883
3.4685	0.297021
3.46759	-1.97243
3.46581	0.550307
3.46498	-1.97751
3.46253	0.7922
3.46006	0.85163
3.45976	3.20913
3.45679	4.15606
3.45629	2.24151
3.45592	1.13269
3.45072	-0.402167
3.44881	-2.34818
3.44864	-2.23947
3.44788	-3.21081
3.44227	2.04656
3.44122	-2.05999
3.44013	-0.212806
3.439	-0.636959
3.43447	0.549842
3.43411	-1.3767
3.43208	-0.956534
3.4309	-2.02771
3.4306	2.66556
3.42837	-1.84741
[truncated: 1,112 more rows]
