# Supplementary material for: Soma-to-germline miRNA inheritance through yolk promotes stress resilience in progeny
Source: Nat Struct Mol Biol. 2026 May 22;33(6):985–97. doi: 10.1038/s41594-026-01816-5 (PMC13275319; doi:10.1038/s41594-026-01816-5)
Supplement: Supplementary file 19 — Statistical source data. [file 41594_2026_1816_MOESM19_ESM.xlsx]

## Sheet: Ext Fig3b
Extended Data Figure 3b
DP degron NO TIR1 control (EtOH)	DP degron NO TIR1 treatment (Auxin)
2919.7	2687.71
2584.82	2924.97
3217.28	2720.7
3183.33	3113.92
2951.05	3081.11
2875.26	2747.08
2965.9	3018.28
2822.5	3179.26
2657.98	2585.59
2491.5	2866
2406.88	3201.04
2731.25	2532.78
2577.76	2550.64
3060.24	2894.18
2318.4	2781.99
2659.96	2704.31
2571.88	2768.51
2636.02	2689.15
2654.26	2959.14
2662.63
2694.23
2754.48
2613.91
2731.4

## Sheet: Ext Fig3c
Extended Data Figure 3c
log2(mean miRNA expression)	log2DP degron(auxin/control)
18.9992	0.206524
18.6948	-0.0349878
17.7931	-0.0770992
17.7006	0.244147
16.4818	0.0685737
16.4574	0.228898
16.3271	0.0204138
15.9875	-0.992962
14.7984	0.195918
14.7919	-0.196721
14.7319	-0.75371
14.7237	0.044572
14.4642	0.0547173
14.2409	-0.669098
14.0508	0.0272821
14.0239	-0.02571
14.0216	0.299905
14.0023	-0.641498
13.9969	-0.499971
13.9238	-0.938217
13.7772	-0.0465437
13.5316	-0.738286
13.4838	0.178555
13.3712	-0.380523
13.303	-1.27957
12.8607	0.478034
12.5892	-1.42283
12.0974	-1.82675
11.9664	-0.171252
11.7015	-0.627854
11.4325	-0.887077
10.9998	-0.231885
10.9733	0.759873
10.9041	-0.1876
10.7593	0.405854
10.6206	-0.602137
10.6077	-0.466241
10.5976	-0.494275
10.3816	0.406952
10.1601	0.148673
10.1404	0.420379
10.0855	-0.504231
9.94675	-0.25677
9.90492	-2.1007
9.73436	-0.25758
9.69243	0.0462205
9.66742	-0.825472
9.58499	0.458004
9.52082	-0.760701
9.46855	0.545595
9.4241	0.202133
9.38569	-1.693
9.37733	0.794328
9.14581	1.50921
9.08985	1.25279
9.06593	-1.37846
8.95768	1.28636
8.92843	-1.21482
8.8137	-0.502799
8.65669	-1.65644
8.57401	-0.561283
8.55807	-0.677508
8.51323	-0.0812534
8.49467	-0.370563
8.49394	0.858556
8.43819	-0.279406
8.33493	-1.11151
8.21573	-0.718968
8.01331	-0.124399
7.96378	-1.22792
7.92862	-0.506506
7.83069	-1.47812
7.811	-1.06794
7.75229	-0.824751
7.71947	0.639439
7.65318	-0.654653
7.45225	-1.31458
7.44037	-1.30503
7.41412	-0.0729095
7.36144	-2.13117
7.35462	-1.88777
7.27614	-0.376013
7.06059	0.537469
7.03999	0.00752871
7.01495	-0.133427
7.01037	0.234678
6.99421	-0.621284
6.88445	-0.112031
6.86159	-0.077774
6.85726	-0.474005
6.74859	-1.46676
6.67993	-2.43774
6.63001	-0.391733
6.60866	0.640243
6.28343	-0.101988
6.26714	-1.56727
6.14298	0.992254
5.98735	-1.77987
5.9274	-1.84849
5.91473	0.493875
5.85382	0.563063
5.73172	-3.32878
5.53849	-0.0251485
5.51969	-1.19775
5.51483	-0.192973
5.46751	-0.83554
5.38236	0.168748
5.35018	-0.433094
5.34853	-0.724202
5.30885	0.603897
5.20901	-0.641663
5.16923	0.951055
5.1354	-1.02331
5.10842	-1.31406
5.05128	-0.092408
5.04139	-1.63544
4.98485	1.6096
4.97458	-1.41116
4.94695	-1.18262
4.93246	-1.35208
4.87704	-1.3254
4.87695	-2.11132
4.85283	-1.2238
4.8134	0.0132306
4.61174	0.10438
4.61023	1.18947
4.59068	-0.13692
4.58137	0.763446
4.55987	0.310038
4.5399	-0.314259
4.51374	-1.76236
4.46219	-0.379196
4.41015	0.268471
4.37835	-0.285941
4.37344	-0.436436
4.22307	1.80086
4.22221	0.170318
4.08848	-0.712445
4.08011	-0.80462
4.02807	-0.277297
3.97592	-0.683131
3.96737	0.201019
3.96436	1.00875
3.95669	0.776775
3.95538	-0.997865
3.91462	-0.753843
3.90865	0.461832
3.90859	0.217089
3.89681	0.382333
3.87984	2.43505
3.78252	-0.557428
3.72843	0.174722
3.72688	-0.122166
3.67493	-1.53278
3.61754	0.39115
3.55613	-0.738794
3.55168	-0.749155
3.52243	0.554712
3.50059	-2.07367
3.43414	-2.16519
3.42454	-1.34518
3.42449	-1.49572
3.3623	0.801125
3.33889	-0.272498
3.29221	-2.92775
3.28777	0.260386
3.27527	0.449808
3.22473	0.989391
3.16231	-0.454763
3.15397	-2.9075
3.15104	-0.253029
3.14749	-1.06629
3.13763	-0.920153
3.04516	0.925902
3.01124	0.825305
2.98957	-0.223214
2.93117	-1.67544
2.88522	0.436618
2.87314	-1.18287
2.84781	0.15492
2.80744	0.353378
2.78173	-2.62231
2.76945	-0.456075
2.75688	-1.35021
2.71842	-0.748348
2.71157	0.375453
2.67956	-1.54051
2.67875	-1.41113
2.58533	0
2.57599	0.0344561
2.53738	-1.24428
2.53239	0
2.48656	0.81394
2.42419	-1.98201
2.41187	-0.744419
2.29157	-0.567789
2.28773	0.148686
2.24265	0.00749528
2.22363	1.89913
2.10492	0
2.01758	-1.24854
2.01231	0.940097
2.00456	0.454513
1.93655	1.40659
1.89785	-0.112992
1.89538	-2.50592
1.87866	-0.632632
1.80008	-0.217878
1.76573	0
1.75398	0
1.67281	-0.307715
1.5467	-0.392959
1.49886	-1.79087
1.41083	0.338812
1.31235	-1.6425
1.26625	-0.426197
1.11917	-1.32602
1.11871	0.774533
1.10946	0
1.04841	0
1.02237	0.0321496
1.00218	-0.327111
0.86657	-0.474738
0.855752	0
0.768123	0
0.625492	0
0.528161	-1.14133
0.514655	0
0.493048	0
0.47435	0
0.425965	0
0.404405	0
0.315691	0
0.285806	-1.97667
0.266809	0
0.265119	-1.11481
0.243984	-2.32726
0.233728	0
0.226059	0.0177845
0.210707	-0.231647
0.186715	0
0.102454	0
-0.071385	0
-0.0972522	0
-0.103303	0
-0.113504	0
-0.130228	0
-0.155563	0
-0.232201	0
-0.433691	-0.298549
-0.458162	0
-0.469129	0
-0.475829	0
-0.487966	0.655926
-0.500442	0
-0.588096	0
-0.640817	0
-0.670294	0
-0.749131	0
-1.11306	0
-1.13022	0
-1.22433	0
-1.2279	0
-1.24972	0
-1.24993	0
-1.40895	0
-1.68661	0
-1.78649	0
-1.84376	0
-1.97843	0
-2.35959	0
-2.47909	0

## Sheet: Ext Fig3e
Extended Data Figure 3e
WT (N2)	DP degron control (EtOH)	DP degron treatment (Auxin)
260	263	179
300	208	215
	247	244
237	260	239
189	314
168	305	214
235	239	188
142	339	215
239	258	175
	299	244
207	276	157
280	272	180
221	297	262
227	258	259
115	260
239	244	289
270	274
	288	249
215	325	236
	249	228
265	247	231
224	163	170

## Sheet: Ext Fig3f
Extended Data Figure 3f
log2(mean miRNA expression)	log2DP degron(auxin/control)
14.2738	-0.24621
13.5552	-0.362446
12.7351	-0.154948
12.715	0.034282
12.65	-1.08077
12.4523	-0.0177327
12.2886	-0.117909
12.1918	-0.588427
11.7161	-0.510832
11.6271	-0.49469
11.528	0.0203402
11.3506	0.233458
11.305	-1.91501
11.1473	-0.664274
11.1048	-0.440015
11.0383	-0.0183121
10.9866	-0.303194
10.755	-0.507753
10.6954	0.115568
10.6006	-0.0086235
10.5363	0.373141
10.5141	0.267675
10.4628	0.118368
10.4451	-0.569956
10.415	-0.366745
10.3212	-2.86685
10.0303	0.122111
9.81566	-0.383355
9.79203	-0.39455
9.68106	0.0934105
9.6131	0.294923
9.56724	0.15004
9.50042	0.124617
9.48493	0.0819358
9.45703	0.0755846
9.42336	0.233494
9.2658	0.280947
9.22733	0.119691
9.22202	0.334279
8.96308	-0.0982023
8.78605	-0.513226
8.55299	-0.130493
8.50971	-0.0830835
8.39836	0.0332319
8.36552	0.429908
8.1836	-0.324299
8.10434	0.127725
8.01132	0.295968
7.94177	0.0758375
7.89892	-0.956559
7.8281	0.196685
7.70558	-1.18883
7.54786	-0.106701
7.50298	-0.250506
7.43249	0.429469
7.17846	-0.102441
7.1525	0.232595
7.05289	-0.305204
7.03478	0.064488
7.01587	0.127802
6.87359	-0.295827
6.86879	-0.358121
6.79084	0.209554
6.70028	0.0276475
6.6196	-2.86677
6.54159	-0.0513947
6.42882	-0.513602
6.3802	-1.55115
6.31025	0.00182368
6.28523	0.088724
6.23233	-0.035168
6.05906	-0.020552
6.00779	0.15523
5.98802	0.167591
5.62496	-0.126854
5.32525	-0.382293
5.31837	0.127743
5.17872	0.00714447
5.14994	-0.24106
5.09953	0.0112916
5.09231	-0.576386
5.02199	-0.534179
5.00781	-0.598534
4.98598	0.38639
4.96801	0.283252
4.94224	-0.203403
4.84675	0.24113
4.77612	-0.0973983
4.62845	-0.737443
4.4582	-0.904836
4.26836	-0.149075
4.12806	0.780995
4.09778	0.599857
4.06529	0.315374
4.04778	0.221024
4.01734	-0.241487
3.98087	0.409084
3.97464	0.613292
3.95582	0.318632
3.9083	-0.0425638
3.8664	-0.178993
3.81689	-0.48494
3.79877	-0.312106
3.54833	-2.32418
3.50545	-1.23999
3.5008	-0.207981
3.49231	0.0775353
3.49151	-2.1957
3.46927	-0.156997
3.45547	0.356467
3.36822	-0.113257
3.36397	0.572247
3.36135	-0.317738
3.33159	-0.399781
3.31484	0.215071
3.30861	-0.111188
3.30798	-0.283451
3.22195	-2.76825
3.20376	0.19654
2.94102	-3.42127
2.80302	-0.795222
2.79083	0.530214
2.71157	-0.0447909
2.70804	0.199934
2.64663	-0.116573
2.60057	0.667093
2.4377	-0.000670328
2.42261	-0.180881
2.36224	0.0453378
2.32236	0.0633163
2.26788	0.152032
2.25437	0.00391791
2.21466	-0.110622
2.21311	0.0293174
2.16733	2.03345
2.12638	-0.221911
2.08252	0.587775
2.03435	-1.05496
1.96031	-0.899891
1.95285	0.055225
1.88088	-1.12897
1.87071	0.462572
1.87013	0.435061
1.86361	-0.380678
1.76895	-0.393848
1.65284	-2.5314
1.64267	0.31437
1.63594	0.933697
1.60849	0.157773
1.60627	0.969877
1.56638	-0.972934
1.54325	0.0558885
1.44959	0.0225816
1.44424	0.473168
1.43556	0.0385408
1.29103	-0.768846
1.2097	0.082624
1.1336	0.338357
1.13332	-0.217965
1.10201	-0.23692
1.07526	0.770237
0.932376	-0.854927
0.885075	-0.582717
0.881653	0.0640348
0.837179	0.00455074
0.761324	-0.145501
0.761172	-0.39705
0.758388	0.389515
0.743196	1.11944
0.709377	-0.137568
0.694892	-0.151437
0.670561	-0.812616
0.567358	-0.631374
0.539007	0.561317
0.519764	-0.426884
0.519388	-0.230113
0.461403	-0.206918
0.412631	0.427589
0.398537	-0.548249
0.398086	0.431636
0.34032	-0.127518
0.338438	0.163053
0.317614	-1.15732
0.292257	-0.0975663
0.205328	-0.887064
0.202207	1.93308
0.158631	-2.37997
0.0542243	0.654412
-0.0277951	-1.57095
-0.0326016	0.0113126
-0.0357229	-1.0535
-0.0501846	0.944615
-0.109994	-0.563503
-0.147956	-1.15568
-0.242432	0.302403
-0.417441	-0.00228852
-0.428523	-0.803566
-0.438462	-1.79056
-0.565623	-0.986889
-0.624213	-1.24629
-0.634466	-0.637467
-0.748149	0.34914
-0.879206	-1.24875
-0.88763	-0.199317
-0.929772	0.473155
-0.971558	0.804657
-1.0325	-0.503599
-1.11694	0.516485
-1.15804	-0.840499
-1.18715	-0.327752
-1.26962	0.181585
-1.26999	0.379928
-1.27193	0.888565
-1.4085	0.176919
-1.45388	0.504698
-1.52055	-1.37076
-1.61211	0.348884
-1.64092	-0.392225
-1.74883	-2.90621
-1.82411	-1.79199
-1.86398	-0.402545
-2.03978	-0.308223
-2.09096	-0.479095
-2.11281	-0.417129
-2.12535	-0.872903
-2.21863	-3.64373
-2.2381	-1.2822
-2.31885	1.20993
-2.34128	1.05252
-2.351	0.360823
-2.36726	0.674679
-2.37407	1.28125
-2.441	-0.495355
-2.47829	0.978996
-2.53771	-2.83629
-2.65007	-0.891189
-2.65083	-0.354095
-2.67788	1.92997
-2.72627	-1.75569
-2.8097	0.960318
-2.91737	-2.31465
-2.94187	-0.738916
-3.11168	0.324809
-3.16552	1.67508
-3.20452	0.597882
-3.24268	-0.0725781
-3.25294	0.575666
-3.25779	0.555933
-3.25914	-1.78223
-3.26884	2.07936
-3.30449	1.81678
-3.3818	-1.24598
-3.38244	-1.62309
-3.41096	1.32866
-3.51374	-0.159187
-3.51912	-0.677187
-3.55916	-0.333934
-3.56106	-0.454181
-3.63785	-2.79372
-3.86429	-2.43988
-3.93208	-1.38086
-3.97389	-0.0162374
-3.99591	0.00674627
-4.00327	-0.170539
-4.33174	-1.23999
-4.33263	-0.317268
-4.34581	1.1171
-4.36302	0.661018
-4.42014	1.1901
-4.6466	-0.00410466
-4.76748	-0.512634
-4.78839	0.139814
-4.97389	-0.198479
-5.28839	-0.178625
-5.28839	-0.178625
-6.08145	-0.163704

## Sheet: Ext Fig3g
Extended Data Figure 3g
log2(mean piRNA expression)	log2DP degron(auxin/control)
9.40407	-3.10425e-05
8.30648	-0.0347292
7.98403	-0.00537634
7.98403	-0.00537634
7.43927	0.128362
7.43927	0.128362
7.16576	-0.0879323
7.16576	-0.0879323
7.15376	0.115785
7.15376	0.115785
7.03256	0.050015
6.89394	-0.119065
6.84391	-0.270966
6.82169	-0.206534
6.8064	-0.0421071
6.75895	-0.0288292
6.75486	-0.103744
6.74178	0.102161
6.67441	0.0194716
6.66586	0.0648471
6.65721	0.0734246
6.43138	-0.213738
6.38577	-0.0616002
6.30434	0.159105
6.30434	0.159105
6.29957	-0.121881
6.29708	-0.0921323
6.25889	0.00724216
6.20155	-0.182194
6.19939	-0.0201415
6.19939	-0.0201415
6.17031	0.077614
6.17031	0.077614
6.17031	0.077614
6.14136	0.237126
6.14136	0.237126
6.13211	-0.0283216
6.12804	0.0214081
6.12104	0.0753315
6.10739	-0.0198202
6.08287	0.063913
6.0746	0.140507
6.07122	-0.140113
6.05848	-0.106711
6.05106	0.0749157
6.04922	-0.147615
6.03848	-0.0248309
6.02937	-0.127966
5.99166	-0.0215353
5.98189	0.00749835
5.98189	0.00749835
5.98189	0.00749835
5.96395	0.0270538
5.96114	-0.0644658
5.95888	-0.0261557
5.95242	-0.0249228
5.95242	-0.0249228
5.94002	0.00591714
5.92524	0.107057
5.92449	-0.0622042
5.92418	0.00906652
5.92418	0.00906652
5.92418	0.00906652
5.92418	0.00906652
5.9228	-0.0250728
5.90988	0.228445
5.90988	0.228445
5.88925	-0.0622489
5.88925	-0.0622489
5.88615	0.0546267
5.88615	0.0546267
5.88489	0.129441
5.8614	-0.0549001
5.84036	-0.0245474
5.84036	-0.0245474
5.82449	-0.0215337
5.82449	-0.0215337
5.82225	0.0429374
5.81805	0.109706
5.81805	0.109706
5.81805	0.109706
5.81158	-0.0207709
5.81158	-0.0207709
5.80443	0.117108
5.79184	0.265531
5.78131	-0.05606
5.77849	-0.243012
5.77496	0.0101471
5.76728	-0.00787114
5.76634	0.0729652
5.75213	0.0296492
5.75213	0.0296492
5.75213	0.0296492
5.70581	0.243642
5.70063	-0.00764628
5.69905	-0.196798
5.69742	0.0819526
5.68943	0.030792
5.67795	-0.0651023
5.67168	0.0841888
5.67168	0.0841888
5.6568	0.0709245
5.65413	-0.0355887
5.65413	-0.0355887
5.65413	-0.0355887
5.63477	-0.0157882
5.63302	-0.0977357
5.63302	-0.0977357
5.62655	-0.0422112
5.62401	0.0712544
5.58531	-0.0518519
5.55236	-0.114425
5.55236	-0.114425
5.54177	-0.111706
5.5343	-0.0180162
5.53109	-0.192293
5.5121	-0.201618
5.50672	0.106718
5.4965	-0.0461642
5.4965	-0.0461642
5.47705	0.0636373
5.46844	-0.000260666
5.46321	0.100446
5.45781	-0.120794
5.44939	0.110565
5.44923	0.0811235
5.44216	-0.0630865
5.4317	-0.0612812
5.4317	-0.0612812
5.42983	-0.0661897
5.42983	-0.0661897
5.42983	-0.0661897
5.4219	-0.182383
5.40392	-0.0411463
5.39823	-0.0101825
5.38692	-0.00115442
5.3865	-0.0113657
5.37124	0.183516
5.35257	-0.0919162
5.35257	-0.0919162
5.34847	-0.119095
5.33758	0.284661
5.337	-0.0630323
5.33158	-0.0464877
5.33158	-0.0464877
5.33158	-0.0464877
5.3061	-0.0632974
5.29064	0.240659
5.27867	0.206609
5.27664	0.265716
5.26816	-0.0697575
5.26816	-0.0697575
5.26343	0.212117
5.26327	-0.200673
5.26318	0.0363989
5.26305	-0.00923932
5.26305	-0.00923932
5.25418	-0.0416791
5.25418	-0.0416791
5.25272	-0.328573
5.25015	0.237354
5.23405	0.179507
5.23278	-0.0353763
5.23278	-0.0353763
5.22522	0.0120455
5.22522	0.0120455
5.21713	-0.0152534
5.21623	-0.0449438
5.21623	-0.0449438
5.19967	-0.0879391
5.19163	0.0766724
5.19163	0.0766724
5.18815	0.0126754
5.18579	-4.26574e-05
5.17097	0.0144679
5.16376	-0.340091
5.15569	-0.169363
5.15569	-0.169363
5.15146	-0.112623
5.15046	-0.0545586
5.14774	-0.153245
5.14123	-0.100123
5.14123	-0.100123
5.13911	-0.252524
5.13767	0.155371
5.13767	0.155371
5.13609	-0.186664
5.13469	-0.152127
5.11901	-0.229122
5.11658	-0.00429176
5.11658	-0.00429176
5.11016	0.0266355
5.11016	0.0266355
5.10443	0.276762
5.10297	0.00240818
5.0995	0.0922492
5.09135	-0.146262
5.08358	0.106627
5.08214	-0.05792
5.07604	-0.0179221
5.07578	-0.266322
5.07533	0.0469443
5.07533	0.0469443
5.0723	0.176245
5.03967	-0.0950722
5.03967	-0.0950722
5.03967	-0.0950722
5.02774	0.121483
5.02774	0.121483
5.02774	0.121483
5.02774	0.121483
5.02526	0.083099
5.02315	0.076422
5.01944	-0.118901
5.01557	-0.0804459
5.01023	0.0919762
5.01023	0.0919762
4.99964	-0.143252
4.98841	-0.10687
4.98663	-0.156656
4.98653	-0.0140344
4.98653	-0.0140344
4.98353	-0.0335144
4.98353	-0.0335144
4.98008	0.0239397
4.97635	-0.0933264
4.96513	0.171164
4.96513	0.171164
4.96343	0.160506
4.95366	0.0396525
4.95294	0.00305751
4.9503	0.114576
4.94312	-0.123327
4.9404	-0.0337708
4.9404	-0.0337708
4.93738	4.75359e-06
4.93517	0.254099
4.93021	0.330213
4.92871	0.0878208
4.9283	0.0819024
4.91279	0.0523199
4.9123	-0.330718
4.90503	0.0390184
4.90503	0.0390184
4.90503	0.0390184
4.90425	-0.00737833
4.90384	0.130824
4.90025	-0.118379
4.89088	0.0249836
4.89088	0.0249836
4.87678	-0.0230476
4.86607	-0.104064
4.86543	0.0285506
4.86281	-0.0256715
4.85832	0.182941
4.85684	-0.15447
4.85483	-0.105728
4.84156	-0.339943
4.8359	-0.0325716
4.82854	-0.142871
4.82543	-0.0118654
4.82252	0.129741
4.81303	-0.115657
4.80843	-0.0203056
4.80749	-0.0501554
4.80263	-0.164444
4.80146	-0.110274
4.80023	-0.0090017
4.79942	-0.761834
4.79942	-0.761834
4.79748	0.0822074
4.78804	0.0832805
4.78804	0.0832805
4.78241	-0.0789472
4.77076	0.023705
4.77067	-0.185109
4.76944	0.0140018
4.76944	0.0140018
4.76902	-0.0122044
4.76902	-0.0122044
4.76902	-0.0122044
4.76902	-0.0122044
4.76706	0.0907942
4.76479	0.0421836
4.76342	-0.109571
4.76243	-0.18715
4.76243	-0.18715
4.76043	0.236942
4.75088	-0.276447
4.73968	0.153225
4.73895	-0.414364
4.73878	-0.0476913
4.73187	-0.0435483
4.73163	0.030683
4.72419	-0.359941
4.722	-0.0744484
4.72183	-0.0271187
4.7196	-0.0154001
4.7196	-0.0154001
4.71165	-0.0572397
4.71165	-0.0572397
4.70552	-0.0175427
4.70552	-0.0175427
4.7055	0.0450765
4.70161	-0.0825492
4.70161	-0.0825492
4.69975	0.0306545
4.69975	0.0306545
4.69681	0.180221
4.6822	-0.0432207
4.6822	-0.0432207
4.67631	-0.106556
4.67539	-0.123887
4.66987	0.0120557
4.6646	-0.0653965
4.66258	0.0142105
4.65333	-0.106896
4.64999	-0.250465
4.64744	-0.0951292
4.64744	-0.0951292
4.64698	-0.0999052
4.64698	-0.0999052
4.64664	-0.196973
4.64664	-0.196973
4.64664	-0.196973
4.64432	0.100745
4.63599	-0.00328281
4.63524	-0.0591964
4.62962	-0.0562018
4.62962	-0.0562018
4.62929	0.0219694
4.62459	0.0547766
4.62175	0.0601582
4.61809	-0.0894894
4.61522	0.328156
4.61337	0.11918
4.60711	-0.321252
4.59922	0.091134
4.59741	0.0247608
4.59741	0.0247608
4.59085	0.162284
4.58644	-0.036958
4.58312	0.215789
4.57943	-0.256921
4.56918	0.304288
4.56548	-0.201705
4.55999	-0.0379234
4.55944	0.0358115
4.55943	-0.150566
4.55943	-0.150566
4.55718	0.142013
4.55718	0.142013
4.55379	-0.101169
4.55379	-0.101169
4.55285	0.0140019
4.54734	-0.00950468
4.54409	-0.132004
4.5421	0.0795245
4.53679	0.00615258
4.53679	0.00615258
4.52501	0.0791395
4.51953	-0.0601934
4.51748	-0.104794
4.51728	0.0798818
4.51624	0.022177
4.51624	0.022177
4.51473	-0.0924888
4.5055	-0.188954
4.50326	0.184561
4.50057	0.000442695
4.49448	0.0607372
4.49448	0.0607372
4.49333	0.0235255
4.49256	0.0516662
4.49256	0.0516662
4.48906	0.132561
4.48817	-0.37157
4.48623	-0.277569
4.47936	0.0617073
4.47503	-0.0345547
4.47503	-0.0345547
4.46592	-0.104901
4.45328	0.0539988
4.45328	0.0539988
4.45328	0.0539988
4.44994	0.076972
4.44673	-0.0628633
4.44446	-0.413709
4.44187	-0.111263
4.44143	0.130714
4.44143	0.130714
4.44143	0.130714
4.44143	0.130714
4.44116	-0.00397434
4.44116	-0.00397434
4.43572	-0.0707523
4.43572	-0.0707523
4.43296	-0.325066
4.42723	0.266078
4.42701	0.323039
4.42648	0.205319
4.42624	-0.00745377
4.42624	-0.00745377
4.42137	0.0854485
4.42137	0.0854485
4.41793	-0.260728
4.41671	0.0904021
4.40991	0.0490104
4.40991	0.0490104
4.40991	0.0490104
4.40939	-0.263431
4.40722	-0.112127
4.40582	0.165148
4.40363	0.039544
4.40363	0.039544
4.40312	-0.19065
4.40312	-0.19065
4.40232	0.0652445
4.40174	-0.172837
4.39953	0.00794737
4.39953	0.00794737
4.39953	0.00794737
4.39916	-0.279033
4.39801	0.200137
4.39801	0.200137
4.39795	-0.0980957
4.39795	-0.0980957
4.39515	0.361088
4.39316	0.0900232
4.39272	0.0668215
4.39228	0.292573
4.39228	0.292573
4.38922	0.00459829
4.37695	0.00657403
4.37692	-0.000631771
4.37159	-0.0713187
4.3704	0.0613239
4.36938	-0.205638
4.36938	-0.205638
4.36744	0.00816017
4.36744	0.00816017
4.36726	0.0940766
4.36575	-0.196069
4.36575	-0.196069
4.36506	0.223574
4.3632	0.214371
4.35898	0.224404
4.35898	0.224404
4.34955	0.0296714
4.34779	-0.134452
4.34779	-0.134452
4.344	0.099216
4.344	0.099216
4.3385	0.0630426
4.3385	0.0630426
4.33781	-0.0756629
4.33623	-0.0325602
4.33623	-0.0325602
4.33253	0.338006
4.33253	0.338006
4.33034	-0.0965004
4.32706	0.0412563
4.32499	-0.0749149
4.32499	-0.0749149
4.32499	-0.0749149
4.32258	0.131133
4.32258	0.131133
4.32168	-0.0606619
4.32168	-0.0606619
4.32141	-0.372049
4.32137	0.179221
4.32105	-0.0860239
4.32105	-0.0860239
4.32066	-0.101488
4.32023	-0.262211
4.318	0.183973
4.3088	0.175006
4.30796	-0.21001
4.30771	0.139374
4.30771	0.139374
4.30771	0.139374
4.30756	0.0690349
4.30712	0.28151
4.3059	0.116996
4.29281	0.121227
4.29281	0.121227
4.28923	-0.211049
4.28827	-0.00499522
4.28827	-0.00499522
4.28441	-0.0536931
4.28434	-0.03919
4.28366	0.21418
4.28366	0.21418
4.28141	0.0632367
4.27979	0.201717
4.26683	0.134705
4.26683	0.134705
4.2642	0.260234
4.2642	0.260234
4.26209	-0.0221398
4.25575	-0.11546
4.24709	0.109642
4.24702	-0.342871
4.24335	0.085893
4.24335	0.085893
4.24253	0.152238
4.24253	0.152238
4.23966	-0.0929591
4.23642	0.0155095
4.23642	0.0155095
4.2362	0.442557
4.23469	-0.123018
4.22774	0.0876116
4.2247	-0.0836136
4.22263	-0.14202
4.22189	0.137875
4.22189	0.137875
4.21636	-0.128417
4.21319	0.00563336
4.21289	0.0457763
4.20373	0.221034
4.20106	0.259198
4.19787	-0.169781
4.19779	0.129084
4.19521	0.392272
4.19462	0.00664405
4.19462	0.00664405
4.19254	0.0418544
4.19088	0.153292
4.19054	0.160261
4.18931	-0.0837726
4.18931	-0.0837726
4.18819	-0.152648
4.18252	0.035868
4.18252	0.035868
4.18193	-0.126411
4.17338	-0.0235211
4.17338	-0.0235211
4.17338	-0.0235211
4.17137	0.335152
4.16909	-0.00651673
4.16627	0.0764968
4.16627	0.0764968
4.16278	0.0903603
4.16228	0.0466141
4.15609	-0.107349
4.15609	-0.107349
4.15564	-0.0174651
4.15236	0.0315317
4.1517	-0.0835632
4.1517	-0.0835632
4.1517	-0.0835632
4.1517	-0.0835632
4.15134	-0.0462985
4.15058	0.0121754
4.14836	0.0452543
4.14327	0.0754582
4.14008	-0.227852
4.13762	0.212513
4.13762	0.212513
4.13762	0.212513
4.13569	0.0711356
4.13392	0.189145
4.12676	0.152611
4.12671	0.129837
4.12671	0.129837
4.12354	0.160526
4.12125	-0.169312
4.12106	-0.325529
4.12106	-0.325529
4.12106	-0.325529
4.11775	0.160709
4.11519	-0.239576
4.10964	0.169768
4.10862	-0.0582787
4.10862	-0.0582787
4.10844	0.416313
4.1073	0.244289
4.10652	0.0261352
4.10072	0.0796295
4.10072	0.0796295
4.09963	0.0682604
4.0988	0.0404793
4.0988	0.0404793
4.09865	0.193526
4.09727	0.213995
4.08917	0.068547
4.08917	0.068547
4.08609	-0.0818599
4.08609	-0.0818599
4.08609	-0.0818599
4.086	0.0692965
4.08005	-0.0864543
4.07168	0.111628
4.07168	0.111628
4.06948	-0.357328
4.06686	0.0404155
4.066	0.0136576
4.066	0.0136576
4.06395	0.138292
4.06395	0.138292
4.06307	0.140027
4.06011	-0.044543
4.0506	0.0114521
4.04499	0.0485337
4.04499	0.0485337
4.04358	0.0951464
4.04358	0.0951464
4.03714	-0.182413
4.03518	0.129353
4.03518	0.129353
4.03518	0.129353
4.03518	0.129353
4.02561	0.0566895
4.02561	0.0566895
4.02561	0.0566895
4.02368	0.249856
4.02199	0.0582205
4.01637	0.260345
4.01432	0.258885
4.01255	0.19829
4.01243	-0.172011
4.01243	-0.172011
4.00571	-0.142468
4.00571	-0.142468
4.00562	0.0657702
4.005	0.224163
4.00296	-0.0773252
4.00296	-0.0773252
4.00209	-0.103169
4.00208	-0.116237
4.00152	0.0241322
4.0013	0.0301293
3.99911	0.117613
3.99803	-0.0307505
3.99803	-0.0307505
3.99803	-0.0307505
3.99398	-0.278491
3.99398	-0.278491
3.9882	0.198533
3.98512	0.0527981
3.98512	0.0527981
3.97483	-0.0249448
3.97483	-0.0249448
3.97343	0.00373201
3.96797	0.15324
3.96797	0.15324
3.9673	-0.135439
3.96685	0.267265
3.96606	-0.116213
3.96581	-0.0111323
3.96581	-0.0111323
3.96445	0.00788467
3.96036	-0.083377
3.95917	-0.0978877
3.95524	0.022833
3.95524	0.022833
3.95397	-0.0331055
3.94593	0.137813
3.94593	0.137813
3.94501	0.0433026
3.94295	-0.167809
3.94254	0.0168203
3.94254	0.0168203
3.94254	0.0168203
3.94079	-0.070229
3.94079	-0.070229
3.93894	0.111272
3.93894	0.111272
3.93768	0.0408696
3.93193	0.0515382
3.93193	0.0515382
3.92965	0.116773
3.92761	0.117983
3.92697	-0.032105
3.92637	-0.0861254
3.92379	0.33171
3.92379	0.33171
3.92374	-0.220446
3.92374	-0.220446
3.91977	-0.0964678
3.91977	-0.0964678
3.91977	-0.0964678
3.91947	-0.00521676
3.91947	-0.00521676
3.91947	-0.00521676
3.91947	-0.00521676
3.91803	0.0203845
3.91772	-0.0866554
3.91772	-0.0866554
3.9173	-0.066519
3.91663	-0.110137
3.91621	-0.146356
3.91178	-0.283776
3.91019	0.0350909
3.90707	0.15003
3.90707	0.15003
3.90693	-0.285044
3.90693	-0.285044
3.90539	0.163071
3.90171	-0.142711
3.90168	0.131034
3.89794	0.0252136
3.89615	-0.0457217
3.89615	-0.0457217
3.89615	-0.0457217
3.89553	-0.0787807
3.8905	-0.206086
3.88726	-0.173828
3.88668	-0.0603037
3.88668	-0.0603037
3.88456	0.0909456
3.88456	0.0909456
3.88318	-0.15532
3.88028	0.00254337
3.87944	-0.103048
3.87899	-0.123643
3.87602	0.0394549
3.87465	0.0858558
3.87463	-0.366194
3.87463	-0.366194
3.8741	0.0170216
3.8741	0.0170216
3.86814	-0.202403
3.86814	-0.202403
3.86768	-0.155971
3.86334	-0.151791
3.86055	0.0641066
3.85447	0.197899
3.85273	0.253002
3.85271	-0.102949
3.84946	0.0620632
3.84823	-0.268848
3.8453	0.134428
3.84523	-0.156004
3.83971	-0.0276607
3.83477	-0.0865453
3.8336	0.256006
3.83234	-0.626094
3.82962	0.0761847
3.82947	0.114461
3.82823	0.0604297
3.82393	-0.0717062
3.82307	-0.0857522
3.82307	-0.0857522
3.82002	0.460258
3.81416	-0.31911
3.81106	0.0457123
3.81021	0.152566
3.81021	0.152566
3.81021	0.152566
3.80919	0.0138532
3.8087	0.0859433
3.8087	0.0859433
3.8083	0.029941
3.8083	0.029941
3.80748	0.0959789
3.80748	0.0959789
3.80748	0.0959789
3.80748	0.0959789
3.8055	-0.461498
3.8055	-0.461498
3.80245	0.165142
3.80061	-0.122888
3.80061	-0.122888
3.80061	-0.122888
3.79646	0.343163
3.79309	0.179867
3.79256	-0.0192017
3.79256	-0.0192017
3.79158	-0.217402
3.79158	-0.217402
3.79084	0.0853188
3.79084	0.0853188
3.78664	-0.176673
3.78153	0.124133
3.78153	0.124133
3.78087	0.0577068
3.77785	-0.054884
3.77764	0.0388161
3.7775	-0.0394282
3.7775	-0.0394282
3.77683	0.0353014
3.77217	0.0757149
3.77188	0.0621267
3.77188	0.0621267
3.77188	0.0621267
3.77138	0.0458885
3.76909	-0.322007
3.76861	0.0690875
3.76861	0.0690875
3.76518	-0.0781366
3.76512	-0.260565
3.76512	-0.260565
3.76512	-0.260565
3.76203	-0.143377
3.76173	0.304374
3.75955	0.177519
3.75361	-0.0592759
3.75361	-0.0592759
3.75348	0.182041
3.75186	-0.0666091
3.75186	-0.0666091
3.7504	-0.10672
3.74925	-0.0430752
3.74925	-0.0430752
3.7433	0.126905
3.7433	0.126905
3.74329	-0.0596431
3.74329	-0.0596431
3.74236	-0.0117133
3.7405	-0.0651351
3.73936	-0.0236411
3.73886	-0.153537
3.73886	-0.153537
3.73886	-0.153537
3.73698	-0.269174
3.73497	-0.0797209
3.73346	-0.0411312
3.73295	0.118011
3.73106	0.0689323
3.73106	0.0689323
3.72432	-0.0841025
3.72405	0.116202
3.71937	-0.138143
3.71661	0.0824486
3.7153	0.163511
3.7153	0.163511
3.71129	0.163869
3.71013	0.236921
3.70819	-0.367239
3.70767	0.0122775
3.70767	0.0122775
3.70767	0.0122775
3.70691	0.0880239
3.70611	-0.0176492
3.70475	0.00933541
3.70472	-0.0532081
3.70472	-0.0532081
3.7037	0.297515
3.70288	0.155938
3.70288	0.155938
3.70255	-0.142866
3.69921	-0.265005
3.69921	-0.265005
3.69859	0.0199195
3.69731	0.00857021
3.69731	0.00857021
3.69635	-0.0210478
3.69415	-0.272345
3.69279	-0.031249
3.69214	0.238828
3.69181	-0.294271
3.68839	-0.0635855
3.68839	-0.0635855
3.68839	-0.0635855
3.68839	-0.0635855
3.68839	-0.0635855
3.68611	0.00287236
3.68611	0.00287236
3.68611	0.00287236
3.68611	0.00287236
3.68556	0.175157
3.6842	0.0867735
3.68188	0.0200735
3.6757	-0.0474207
3.67325	0.141514
3.66618	0.0577745
3.66555	0.0894028
3.66555	0.0894028
3.66205	0.168265
3.659	-0.0896937
3.65815	-0.0937556
3.65815	-0.0937556
3.65668	0.0152354
3.65668	0.0152354
3.65417	0.176315
3.65382	0.0336393
3.65354	0.0704999
3.65354	0.0704999
3.65354	0.0704999
3.64913	0.224149
3.64653	0.11106
3.64653	0.11106
3.64422	-0.240587
3.64216	-0.0693996
3.64088	0.0794305
3.6392	-0.0800616
3.6392	-0.0800616
3.63834	-0.0955878
3.63834	-0.0955878
3.63834	-0.0955878
3.63821	0.0679253
3.63821	0.0679253
3.6371	-0.0467519
3.6358	-0.106517
3.63002	0.19311
3.62837	0.185532
3.62837	0.185532
3.62782	-0.260653
3.62624	-0.0671663
3.62306	0.00259797
3.62069	0.0886825
3.62069	0.0886825
3.61844	-0.131277
3.61746	0.0926819
3.61746	0.0926819
3.61621	-0.164307
3.61569	0.0217852
3.61569	0.0217852
3.61401	0.230843
3.61286	0.160204
3.6124	0.186637
3.61201	0.141283
3.61122	0.0456342
3.61122	0.0456342
3.61057	0.188689
3.61057	0.188689
3.60653	0.124306
3.60492	-0.11516
3.60395	-0.302551
3.60096	0.0914343
3.59749	0.0530963
3.59465	-0.00739587
3.59465	-0.00739587
3.5943	0.00183484
3.59241	0.105725
3.59241	0.105725
3.58774	0.208418
3.58774	0.208418
3.58742	0.0526364
3.58702	0.137839
3.58575	0.140876
3.58575	0.140876
3.5835	-0.0442657
3.58346	-0.1943
3.58169	-0.105777
3.58169	-0.105777
3.58138	-0.312155
3.58117	0.0265299
3.58117	0.0265299
3.57905	0.0112171
3.5741	-0.0100839
3.57403	0.149119
3.57262	-0.138204
3.56865	-0.0796928
3.56809	0.162695
3.56788	-0.0408976
3.56788	-0.0408976
3.56558	0.219336
3.56558	0.219336
3.56557	0.0969763
3.56542	-0.182462
3.56542	-0.182462
3.56455	-0.234699
3.56061	0.194091
3.55503	-0.0221654
3.55462	0.0332489
3.55453	-0.0333864
3.55373	0.173571
3.55331	0.0498049
3.55128	-0.112112
3.55036	0.159135
3.54746	0.0601001
3.54746	0.0601001
3.54331	0.0120836
3.5428	0.117302
3.5419	-0.0754887
3.5419	-0.0754887
3.54002	-0.0283775
3.53543	-0.132561
3.53543	-0.132561
3.53526	0.449792
3.5327	0.331128
3.53145	0.00380824
3.53139	0.0658147
3.53139	0.0658147
3.52912	-0.178523
3.52878	0.326059
3.52847	0.149095
3.52738	-0.161135
3.52738	-0.161135
3.52731	-0.0138163
3.52731	-0.0138163
3.52464	0.123406
3.52464	0.123406
3.52462	0.164572
3.52243	0.160375
3.52106	0.0694997
3.51813	-0.128102
3.51752	0.0599475
3.51332	0.225968
3.50983	-0.0264331
3.50983	-0.0264331
3.50939	-0.0937544
3.50864	-0.140491
3.50864	-0.140491
3.50766	0.05887
3.50766	0.05887
3.50724	0.264222
3.50638	0.139331
3.50638	0.139331
3.5042	0.273884
3.50181	-0.200407
3.50181	-0.200407
3.50006	0.177065
3.49909	-0.0441468
3.49811	0.0974309
3.49811	0.0974309
3.49781	0.139265
3.49652	0.00940941
3.49588	-0.100042
3.49424	-0.127483
3.49001	0.137767
3.48795	0.0273944
3.48715	0.138928
3.48708	0.0905258
3.4868	0.0592715
3.48613	-0.0434311
3.48606	0.210846
3.47575	0.0708259
3.47575	0.0708259
3.47575	0.0708259
3.47575	0.0708259
3.47575	0.0708259
3.47503	0.227366
3.47365	-0.103209
3.47198	0.0403477
3.47096	0.0674381
3.46878	-0.00761827
3.46534	0.0589625
3.46534	0.0589625
3.46441	-0.153817
3.46041	0.0203141
3.45679	0.0574841
3.4541	0.773512
3.45228	0.110145
3.45228	0.219224
3.44914	0.0340235
3.44908	-0.0216622
3.44908	-0.0216622
3.44869	0.154983
3.44829	-0.0619671
3.4465	0.0612524
3.44531	0.0236141
3.44531	0.0236141
3.4448	-0.0784878
3.44352	0.0373413
3.44316	-0.0966148
3.44314	-0.412375
3.44	0.0243586
3.43985	-0.0922986
3.43985	-0.0922986
3.43985	-0.0922986
3.43798	0.150988
3.43578	0.032873
3.43538	-0.187529
3.43151	0.101226
3.43151	0.101226
3.42999	-0.137641
3.42999	-0.137641
3.42888	0.0916154
3.42873	0.106378
3.42873	0.106378
3.42873	0.106378
3.42842	-0.243581
3.42797	-0.199922
3.4273	0.174933
3.42688	-0.0723705
3.42688	-0.0723705
3.42392	0.0348546
3.42378	-0.175145
3.42378	-0.175145
3.42336	0.157738
3.42336	0.157738
3.42254	0.125503
3.42254	0.125503
3.42254	0.125503
3.42254	0.125503
3.42113	0.0287425
3.42113	0.0287425
3.42031	-0.114222
3.41853	0.03685
3.41701	-0.094489
3.41447	-0.462918
3.41186	-0.0704229
3.40926	0.139988
3.40441	0.123226
3.40441	0.123226
3.40214	0.0988379
3.40207	0.148232
3.39866	0.0347436
3.39866	0.0347436
3.39866	0.0347436
3.39644	0.0961766
3.396	-0.0313607
3.396	-0.0313607
3.396	-0.0313607
3.396	-0.0313607
3.39516	0.0961312
3.39516	0.0961312
3.39391	-0.197544
3.39074	-0.0269834
3.38965	-0.30452
3.38589	0.193366
3.38082	0.16071
3.38048	-0.240635
3.37917	0.0552223
3.37834	0.202848
3.37825	0.0807428
3.37825	0.0807428
3.37784	-0.0359259
3.37784	-0.0359259
3.37678	-0.101463
3.37678	-0.101463
3.37665	0.20358
3.3747	0.10086
3.37249	-0.216942
3.37061	-0.0290502
3.37061	-0.0290502
3.37015	-0.720759
3.36998	-0.0391616
3.36998	-0.0391616
3.36953	-0.0471854
3.36818	0.225654
3.3673	0.00438546
3.36721	0.065333
3.36458	-0.130685
3.36458	-0.130685
3.36309	0.24127
3.36246	0.229374
3.36246	0.229374
3.35912	-0.256324
3.35718	0.0848838
3.35606	0.083931
3.35488	-0.254063
3.35104	-0.0289352
3.35104	-0.0289352
3.34912	0.211417
3.34894	-0.416496
3.34822	0.206781
3.34645	0.0839518
3.34645	0.0839518
3.34611	0.211389
3.34605	-0.091716
3.34605	-0.091716
3.3449	0.467779
3.3439	0.161562
3.3439	0.161562
3.34301	0.073345
3.3415	0.060461
3.34016	0.139317
3.34016	0.139317
3.34016	0.139317
3.34016	0.139317
3.33986	0.0689454
3.33934	0.0505789
3.33642	-0.104714
3.33642	-0.104714
3.33642	-0.104714
3.33256	0.0125247
3.33256	0.0125247
3.33111	0.301616
3.33046	-0.0920394
3.33046	-0.0920394
3.32855	0.0393884
3.32819	0.160846
3.32792	0.142821
3.3251	-0.0297229
3.32385	0.0861601
3.32193	-0.00108152
3.32028	0.278838
3.32028	0.278838
3.32	-0.193828
3.3174	0.0848598
3.3174	0.0848598
3.31683	0.191165
3.31607	0.133241
3.31607	0.133241
3.31458	0.0654543
3.31305	0.0992652
3.31025	0.110147
3.31023	0.208827
3.309	0.301435
3.30855	-0.0826033
3.30404	0.0818839
3.30404	0.0818839
3.30351	-0.00783689
3.30332	0.265892
3.30309	-0.0986443
3.30242	0.168514
3.29829	0.0556071
3.29664	-0.180368
3.29664	-0.180368
3.29571	0.233692
3.29571	0.233692
3.29537	-0.229521
3.29537	-0.229521
3.29419	-0.127522
3.29419	-0.127522
3.29419	-0.127522
3.29206	0.223982
3.29206	0.223982
3.29023	0.44025
3.28905	-0.135231
3.28741	-0.450879
3.28699	-0.26951
3.28583	-0.350515
3.28583	-0.350515
3.28277	-0.0478652
3.28277	-0.0478652
3.28277	-0.0478652
3.28277	-0.0478652
3.2812	0.544271
3.28042	-0.0493454
3.27861	0.127683
3.27159	-0.185851
3.27094	0.00871283
3.27094	0.00871283
3.27094	0.00871283
3.27094	0.00871283
3.26958	-0.152433
3.26958	-0.152433
3.2681	-0.0136857
3.2681	-0.0136857
3.26793	0.317567
3.26695	0.00265217
3.26692	-0.107254
3.26692	-0.107254
3.26664	0.34928
3.26569	-0.0753316
3.26569	-0.0753316
3.26569	-0.0753316
3.26566	-0.174325
3.26373	-0.0841883
3.26325	0.0213204
3.26244	-0.116375
3.26244	-0.116375
3.26135	0.0303332
3.25716	-0.0698065
3.25716	-0.0698065
3.25636	0.0178468
3.25629	0.152958
3.2549	0.0683684
3.25439	0.185483
3.25269	0.0859342
3.25264	-0.171735
3.25264	-0.171735
3.25114	0.190107
3.25028	0.156692
3.25015	0.135144
3.24985	-0.662146
3.24949	-0.0522582
3.24949	-0.0522582
3.24648	0.326988
3.24643	0.047749
3.24439	0.00766604
3.24353	-0.169515
3.24353	-0.169515
3.24331	0.0884532
3.2394	0.200294
3.2394	0.200294
3.2394	0.200294
3.23794	0.185501
3.23682	-0.0555673
3.23589	-0.133941
3.23391	-0.133739
3.23328	0.0944353
3.2316	0.151126
3.23154	0.0440921
3.22991	-0.0581792
3.22946	-0.101221
3.22946	-0.101221
3.22946	-0.101221
3.22946	-0.101221
3.22928	0.0312656
3.22921	-0.0423724
3.22921	-0.0423724
3.22921	-0.0423724
3.22921	-0.0423724
3.2292	-0.226781
3.22864	0.0560903
3.22838	-0.070286
3.22838	-0.070286
3.22529	-0.0134751
3.22354	0.0128209
3.22284	0.0309416
3.22284	0.0309416
3.22284	0.17702
3.22284	0.17702
3.22157	-0.136698
3.21923	0.0778826
3.21846	0.0142795
3.21618	-0.343312
3.21601	-0.0310954
3.21582	0.168269
3.21553	-0.0677845
3.21553	-0.0677845
3.21519	0.0256432
3.21275	-0.0424218
3.21275	-0.0424218
3.21265	-0.0476129
3.20976	0.177172
3.20976	0.177172
3.20905	-0.0815517
3.20891	-0.121605
3.20854	0.114191
3.20704	-0.246574
3.20619	0.224494
3.20316	0.154595
3.20306	-0.0126797
3.20306	-0.0126797
3.20204	0.308439
3.20102	0.2198
3.20102	0.2198
3.1987	0.239427
3.19768	-0.15568
3.19768	-0.15568
3.19763	-0.265945
3.1969	-0.247446
3.1969	-0.247446
3.1955	0.115965
3.1955	0.115965
3.1954	-0.171676
3.19204	-0.334673
3.19204	-0.334673
3.19204	-0.334673
3.19151	-0.132651
3.19151	-0.132651
3.19151	-0.132651
3.19117	0.0103842
3.19117	0.0103842
3.19	0.304588
3.18722	0.0588186
3.18722	0.0588186
3.18707	-0.0300949
3.186	-0.088792
3.18538	-0.251893
3.18538	-0.251893
3.18383	0.0335981
3.18383	0.0335981
3.18133	0.0293269
3.18133	0.0293269
3.18042	-0.208834
3.17919	-0.106612
3.17902	0.215225
3.17902	0.215225
3.17546	0.0326696
3.17457	0.199339
3.17382	-0.04825
3.17187	-0.163924
3.17157	-0.0456727
3.1696	0.300322
3.16677	0.00738087
3.1662	-0.0967946
3.16315	-0.0709901
3.1616	-0.0410186
3.15652	0.173731
3.15588	-0.199263
3.15518	0.189515
3.15518	0.189515
3.1542	-0.0723692
3.15245	0.086601
3.15219	0.155326
3.14704	0.219136
3.14704	0.219136
3.14665	0.0040316
3.14665	0.0040316
3.14549	-0.0283397
3.14527	0.0674167
3.14314	-0.0758908
3.14314	-0.0758908
3.14305	0.135897
3.14305	0.135897
3.14158	0.0717001
3.14158	0.0717001
3.13923	0.261258
3.13923	0.261258
3.13879	0.0537817
3.13862	0.129009
3.13862	0.129009
3.13503	0.0154771
3.13503	0.0154771
3.13397	0.143924
3.13362	0.450851
3.13284	0.181654
3.13284	0.181654
3.12929	-0.175492
3.12831	0.21545
3.12639	0.00630482
3.12569	0.259472
3.12342	-0.055287
3.12287	0.0430463
3.12274	0.256595
3.12195	0.0740983
3.12052	0.0560476
3.11581	0.32553
3.11228	0.102834
3.11212	0.156034
3.11212	0.156034
3.1109	-0.163529
3.1109	-0.163529
3.10946	0.234316
3.1087	0.229752
3.1087	0.229752
3.10837	-0.55958
3.10635	-0.0633732
3.10635	-0.0633732
3.10589	0.203359
3.10149	-0.185556
3.09906	0.146678
3.09838	-0.118245
3.09241	0.19161
3.08675	-0.0146764
3.08675	-0.0146764
3.08435	-0.0375182
3.08257	-0.218385
3.08257	-0.218385
3.08166	0.187093
3.08077	0.016185
3.08077	0.016185
3.07818	-0.544644
3.07809	-0.515289
3.07768	0.172279
3.07638	0.060768
3.07618	0.0103253
3.07392	0.345074
3.07329	-0.114578
3.07308	-0.058499
3.07308	-0.058499
3.07257	-0.0695355
3.07104	-0.217319
3.07094	0.115696
3.07094	0.115696
3.06931	0.162604
3.0666	-0.233827
3.06559	0.187763
3.06525	0.0567672
3.06525	0.0567672
3.06254	-0.0251234
3.05767	-0.0607419
3.05611	-0.0725982
3.05383	0.0626515
3.05349	-0.596143
3.05117	0.216774
3.05117	0.216774
3.05044	-0.115048
3.04452	-0.247318
3.04258	0.102103
3.04163	0.105671
3.03937	0.39422
3.03738	0.367498
3.0367	-0.534892
3.03503	0.0963903
3.03314	0.0895249
3.03314	0.0895249
3.03123	0.192557
3.0283	-0.111417
3.0283	-0.111417
3.02691	0.211469
3.02636	-0.320957
3.02503	-0.0354471
3.02457	0.0917243
3.02431	-0.464406
3.02361	0.0819747
3.02361	0.0819747
3.02351	-0.0671615
3.0233	0.409229
3.02239	-0.0252944
3.02089	-0.0905525
3.01984	0.0314647
3.01984	0.0314647
3.01984	0.0314647
3.00895	-0.0298198
3.0071	0.15856
3.00603	-0.144171
3.00178	0.378188
3.0013	-0.0285107
3.00043	0.19826
3.00043	0.19826
3.00014	0.0263456
3.00014	0.0263456
2.99876	0.0401509
2.99876	0.0401509
2.99786	-0.181793
2.99786	-0.181793
2.99732	0.128014
2.99601	0.391202
2.99306	0.265282
2.99163	-0.124288
2.98711	0.169589
2.98711	0.169589
2.98644	-0.0940547
2.98387	0.20712
2.98372	-0.0524426
2.98372	-0.0524426
2.98329	-0.383061
2.98323	0.049388
2.98142	0.238476
2.98134	-0.404614
2.9807	-0.115241
2.98048	0.196414
2.97977	-0.0486538
2.97926	-0.0453235
2.97605	-0.165897
2.97574	-0.383054
2.97473	0.0156663
2.97473	0.0156663
2.9743	0.0176758
2.97232	0.0357638
2.96924	0.017953
2.96924	0.017953
2.96881	0.352058
2.96422	-0.122464
2.96422	-0.122464
2.96329	0.205614
2.96329	0.205614
2.96275	-0.346046
2.95938	0.252805
2.95742	-0.430547
2.95742	-0.430547
2.95679	-0.276867
2.95565	0.219599
2.95474	0.282937
2.95474	0.282937
2.95346	0.307427
2.95341	0.110158
2.95311	-0.0243646
2.95291	-0.15538
2.95267	-0.0667882
2.95254	-0.0752567
2.95039	-0.147363
2.94842	0.0301694
2.94702	0.029366
2.94702	0.029366
2.94496	0.172394
2.94496	0.172394
2.94192	-0.0983664
2.94192	-0.0983664
2.94024	-0.279293
2.94024	-0.279293
2.93977	-0.0973191
2.93977	-0.0973191
2.93977	-0.0973191
2.93965	0.0911142
2.93965	0.0911142
2.93965	0.0911142
2.93825	0.155713
2.93825	0.155713
2.93671	0.155103
2.9362	0.0840858
2.9362	0.0840858
2.93591	-0.284514
2.93576	0.0535819
2.93565	0.276885
2.93457	0.071276
2.93457	0.071276
2.93457	0.071276
2.9341	0.228402
2.93217	0.18809
2.93217	0.18809
2.931	-0.328966
2.93019	0.19522
2.93019	0.19522
2.93016	0.315887
2.93016	0.315887
2.9301	-0.280021
2.9301	-0.280021
2.92828	0.311312
2.92736	0.298861
2.92583	0.0208285
2.92583	0.0208285
2.92583	0.0208285
2.92402	-0.163156
2.92402	-0.163156
2.92302	0.0776689
2.92302	0.0776689
2.92285	-0.307967
2.92105	0.0375931
2.92105	0.0375931
2.92105	0.0375931
2.91897	0.0283986
2.91874	0.199617
2.91629	0.0540029
2.91551	0.300789
2.91345	0.161917
2.90845	-0.131144
2.90217	-0.0945815
2.90217	-0.0945815
2.90217	-0.0945815
2.90127	-0.0133525
2.90127	-0.0133525
2.90066	-0.459271
2.89927	0.070207
2.89891	0.371392
2.89806	0.0439609
2.89407	0.025947
2.89265	-0.11536
2.89263	0.235787
2.89143	-0.136855
2.89135	-0.0812782
2.88813	-0.047906
2.88665	-0.0846246
2.8856	-0.207698
2.88339	0.0978901
2.88309	0.280033
2.87976	0.000525949
2.87976	0.000525949
2.87976	0.000525949
2.8787	0.162196
2.87812	0.254482
2.87624	-0.0498972
2.87603	0.102318
2.87566	-0.342318
2.87504	-0.0674868
2.87443	-0.105389
2.87387	-0.0507615
2.873	0.0166709
2.873	0.0166709
2.87126	0.020649
2.87126	0.020649
2.87116	-0.112619
2.87116	-0.112619
2.87085	-0.282207
2.86513	-0.158077
2.86261	-0.179393
2.8602	-0.503983
2.85974	-0.121181
2.85974	-0.121181
2.859	0.179975
2.859	0.179975
2.85851	-0.118523
2.85655	0.112185
2.85655	0.112185
2.85517	0.428001
2.85337	0.14709
2.85273	0.179004
2.85203	-0.264265
2.85152	0.151654
2.85152	0.151654
2.84992	0.0365722
2.84992	0.0365722
2.84992	0.0365722
2.84953	0.337895
2.84823	-0.0728262
2.84597	-0.203568
2.84497	-0.17443
2.84082	0.413564
2.83992	-0.00188644
2.8364	0.141716
2.83507	-0.188766
2.83395	-0.0969374
2.8328	0.0867376
2.83238	0.0859665
2.83203	0.117429
2.82779	0.118157
2.82496	-0.0745762
2.82496	-0.0745762
2.82305	0.247716
2.82305	0.247716
2.82204	-0.0121384
2.82204	-0.0121384
2.82178	-0.347082
2.82107	0.0144958
2.82098	0.204278
2.82092	0.445577
2.8201	-0.246774
2.8201	-0.246774
2.81917	-0.013562
2.81917	-0.013562
2.81917	-0.013562
2.81917	-0.013562
2.81885	-0.0165042
2.81794	0.141482
2.8169	-0.169868
2.81487	-0.176998
2.81417	0.0133849
2.81187	0.0211191
2.80974	0.111966
2.80974	0.111966
2.80969	-0.00142561
2.80828	-0.0833285
2.80777	0.037958
2.80769	0.153364
2.80769	0.153364
2.80767	-0.135283
2.80505	0.223288
2.80505	0.223288
2.80382	0.354573
2.80155	-0.171163
2.80155	-0.171163
2.80155	-0.171163
2.80022	0.01347
2.79769	0.146212
2.79764	-0.166805
2.79764	-0.166805
2.79764	-0.166805
2.79566	-0.0129384
2.79566	-0.0129384
2.79566	-0.0129384
2.7946	-0.0331659
2.79446	0.321317
2.79373	0.173809
2.79342	-0.0892418
2.79231	-0.138346
2.79048	-0.251398
2.79048	-0.251398
2.786	-0.0609266
2.786	-0.0609266
2.78422	-0.079226
2.78361	-0.159743
2.78361	-0.159743
2.78186	-0.10533
2.78186	-0.10533
2.78173	-0.245764
2.78173	-0.245764
2.78173	-0.245764
2.78165	-0.0122509
2.78067	0.134226
2.78067	0.134226
2.78067	0.134226
2.78031	-0.0566128
2.78022	-0.269381
2.77876	-0.116223
2.77876	-0.116223
2.77832	0.55197
2.77747	0.222116
2.77514	-0.030167
2.77514	-0.030167
2.77433	0.0874076
2.77433	0.0874076
2.77432	0.273505
2.77421	-0.58502
2.77398	-0.320161
2.77271	0.0330654
2.77271	0.0330654
2.77059	-0.0604037
2.76862	-0.227498
2.76858	-0.12904
2.76858	-0.12904
2.76707	-0.0664347
2.76406	0.107982
2.76406	0.107982
2.76366	0.06036
2.76366	0.06036
2.76366	0.06036
2.76226	0.41936
2.76014	-0.0219321
2.76014	-0.0219321
2.75934	-0.236004
2.7577	0.00814115
2.7577	0.00814115
2.75692	0.0547399
2.7516	-0.11291
2.7516	-0.11291
2.75159	0.0526175
2.75159	0.0526175
2.75072	0.235421
2.74888	0.176989
2.74809	-0.198428
2.74805	0.0991684
2.74736	-0.158399
2.74736	-0.158399
2.74699	0.326193
2.74699	0.326193
2.74699	0.326193
2.74598	-0.019523
2.74588	0.0959116
2.74588	0.0959116
2.74441	0.0320165
2.74319	-0.27605
2.74319	-0.27605
2.74319	-0.27605
2.74173	0.257392
2.74151	-0.329532
2.73811	0.024853
2.73811	0.024853
2.73803	0.181394
2.73803	0.181394
2.73579	0.0523225
2.73557	0.00211594
2.73557	0.00211594
2.73447	0.218761
2.73298	-0.221007
2.73247	-0.0217146
2.73119	0.20912
2.73112	-0.01836
2.73032	-0.166507
2.7292	-0.204423
2.7292	-0.204423
2.72709	0.0592242
2.72703	-0.13807
2.72636	0.212049
2.726	-0.29911
2.72389	0.0922426
2.72332	0.152916
2.72332	0.152916
2.72294	-0.111012
2.72294	-0.111012
2.72218	0.301192
2.72132	0.0735249
2.72132	0.0735249
2.72132	0.0735249
2.72056	0.611594
2.71646	-0.046604
2.71618	0.165937
2.71618	0.165937
2.71138	0.0463764
2.71051	0.225947
2.71024	-0.249906
2.70943	0.108612
2.70633	0.0177996
2.70633	0.0177996
2.70564	0.0860636
2.70564	0.0860636
2.70485	-0.00889368
2.70435	-0.115113
2.70393	0.010279
2.70393	0.010279
2.7006	-0.0969469
2.7006	-0.0969469
2.7006	-0.0969469
2.70035	0.0972577
2.70026	0.189717
2.70023	-0.117244
2.70023	-0.117244
2.70023	-0.117244
2.70006	-0.0707301
2.69964	0.175326
2.69964	0.175326
2.69703	0.0234827
2.6964	0.0437452
2.6962	0.360091
2.69613	0.278817
2.69156	-0.209672
2.69072	0.0226518
2.69048	0.264015
2.69046	0.11282
2.69046	0.11282
2.68846	0.0576995
2.68669	0.0716964
2.68669	0.0716964
2.68528	0.0554803
2.68203	-0.0627969
2.68203	-0.0627969
2.6818	-0.139687
2.68152	0.39682
2.68097	0.0805329
2.68046	4.62403e-05
2.68046	4.62403e-05
2.68046	4.62403e-05
2.68001	-0.0902812
2.67972	0.164162
2.67894	0.22402
2.67657	0.0673529
2.67598	0.317903
2.67587	-0.167723
2.6758	-0.127015
2.67545	0.00733425
2.67502	-0.124692
2.67459	-0.167786
2.67081	-0.27449
2.67081	-0.27449
2.67081	-0.27449
2.6703	0.552832
2.66947	0.316965
2.66798	0.00562413
2.66667	0.0541753
2.66513	-0.0115698
2.6628	0.236902
2.6628	0.236902
2.66204	0.369185
2.66197	-0.197867
2.66089	-0.0434166
2.66045	-0.25952
2.65395	0.330551
2.652	-0.0323036
2.652	-0.0323036
2.65183	0.136102
2.65183	0.136102
2.65176	0.136683
2.65173	0.249285
2.65087	-0.199914
2.65049	-0.871539
2.64999	0.144201
2.64949	-0.0475948
2.6493	0.091286
2.6493	0.091286
2.6493	0.091286
2.64824	0.102735
2.64824	0.102735
2.64807	-0.119954
2.64767	-0.140931
2.64733	-0.100761
2.64371	0.0725544
2.64371	0.0725544
2.64334	-0.0722835
2.64334	-0.0722835
2.64334	-0.0722835
2.64282	0.207827
2.6409	-0.0833488
2.63991	0.0336056
2.63781	0.12475
2.63781	0.12475
2.63781	0.12475
2.63631	0.142754
2.63631	0.142754
2.63483	0.141756
2.63442	-0.14171
2.63442	-0.14171
2.63348	-0.0980932
2.63348	-0.0980932
2.63348	-0.0980932
2.63026	-0.231369
2.62983	0.13037
2.62983	0.13037
2.6287	0.140807
2.6287	0.140807
2.62653	0.188795
2.62653	0.188795
2.62516	0.129602
2.62362	-0.303234
2.61682	-0.629899
2.61666	-0.193361
2.61666	-0.193361
2.61634	-0.412105
2.61505	0.0738567
2.61505	0.0738567
2.61505	0.0738567
2.60952	0.0405255
2.60745	0.255897
2.60606	0.0954742
2.60541	-0.0969768
2.60383	0.0894317
2.60383	0.0894317
2.60383	0.0894317
2.60332	-0.135182
2.60183	0.269714
2.60057	0.667093
2.60007	-0.378995
2.59974	0.0848729
2.59974	0.0848729
2.59597	0.412131
2.59586	-0.126248
2.59529	0.118402
2.59486	-0.00829819
2.59426	0.263715
2.59291	-0.136714
2.59291	-0.136714
2.59291	-0.136714
2.59273	-0.226627
2.59261	-0.0034471
2.59261	-0.0034471
2.59255	-0.161464
2.59164	0.671239
2.59096	-0.0616362
2.5893	0.003971
2.5893	0.003971
2.58775	0.197402
2.58732	-0.145127
2.58654	0.392887
2.58602	-0.343857
2.5849	0.386994
2.58451	-0.0420199
2.58451	-0.0420199
2.58407	-0.015196
2.58299	0.449275
2.58273	0.012348
2.58255	0.249336
2.58099	-0.0529619
2.5802	0.319593
2.5802	0.319593
2.57954	0.00277309
2.57954	0.00277309
2.57907	0.191192
2.57907	0.191192
2.57768	0.490102
2.57337	-0.19033
2.57284	0.131397
2.57284	0.131397
2.56816	-0.149768
2.56776	0.374329
2.56748	0.0388942
2.56748	0.0388942
2.5661	0.0200855
2.5661	0.0200855
2.5661	0.0200855
2.56507	-0.530406
2.56482	-0.0354055
2.56383	0.370644
2.5611	0.0282172
2.5611	0.0282172
2.561	0.13684
2.56038	0.0590941
2.56038	0.0590941
2.56038	0.0590941
2.55891	0.0346563
2.55747	-0.221322
[truncated: 10,188 more rows]

## Sheet: Ext Fig3h
Extended Data Figure 3h
log2(mean piRNA expression)	log2DP degron(auxin/control)
13.001	0.163223
12.3662	0.201401
11.9239	0.249384
11.2662	0.139177
11.1052	0.380228
10.9241	0.167556
10.8614	0.108099
10.845	0.235272
10.7783	0.0658047
10.749	0.313598
10.7	0.253951
10.6541	0.318268
10.6002	0.318232
10.5805	0.0359932
10.5164	0.309621
10.4762	0.323781
10.44	0.338839
10.3897	0.257653
10.3708	0.169238
10.347	0.419031
10.3359	0.337281
10.3226	0.265463
10.2872	0.246667
10.2534	0.354713
10.2275	0.339331
10.209	0.185672
10.115	0.281803
10.0914	0.360721
10.0907	0.323489
10.0623	0.202116
9.95354	0.197148
9.92031	0.292966
9.89295	0.484943
9.86253	0.310869
9.82947	0.1167
9.78873	0.0848981
9.723	0.349799
9.71322	0.350245
9.7123	0.190347
9.70818	0.371226
9.70451	0.30399
9.70003	0.404191
9.64454	0.261181
9.63601	0.0626043
9.63273	0.054829
9.62824	0.230184
9.61328	0.198167
9.60316	0.370481
9.58844	0.412911
9.53602	0.394025
9.52765	0.161279
9.48513	0.175521
9.43714	0.311007
9.37774	0.0480513
9.36709	0.332886
9.36432	0.258635
9.36179	0.143223
9.34534	0.249526
9.33642	0.128105
9.32438	0.197704
9.30275	-0.0214555
9.29424	0.46235
9.284	0.175341
9.27363	0.341005
9.26385	0.264619
9.2592	0.24976
9.25796	0.135746
9.24719	0.338209
9.23621	0.184162
9.22243	0.315919
9.21623	0.166124
9.19577	0.116064
9.18048	0.332989
9.17744	0.147896
9.16704	0.246055
9.15033	0.480761
9.14075	0.169476
9.13172	0.179574
9.10433	0.0480428
9.09046	0.00116733
9.09015	0.341837
9.0842	0.160388
9.08348	0.138939
9.07654	0.322069
9.07205	0.380185
9.07024	0.166468
9.06992	0.26111
9.01397	0.250821
9.0131	0.367045
9.01	0.289413
8.99242	0.380881
8.98381	0.299861
8.93625	0.304369
8.93361	0.00388776
8.91493	0.208961
8.90214	0.156744
8.89291	0.30406
8.88461	0.134952
8.88007	0.202397
8.87168	0.0128417
8.84742	0.116099
8.83662	0.367142
8.83165	-0.0934784
8.82699	0.446495
8.80555	0.491632
8.80439	0.2929
8.7972	0.454176
8.79586	0.365028
8.76457	0.293084
8.75816	0.328438
8.73608	0.501212
8.71354	0.440567
8.71292	0.168434
8.71126	0.390961
8.7057	0.112077
8.69201	0.199448
8.68691	0.274862
8.68182	0.19214
8.65775	0.28588
8.65712	0.783604
8.63443	-0.0504115
8.63417	0.393199
8.63051	0.215502
8.62381	0.281693
8.62202	0.143016
8.61902	0.293501
8.61669	0.347769
8.61634	0.0714798
8.60908	0.0476431
8.59943	0.400706
8.58276	0.218599
8.57638	0.389233
8.56744	0.151936
8.56273	0.326761
8.55035	0.426151
8.53806	0.405156
8.51252	-0.272297
8.50893	0.427961
8.50188	0.284074
8.48273	0.391891
8.47825	0.420235
8.45941	-0.291919
8.45435	0.371748
8.45181	0.364866
8.44725	0.180517
8.43686	-0.052888
8.43118	0.050706
8.41558	0.653541
8.41534	0.273841
8.39978	0.104541
8.3901	0.601599
8.37781	0.223234
8.354	0.674993
8.3507	-0.0583629
8.33568	0.211485
8.33563	0.234059
8.31948	0.0978739
8.29817	0.0499149
8.29072	0.473234
8.28386	0.43017
8.27053	0.221651
8.26929	0.0889219
8.26894	0.401979
8.24737	0.0969922
8.24539	0.544065
8.23132	0.259939
8.22979	0.485191
8.22303	0.237047
8.21603	0.367169
8.18783	0.39287
8.18698	0.2602
8.17094	0.142077
8.16266	0.330547
8.15818	0.343121
8.15611	0.193989
8.15253	0.229696
8.14466	0.420746
8.14466	0.385797
8.14466	0.473148
8.14108	0.198272
8.14035	0.242305
8.13339	0.368634
8.13164	0.125249
8.13161	0.286159
8.12546	0.548457
8.12001	0.338094
8.11586	0.410531
8.10938	0.439038
8.10872	0.133976
8.10209	0.218573
8.10158	0.403679
8.09918	0.353796
8.09844	0.222373
8.0783	0.482574
8.06389	0.144881
8.06364	0.213383
8.06304	0.201785
8.05275	0.121343
8.05041	0.0862631
8.04896	0.230255
8.04356	0.408675
8.0292	0.116225
8.02257	0.462641
8.01509	-0.0066149
8.00353	0.185701
7.99959	-0.0472779
7.99933	0.481525
7.9901	0.242845
7.97554	0.123436
7.97214	0.453118
7.97056	0.100136
7.96537	0.234714
7.95017	0.490018
7.94724	0.0671062
7.94628	0.330918
7.93411	0.083723
7.93232	0.239391
7.93116	0.157369
7.92435	0.583202
7.92042	0.148698
7.91824	-0.32151
7.91806	0.394151
7.90986	-0.083511
7.87397	0.00736935
7.8735	0.018571
7.86824	0.518826
7.85221	-0.216317
7.84713	0.271582
7.8271	0.0119436
7.82015	-0.0539412
7.81031	0.0802882
7.80778	0.691556
7.80281	0.301087
7.79672	0.141544
7.79106	-0.398175
7.79052	0.204181
7.78637	0.189988
7.76173	0.479772
7.76099	-0.0641164
7.75128	0.109183
7.73936	0.337374
7.73826	0.342192
7.73234	0.250496
7.72952	0.311411
7.72041	0.181376
7.71295	-0.0186202
7.70782	0.559962
7.70531	0.406937
7.69742	0.436655
7.69001	0.0193615
7.67897	0.427855
7.67228	0.242789
7.6665	0.443932
7.66551	0.18778
7.66194	0.15104
7.65929	0.324885
7.65384	0.398086
7.64907	0.32912
7.64453	0.322587
7.64364	0.814386
7.62865	-0.0375447
7.62285	0.523716
7.62003	0.433241
7.61693	-0.192682
7.61518	0.0521696
7.60915	0.222292
7.59391	0.113874
7.59374	0.5312
7.59166	-0.0699372
7.58915	0.395386
7.58444	-0.122057
7.57968	0.316887
7.57729	-0.0978567
7.56717	0.157548
7.55611	-0.181801
7.55349	0.270583
7.55106	0.569552
7.54289	0.309017
7.5386	-0.246311
7.53803	0.0587362
7.53332	0.132787
7.53234	0.0754287
7.51994	0.33553
7.5014	0.299432
7.49998	-0.226031
7.49567	0.104202
7.49516	0.498594
7.49459	0.359927
7.48269	0.901253
7.4824	0.187417
7.47981	0.176006
7.47727	0.469657
7.47347	0.222137
7.46639	0.61305
7.46374	0.584463
7.46233	0.254789
7.45898	0.328036
7.45776	0.0955661
7.45311	0.13996
7.45168	0.258184
7.43469	-0.142772
7.43376	0.284424
7.4334	0.469915
7.42785	0.191533
7.42306	0.433059
7.41306	0.0543403
7.41228	0.627341
7.40875	0.278946
7.40253	0.712399
7.38994	0.376701
7.38969	0.753575
7.3873	0.508567
7.38456	0.501416
7.38353	0.243655
7.37804	0.0905211
7.37212	0.251289
7.3695	0.424355
7.36793	0.0874695
7.36691	0.612346
7.36276	0.642042
7.35531	0.558478
7.35513	0.384522
7.3517	0.445887
7.34306	0.142288
7.34224	0.635645
7.3401	0.481884
7.3396	0.00303801
7.33889	0.145243
7.3349	0.033045
7.33396	0.396174
7.32898	0.268625
7.32177	0.243032
7.32032	0.551875
7.31523	0.439591
7.31277	0.674739
7.30946	-0.107366
7.30625	-0.20447
7.30352	0.0959497
7.30222	0.626214
7.27721	0.34833
7.27303	0.139455
7.26965	0.229402
7.26812	0.0941904
7.26779	-0.0460852
7.26287	0.514702
7.26104	-0.194868
7.25879	0.405853
7.24764	0.0568985
7.24473	0.415505
7.2446	0.0837254
7.23639	0.386397
7.2346	0.448904
7.23112	0.171248
7.22803	0.0865484
7.21558	0.128139
7.21222	-0.0400279
7.19876	1.02705
7.1971	-0.0821164
7.19674	0.401083
7.19467	0.905981
7.18699	0.352142
7.17815	0.48039
7.17579	-0.306102
7.16765	-0.0433227
7.16584	0.245482
7.1653	0.173717
7.15657	0.0152556
7.15049	0.360909
7.14714	0.634783
7.14713	0.235767
7.14712	-0.324483
7.14301	0.0131403
7.13951	0.147681
7.13801	0.656741
7.12412	0.0783792
7.11931	0.481232
7.1143	0.11984
7.11291	-0.12167
7.11244	0.337391
7.10466	0.666923
7.09984	0.290884
7.09448	0.147304
7.08846	0.314069
7.07475	0.146433
7.07073	0.700358
7.06793	-0.0964032
7.06703	0.213513
7.06219	0.299408
7.06096	0.306683
7.06012	-0.199665
7.0548	0.372741
7.05342	0.107032
7.03298	0.358651
7.03148	-0.0302743
7.02404	0.0890744
7.02398	0.61928
7.02332	0.266042
7.02116	0.360294
7.01021	-0.258423
7.00889	0.282345
7.00056	0.126078
6.99572	0.238939
6.98515	0.346287
6.98093	0.432328
6.96242	0.616322
6.95174	0.459807
6.94836	0.244744
6.94342	0.142527
6.93237	0.366432
6.93231	0.574919
6.93026	0.0791157
6.9252	-0.300169
6.92416	0.95859
6.91657	0.66315
6.91607	0.0952475
6.91155	0.00845722
6.9035	0.278282
6.90324	0.266028
6.90313	0.155096
6.89837	0.386315
6.89634	0.450987
6.88618	0.290777
6.87851	0.44768
6.87735	0.068782
6.875	-0.501037
6.87172	0.16758
6.8705	0.251208
6.86838	1.10736
6.86677	-0.334352
6.8649	0.124284
6.85953	-0.188064
6.85677	-0.349136
6.85513	0.224661
6.85392	-0.365241
6.8533	0.458551
6.84877	0.401266
6.84373	0.0769712
6.84036	0.409932
6.83713	0.237032
6.83179	0.142151
6.82394	0.295849
6.82069	0.410711
6.81942	0.222278
6.8173	-0.182907
6.81596	0.302886
6.81112	0.540227
6.80081	0.343103
6.80009	-0.0771355
6.79189	-0.417206
6.79021	0.00053822
6.77885	0.483032
6.77838	0.22126
6.77304	0.508632
6.76646	-0.549225
6.76606	0.492504
6.76397	0.412421
6.7596	0.140378
6.75189	0.752572
6.75153	0.318512
6.75147	0.148281
6.74741	0.481204
6.74484	0.45219
6.7434	-0.227035
6.7421	-0.0394305
6.73775	0.579835
6.73515	-0.651811
6.73238	-0.0912605
6.72836	0.0104957
6.72751	-0.306705
6.72315	0.946326
6.72062	-0.380474
6.71724	0.600618
6.71573	0.0405779
6.70356	0.00192004
6.70091	1.0819
6.70049	0.379963
6.69499	-0.299873
6.69338	0.374662
6.69203	0.511706
6.69069	0.814128
6.69035	0.324798
6.68732	0.690155
6.68703	-0.307658
6.67642	0.908147
6.67599	-0.479148
6.6717	0.428583
6.67117	-0.204007
6.6711	-0.280373
6.66094	0.14917
6.65839	0.672594
6.65763	-0.0474259
6.65293	0.0874985
6.65181	-0.0848243
6.65116	-0.23385
6.64831	0.30251
6.64257	0.00362139
6.64069	0.73247
6.63966	0.584008
6.63618	-0.259313
6.63593	-0.518492
6.6346	0.315218
6.63146	0.0723423
6.63023	0.20723
6.62618	0.132995
6.62413	0.668176
6.62276	0.620738
6.61989	-0.230841
6.61786	-0.195755
6.6172	0.0162683
6.59449	0.270434
6.59227	0.580619
6.5916	-0.34791
6.59111	-0.469095
6.58943	-0.100644
6.58568	0.589508
6.58303	0.398186
6.57954	-0.0111163
6.57489	0.611926
6.56908	0.704482
6.5628	0.354434
6.56177	0.181425
6.56072	0.00594218
6.55908	0.253376
6.55838	0.964075
6.55121	-0.406969
6.53954	-0.135238
6.53836	0.620386
6.52525	0.325676
6.51524	-0.0039568
6.51481	0.237728
6.509	0.531278
6.49905	-0.252402
6.49586	0.205317
6.4946	0.26845
6.4914	0.0103229
6.48932	1.03111
6.46606	0.135782
6.46249	0.349105
6.45525	-0.42485
6.44861	-0.132539
6.44461	0.441734
6.4418	0.732328
6.4392	-0.0481429
6.43674	-0.465946
6.43535	0.327916
6.43345	0.910054
6.43257	0.28601
6.42091	-0.432502
6.42044	-0.0818021
6.41579	0.765028
6.40102	0.085597
6.39632	0.54294
6.39463	0.655345
6.39345	-0.0322036
6.39114	-0.891229
6.39009	0.301302
6.39004	0.234605
6.38997	-0.301489
6.38968	-0.136269
6.3836	0.716324
6.38335	-0.118927
6.37776	-0.397451
6.37612	-0.279558
6.36217	0.275304
6.36169	0.252624
6.36071	0.288166
6.35828	0.492479
6.35104	0.0859839
6.34975	-0.163437
6.34717	0.155688
6.34624	0.513044
6.34312	0.382771
6.33629	0.0641742
6.33051	0.125909
6.32929	0.253043
6.32612	0.401672
6.31982	0.114479
6.31879	0.312026
6.31828	0.414758
6.30942	-0.45684
6.30939	1.16838
6.30776	-0.0437778
6.30741	0.447649
6.30436	-0.0478725
6.29966	0.35377
6.29964	-0.155738
6.2976	0.347142
6.29421	0.526915
6.29308	0.308788
6.29176	0.653773
6.28877	-0.0600643
6.28748	0.314939
6.28585	0.354402
6.28483	0.423345
6.27707	0.278725
6.27558	0.982775
6.2723	0.0447882
6.26192	0.48533
6.26175	0.589565
6.26061	0.689146
6.25398	0.686107
6.2492	0.139139
6.24371	0.78132
6.24282	-0.383401
6.24016	0.479162
6.23797	0.242749
6.23766	-0.295567
6.23348	0.2744
6.2312	-0.0146768
6.23057	0.245066
6.22884	-0.310291
6.22652	0.622093
6.22594	-0.0504628
6.21898	0.244432
6.21863	0.0333774
6.21851	-0.262923
6.21414	0.310667
6.21155	-0.0558893
6.21042	0.427255
6.20784	-0.0680806
6.2002	0.531436
6.19973	0.821646
6.19884	0.441301
6.18843	-0.339755
6.18309	0.0802568
6.18147	0.266838
6.16666	-0.248755
6.16565	-0.618972
6.16451	0.441371
6.16433	0.142517
6.16035	0.73179
6.15913	-0.103974
6.15227	0.0208878
6.15011	-0.269402
6.14992	-0.481058
6.14569	0.635427
6.14102	0.0266127
6.13234	0.381797
6.12891	0.931152
6.12795	1.08734
6.12519	-0.0904814
6.123	0.553282
6.11693	0.208627
6.11374	-0.538272
6.11018	0.244028
6.10918	0.580004
6.10908	0.385411
6.10735	0.692893
6.10619	0.554426
6.10392	0.35544
6.10021	-0.136558
6.09647	0.379282
6.09509	0.566137
6.08999	-0.160123
6.08708	0.431667
6.08661	0.692433
6.08301	-0.447214
6.07394	0.220423
6.07317	-0.0298204
6.06578	-0.349161
6.0628	-0.392542
6.06145	0.0185021
6.05992	0.722473
6.05884	0.0691725
6.04891	0.223706
6.04601	-0.166533
6.04182	0.320613
6.0377	0.688577
6.02236	0.00758496
6.02087	0.474258
6.01675	0.181776
6.01099	-0.13801
6.01006	0.243401
6.00517	0.519627
6.0029	0.61649
5.99936	0.376493
5.99915	0.208674
5.9978	-0.100272
5.9968	-0.348848
5.99391	0.481775
5.99171	0.832656
5.99089	-0.343467
5.98371	0.144999
5.98294	-0.563163
5.97622	0.476859
5.9736	-0.0532605
5.97265	0.836361
5.96814	-0.0403053
5.96792	0.0202698
5.96698	0.148181
5.96665	0.544469
5.96189	0.470674
5.95435	0.0822828
5.95312	0.752241
5.95304	-0.191155
5.94812	0.2532
5.9444	0.603672
5.94151	-0.180728
5.94142	-0.185253
5.94049	-0.256466
5.93516	-0.0064811
5.92439	0.373976
5.92087	-0.0451414
5.91523	0.631867
5.91471	0.831335
5.90531	0.00667069
5.90467	0.590302
5.89927	0.41005
5.89876	0.5145
5.89717	0.373833
5.89601	0.433268
5.89562	-0.160721
5.89511	0.627004
5.88314	-0.318501
5.88292	-0.172605
5.88265	0.227163
5.87914	0.0970385
5.8761	0.155322
5.87506	0.672215
5.87198	-0.111568
5.87098	0.669436
5.86942	-0.140903
5.86543	0.489016
5.86508	0.620171
5.86385	-0.0529439
5.8635	0.018229
5.86065	0.658604
5.85984	-0.187333
5.84675	-0.0715796
5.84602	-0.26886
5.8436	0.496743
5.83965	0.277087
5.83633	0.0800276
5.83521	0.376807
5.8342	-0.0592658
5.83129	0.284364
5.83025	0.35468
5.82776	-0.517238
5.82389	0.347585
5.82183	0.826033
5.82159	0.842148
5.81974	0.520192
5.81532	0.420662
5.81482	-0.412023
5.81478	0.330137
5.8145	0.0940983
5.80609	0.0187801
5.80359	-0.0897183
5.79975	-0.579526
5.79909	0.0885972
5.79635	0.533394
5.792	1.27351
5.78961	-0.336389
5.78841	0.633483
5.78438	0.043122
5.78288	0.342622
5.77345	0.693369
5.77111	0.151978
5.76896	0.122932
5.76782	0.600618
5.76765	1.01402
5.76761	0.36496
5.76448	0.438519
5.7636	0.834843
5.7629	0.01145
5.75654	-0.406196
5.75474	1.49203
5.75431	-0.327202
5.75383	0.555264
5.75241	-0.189953
5.75061	-0.402735
5.74371	-0.107015
5.74062	0.49159
5.73799	0.0831158
5.73714	0.474272
5.73665	0.617417
5.73521	0.522081
5.73199	0.198845
5.72913	-0.220516
5.72787	0.518316
5.72685	-0.389597
5.72076	0.66876
5.72042	0.132563
5.71271	0.0260343
5.71256	0.24454
5.71061	0.156749
5.71035	0.495875
5.70676	0.863947
5.70485	0.0599226
5.7043	0.13882
5.7016	0.39924
5.6999	0.144008
5.69753	-0.807435
5.6963	0.206214
5.69628	0.891178
5.69334	0.187058
5.69084	0.174713
5.68987	0.388188
5.68934	-0.344163
5.68569	-0.715257
5.68318	0.155283
5.67695	0.911339
5.67613	0.198608
5.67549	0.349653
5.67408	0.0612096
5.66685	-0.102257
5.66582	0.491877
5.66099	0.0644403
5.65931	-0.13223
5.65874	0.547308
5.65801	0.241017
5.65699	0.164859
5.6568	-0.46229
5.65554	-0.0044186
5.65322	-0.0639847
5.65271	0.18574
5.65069	0.955875
5.64914	-0.972059
5.64834	0.021779
5.64807	1.10926
5.6396	0.487634
5.63302	0.324483
5.63275	0.1219
5.63262	0.288293
5.62777	-0.134026
5.62305	0.0581889
5.62011	0.931944
5.61805	0.259277
5.61617	0.049191
5.60828	-0.0400781
5.6075	0.242422
5.60523	0.892426
5.59763	1.00259
5.59504	0.883692
5.59384	0.277014
5.59231	0.63883
5.592	0.329925
5.59125	0.870185
5.58794	0.747641
5.58379	0.607328
5.58235	-0.130747
5.58057	0.65366
5.579	0.438511
5.5765	-0.339175
5.57497	0.663396
5.57116	-0.543993
5.56929	-0.658739
5.56392	0.37363
5.56392	0.902158
5.56017	0.48528
5.55999	-0.534395
5.55876	0.741673
5.55626	0.32377
5.55414	0.404044
5.55289	0.808946
5.54969	0.281255
5.5469	-0.232409
5.54086	0.2677
5.53965	0.713302
5.533	0.424294
5.53096	0.79895
5.52084	0.312374
5.51772	0.531443
5.5169	0.751369
5.50441	0.680433
5.50223	0.298083
5.50205	0.285261
5.49996	0.379895
5.49573	0.25872
5.49558	0.863986
5.49314	0.0201063
5.49127	0.774994
5.48896	1.20712
5.48487	0.206677
5.48258	-0.0821277
5.4821	0.109152
5.48209	-0.196325
5.48179	-0.044923
5.48092	-0.507092
5.47724	0.86016
5.47219	0.705076
5.47014	1.18743
5.46936	0.0311071
5.46816	-0.172293
5.46021	0.773587
5.45102	0.621947
5.45043	1.27725
5.45027	-0.760133
5.45001	-0.0704953
5.44907	0.577829
5.44901	1.19596
5.44432	-0.250181
5.44237	0.717216
5.4419	0.974096
5.44046	0.499776
5.43983	0.281902
5.4395	0.0899808
5.43418	0.980357
5.43178	0.757269
5.43133	0.0151068
5.42652	0.06662
5.42031	0.226133
5.41928	0.0638689
5.41705	-0.0991867
5.41589	0.192141
5.41298	0.678774
5.41057	0.446146
5.40899	0.299573
5.4088	0.36549
5.40828	1.04651
5.40826	-0.374381
5.40807	0.33703
5.39666	0.328559
5.39623	1.17736
5.39498	-0.262305
5.39351	0.21423
5.39268	0.557971
5.39111	0.324796
5.38982	0.548746
5.38945	0.995357
5.38587	0.72493
5.37478	0.102336
5.37281	0.923267
5.36977	0.211528
5.36192	1.09072
5.35979	0.329237
5.35821	-0.175576
5.35778	-0.0486297
5.34875	-0.183959
5.34819	0.737326
5.3466	-0.122722
5.34581	-0.793743
5.34505	0.073145
5.34338	0.335006
5.3426	0.726525
5.34155	0.931036
5.34119	1.09265
5.34084	0.729445
5.34031	0.445349
5.33537	0.267657
5.33515	0.628144
5.33383	0.929914
5.33376	0.1988
5.33288	-0.119107
5.33228	0.415853
5.33157	0.882156
5.32211	0.568322
5.32202	0.457665
5.31829	-0.404474
5.314	0.180766
5.31268	0.202866
5.31177	0.567546
5.31089	-0.178185
5.30885	0.512807
5.30744	0.76048
5.30597	0.0242295
5.30429	0.577976
5.3033	0.62393
5.29991	0.613015
5.29349	0.0768258
5.29212	-0.130694
5.2912	-0.0956389
5.29083	0.507734
5.28867	0.137869
5.28681	0.202177
5.28453	-0.002985
5.28212	0.459249
5.28189	0.152906
5.28162	0.0780312
5.27365	0.329794
5.27293	0.428411
5.27174	-0.376094
5.27164	0.129513
5.27101	0.279496
5.27082	0.235084
5.27054	0.230639
5.26717	0.209163
5.26523	-0.870329
5.26491	0.372557
5.26438	-0.136851
5.26417	0.708358
5.26408	0.761268
5.26094	-0.377094
5.25964	-0.385359
5.25958	-0.227197
5.25393	0.152042
5.25232	0.607139
5.24934	1.34188
5.24694	1.15639
5.2449	-0.353011
5.24471	0.426572
5.2381	0.448949
5.23395	-0.0637249
5.23352	0.571334
5.23291	-1.29781
5.23192	0.00066907
5.22751	0.624899
5.21958	0.932406
5.2194	0.352039
5.2154	1.00269
5.21328	0.608726
5.20674	0.724908
5.20304	0.522125
5.2003	-0.497401
5.19772	0.734639
5.19726	0.806587
5.19717	0.406809
5.19708	0.776551
5.19686	0.597716
5.19575	0.123913
5.19132	1.31427
5.19084	1.10062
5.18921	0.817913
5.18582	0.268888
5.185	-0.249943
5.18311	0.261755
5.17687	0.248318
5.17341	0.274003
5.16831	-0.326593
5.16752	1.73165
5.16128	-0.191563
5.16072	-0.187881
5.16047	-0.232072
5.15933	-0.499264
5.15614	-0.312848
5.15329	0.756521
5.15208	-0.810123
5.15158	0.229904
5.15025	0.328992
5.14606	0.601932
5.14144	0.415235
5.1408	1.01053
5.1395	-0.175468
5.13742	0.309066
5.13363	0.573585
5.1327	-0.286736
5.13252	-0.525629
5.13146	0.236028
5.12701	-1.16505
5.12659	0.177564
5.12567	-0.261078
5.12517	0.119996
5.12387	0.845022
5.11272	0.917847
5.11227	0.258068
5.11132	0.151258
5.11066	0.200089
5.10823	1.84415
5.1062	0.165546
5.1043	-0.0941774
5.10054	0.139639
5.10042	0.0573856
5.09439	-1.29621
5.0925	-0.303645
5.09197	0.380753
5.09191	-1.27707
5.0912	0.312392
5.08937	0.453379
5.08882	0.255434
5.08517	0.841072
5.08413	0.376011
5.08	0.637326
5.07961	0.567599
5.07941	1.12177
5.07696	0.789832
5.07683	-1.11177
5.07338	0.380926
5.06962	-0.434009
5.06905	-0.117042
5.06738	-0.0774976
5.0611	0.178327
5.05948	-0.216734
5.05879	1.10281
5.05712	-0.249887
5.05456	-0.697518
5.05376	1.22608
5.05311	-0.0726411
5.0524	-0.87001
5.05196	0.588263
5.05191	-0.431037
5.04769	1.16458
5.04364	-0.106113
5.04126	0.773609
5.03765	-0.472729
5.03577	0.544859
5.03251	-0.401169
5.03194	0.552907
5.02871	-0.872025
5.02648	1.05952
5.0247	0.183321
5.02006	0.584954
5.01717	-0.900037
5.01508	1.09388
5.01223	-0.191413
5.01184	0.00029981
5.01112	-0.921628
5.00975	-0.32266
5.00056	-0.382836
4.99667	-0.511274
4.99661	0.153485
4.99633	0.809174
4.99604	0.336506
4.9955	0.609928
4.98565	1.06163
4.98477	-0.0554904
4.98354	0.430657
4.98294	0.399589
4.98104	0.899795
4.98098	0.494973
4.97972	-0.0564727
4.97772	0.295093
4.97413	-0.429681
4.97178	0.679349
4.97031	0.3952
4.96821	-0.0971632
4.96548	0.680186
4.95685	0.139604
4.95491	0.137217
4.95153	0.0520456
4.95021	0.568593
4.94962	-0.0467195
4.94392	0.664771
4.94048	0.6915
4.93832	-0.154534
4.93705	0.233394
4.93652	-0.551431
4.93457	0.038872
4.93408	0.310943
4.93325	0.024222
4.93016	0.032565
4.92886	0.557037
4.92882	0.14986
4.92768	1.60009
4.92767	0.938394
4.92287	0.0375757
4.92276	0.78575
4.9185	-0.077315
4.91836	0.159811
4.91512	0.362028
4.91438	-0.875718
4.91339	0.106823
4.91035	0.403678
4.90551	0.0135666
4.89477	-0.0084047
4.89203	0.413064
4.89085	0.187745
4.88521	-0.475482
4.88514	1.46399
4.88476	-0.902698
4.88076	0.394665
4.87944	0.850327
4.8789	-0.47473
4.87816	0.52181
4.87606	0.7854
4.87573	-0.372507
4.87419	1.16713
4.87362	0.771592
4.87189	0.76836
4.87163	0.0248219
4.86947	0.76897
4.86304	0.888625
4.86066	0.638865
4.86042	0.429521
4.8596	1.27183
4.85817	-0.22909
4.8574	1.17459
4.85519	0.449648
4.85398	0.0977292
4.85196	1.42266
4.8502	-0.383421
4.85015	-0.0932097
4.84848	-0.0786314
4.84834	0.60993
4.84817	0.782775
4.84753	0.919456
4.84667	0.182708
4.84352	1.02633
4.83956	-0.127317
4.83477	-0.0995584
4.83285	-0.144764
4.82856	0.760383
4.82535	-0.221672
4.82412	0.313882
4.82396	1.38433
4.82328	0.782101
4.81497	-0.652111
4.81297	0.581986
4.81256	-0.181604
4.81203	-0.531227
4.80517	0.566849
4.80417	0.793874
4.80016	-0.546257
4.79943	-0.18436
4.7988	0.455551
4.79544	1.02472
4.79482	0.0605678
4.79416	-0.579253
4.79263	0.372773
4.79223	-0.250712
4.79172	-0.402424
4.79107	-0.394305
4.78716	0.242326
4.78454	-1.58054
4.78126	0.652722
4.78065	0.76262
4.77782	0.874608
4.77471	0.724025
4.77284	-0.0299924
4.77073	0.138476
4.76281	-0.240985
4.76234	-0.0839792
4.76223	-0.191534
4.76052	0.152797
4.76027	1.12559
4.76004	-0.0098368
4.7599	0.513045
4.75788	-0.107706
4.75576	-0.229075
4.75339	0.305623
4.75246	0.649086
4.75169	0.0406463
4.75145	0.489188
4.74967	-0.0165408
4.7494	0.755161
4.74816	-0.780985
4.74806	-0.199495
4.74553	0.3502
4.74503	-0.0102415
4.74345	-0.128768
4.74324	-0.633267
4.7432	0.799892
4.74177	0.304566
4.73989	0.803303
4.739	0.204523
4.73684	0.198422
4.73606	-0.130873
4.73575	0.669757
4.73127	-0.711632
4.72911	-0.775809
4.72873	0.92442
4.72859	0.973773
4.72743	-0.0490124
4.72371	0.356496
4.72337	1.65663
4.72163	-1.38112
4.71955	0.327246
4.71907	0.767116
4.7134	0.258043
4.71334	-0.0354886
4.71307	1.42741
4.71184	0.402329
4.70939	1.17476
4.70562	0.25899
4.70062	0.559861
4.69986	1.25714
4.69761	-0.102331
4.69708	-0.0647456
4.69526	-0.440668
4.69491	-0.296025
4.69195	1.03214
4.68705	-0.501125
4.68115	1.24242
4.67968	0.489234
4.67848	0.467033
4.67816	1.64421
4.67795	-0.420756
4.67786	0.845651
4.67531	0.612948
4.67432	0.187442
4.67339	0.704139
4.6723	0.530458
4.67118	-0.0484729
4.67038	-0.345289
4.66893	-0.264168
4.66661	-0.34539
4.66481	-0.283167
4.66281	0.219894
4.6619	0.931439
4.65822	0.144096
4.65184	0.65547
4.65058	0.379329
4.64597	1.63635
4.64468	0.179816
4.64341	-0.123464
4.64268	-0.891909
4.64251	1.294
4.6401	0.330253
4.63892	-0.437524
4.63889	-0.208114
4.63814	0.336225
4.6377	-1.26123
4.63731	0.545453
4.63641	1.68453
4.63362	-0.084906
4.63243	0.0823602
4.63148	-0.176219
4.62953	-1.35914
4.62875	0.519623
4.62708	0.169657
4.62519	-0.30266
4.6219	-0.121068
4.62134	-0.762582
4.61865	-0.374497
4.61537	0.246813
4.60629	1.21545
4.6051	0.0941147
4.60392	-0.517633
4.60324	-0.371413
4.60126	0.421109
4.60106	0.490468
4.60038	0.534566
4.59957	0.579053
4.59835	-0.525468
4.59434	0.00283706
4.59378	-0.110215
4.59211	-0.583839
4.59182	0.125668
4.58799	-0.122545
4.58755	-0.349662
4.58681	0.0914871
4.58646	0.190228
4.58469	0.304374
4.58283	0.104043
4.58158	0.22531
4.57735	-0.60306
4.57635	0.875546
4.57481	0.825528
4.57122	1.08056
4.57097	0.510188
4.56803	-0.0164073
4.56731	-0.269381
4.56709	0.248609
4.56538	0.11612
4.56512	0.340919
4.56248	-0.253132
4.5594	0.895163
4.55919	0.19575
4.55777	-1.36897
4.55563	0.626836
4.5551	-0.093573
4.55316	0.158921
4.54748	0.0465389
4.54042	-0.422272
4.5364	0.560595
4.53584	1.26898
4.53555	0.678359
4.53465	-0.111582
4.53355	0.430821
4.5325	0.68794
4.53057	1.06278
4.5302	0.430001
4.52447	-0.467277
4.52119	0.981568
4.52076	0.646707
4.51885	0.598828
4.51721	0.580555
4.51682	0.127327
4.51552	-0.174409
4.51331	0.500661
4.51331	0.58591
4.51087	-0.340463
4.50857	-0.409838
4.50589	1.72251
4.50259	0.867619
4.49913	0.21243
4.49784	0.613944
4.4947	-0.780831
4.49446	0.632341
4.4924	0.552773
4.49112	0.336662
4.49056	0.332223
4.48998	1.05762
4.48951	1.0643
4.48948	0.33966
4.48682	0.606939
4.48646	-1.33702
4.47377	1.20951
4.4714	0.580191
4.46724	-0.653097
4.46503	-0.0584416
4.46383	-0.0640811
4.46048	0.171332
4.4575	-0.744254
4.45384	0.00508658
4.45145	-0.0374326
4.45121	0.354423
4.45016	-0.0175058
4.44785	-1.54615
4.44253	-0.0716835
4.44197	-0.342738
4.44116	0.622897
4.43968	-0.0083411
4.43754	1.52383
4.43401	0.460711
4.43388	0.687895
4.42943	1.24737
4.42821	1.21399
4.42766	0.215074
4.4223	-0.167918
4.42218	-0.298503
4.41838	-0.481687
4.41823	0.534537
4.41774	0.292549
4.41592	0.795299
4.41236	-0.205005
4.41168	-0.943018
4.41149	0.472261
4.40992	-0.109281
4.40585	-0.115937
4.40402	1.855
4.40312	-1.67911
4.40255	0.195211
4.39548	0.512822
4.39535	0.189009
4.39356	0.674767
4.39235	0.911227
4.39197	-1.39012
4.39089	0.577252
4.39073	-0.142664
4.39059	1.28678
4.38968	0.577357
4.38669	0.770065
4.38415	1.5403
4.37939	-0.77547
4.37934	-0.259318
4.37799	0.00341841
4.37236	-1.14858
4.37228	0.971991
4.37149	0.910907
4.36578	1.25082
4.36499	-1.18862
4.36425	-0.0959599
4.36344	-0.940779
4.36318	0.422831
4.36273	0.517073
4.3604	1.0048
4.35854	0.283394
4.35803	0.0326494
4.35346	0.244493
4.35263	-0.2222
4.35235	-0.796329
4.34526	-1.30025
4.34185	-0.0701105
4.33573	0.322506
4.33283	-0.855181
4.33227	-0.0974115
4.32825	0.179242
4.31842	0.69337
4.31831	0.67897
4.31673	2.23855
4.31308	-0.106868
4.3073	-0.423296
4.30687	0.576359
4.30577	0.57024
4.3042	0.385621
4.30142	0.0787183
4.2998	-0.600573
4.29977	0.296483
4.298	0.365743
4.29724	-0.120373
4.29682	0.212827
4.2949	0.0612409
4.29392	0.00620312
4.29033	1.28744
4.28336	-0.987575
4.28281	0.784027
4.28264	0.392534
4.28133	0.455506
4.2787	-2.10435
4.27839	0.78909
4.27806	1.54406
4.2773	-0.171791
4.2766	1.08926
4.27566	-0.775327
4.27276	-0.664792
4.27069	-0.110865
4.26962	1.40468
4.26782	-0.464055
4.26742	-0.0965536
4.265	-0.820168
4.26323	0.104851
4.26203	1.14568
4.26139	-0.311402
4.25911	0.425393
4.25469	0.301993
4.25426	-0.631784
4.2542	-0.169344
4.25138	1.8617
4.25031	0.929512
4.24988	-1.11861
4.24929	-0.0482685
4.24787	-0.409644
4.24712	0.679888
4.24706	1.57365
4.24687	0.509543
4.24445	0.822707
4.24406	0.750041
4.24376	0.550023
4.24348	1.29379
4.24064	2.678
4.23924	0.133375
4.23536	-0.286206
4.23465	1.28856
4.23135	-0.791168
4.22602	0.980653
4.22518	-0.193154
4.22401	-0.0509925
4.22361	0.964135
4.2172	0.652577
4.21612	0.0497589
4.21323	-0.207836
4.21274	0.694521
4.2108	-1.52251
4.2063	0.907376
4.2031	-1.44385
4.20166	-0.0450011
4.20073	-0.188654
4.20069	0.529117
4.19069	-0.479956
4.18699	1.53932
4.18641	1.26837
4.18601	0.227796
4.185	0.511837
4.18328	0.729019
4.18249	0.469913
4.18198	0.994404
4.17899	0.427361
4.17561	0.124863
4.17316	-0.196812
4.17207	1.8105
4.16827	0.702983
4.16437	0.470769
4.15991	1.95324
4.1567	-0.670632
4.15655	0.16005
4.15644	-0.826682
4.15628	0.731971
4.1562	-0.349766
4.15529	-0.800419
4.15008	-0.406776
4.14982	0.948763
4.14958	-1.09209
4.14823	0.205057
4.14793	0.13866
4.14778	-0.251389
4.14686	0.809643
4.14616	0.0448421
4.14431	-0.377536
4.14206	0.769564
4.14091	0.45966
4.14075	-0.237567
4.14039	1.75533
4.14017	-0.0472645
4.13837	0.66341
4.13701	1.21643
4.13353	1.45719
4.13337	-1.16477
4.13048	0.42133
4.12907	-0.834727
4.12787	-0.206881
4.12578	-0.71135
4.12373	-0.157767
4.12235	0.256754
4.12126	-0.258828
4.11948	0.6889
4.11765	0.372344
4.11722	-0.709102
4.11658	0.499994
4.11382	0.592493
4.10714	0.888476
4.10538	-0.610971
4.105	-0.0920749
4.10282	0.896116
4.10228	-0.0162532
4.09815	-1.1703
4.09689	-1.41071
4.09629	0.63796
4.09109	-0.0533544
4.08866	0.924435
4.08602	-0.0549206
4.08466	1.01298
4.07946	-0.806869
4.07891	-0.865118
4.07784	0.18403
4.07754	-1.91465
4.07692	-1.30985
4.0769	-0.192592
4.07434	0.265735
4.07411	-0.211139
4.07378	1.12431
4.07349	0.93842
4.0723	-1.6675
4.07187	-0.0639245
4.06739	1.23997
4.06652	0.142123
4.06466	1.03562
4.0612	-0.0452978
4.05822	0.627116
4.05503	0.26506
4.05456	-0.0956431
4.05219	1.99796
4.05097	0.662794
4.04841	0.499739
4.04784	0.480277
4.04771	0.24646
4.04424	1.77408
4.04305	-0.251369
4.04299	0.545723
4.03699	1.07744
4.03332	0.675537
4.02819	1.05773
4.02713	1.12362
4.02451	-0.203017
4.02336	0.629956
4.02325	0.575465
4.02098	-0.28395
4.01983	0.391086
4.01242	-0.536429
4.00997	0.347669
4.00935	0.706797
4.00896	0.44859
4.00746	1.17984
4.00362	0.14597
4.00034	1.70779
3.99879	-0.182811
3.99462	-0.0101662
3.99434	0.0581512
3.99338	-1.28255
3.9922	0.204185
3.99005	0.0934506
3.98952	2.6416
3.98926	1.05896
3.98591	0.409108
3.98469	0.641525
3.98457	-0.344623
3.98421	0.744043
3.98252	-0.555481
3.96889	0.271151
3.96608	0.847643
3.96398	0.770355
3.96267	0.210015
3.96212	1.21231
3.9616	0.38816
3.96136	-0.0402045
3.96076	1.2062
3.95948	-1.77024
3.95944	-0.498393
3.95502	1.17247
3.95442	-0.325852
3.95298	1.12806
3.94577	1.37485
3.94125	-0.459183
3.94121	0.92125
3.94086	0.427319
3.9397	-0.464956
3.93863	-0.312674
3.93822	0.0790177
3.93744	-0.632843
3.93627	0.263302
3.9334	1.6729
3.93146	0.855322
3.92985	0.535049
3.92954	0.365897
3.92823	-0.291949
3.92421	-0.589458
3.92037	0.0800243
3.9186	1.00855
3.918	1.59071
3.91517	0.879448
3.91507	0.99845
3.91431	-0.328514
3.91368	0.405685
3.9118	0.788516
3.91178	0.242541
3.90723	2.25994
3.90559	-0.408599
3.90473	-0.679267
3.90393	0.654108
3.89767	-0.579303
3.89734	-0.810231
3.89436	0.884165
3.89205	-1.69681
3.89105	0.878251
3.88957	0.0176221
3.88938	0.447416
3.88566	-0.685467
3.8803	-0.501373
3.87905	0.392525
3.87821	0.601172
3.86928	-0.0073451
3.86809	0.382954
3.86536	0.659965
3.86219	1.95007
3.85972	-0.266108
3.8556	-0.50201
3.85383	-0.27459
3.85052	-0.725428
3.85026	0.427001
3.8486	0.273799
3.84854	0.0397396
3.84825	0.740678
3.84614	-0.458197
3.84562	0.470295
3.84382	-1.1146
3.84179	-1.66497
3.84072	0.470722
3.83941	0.261132
3.83634	0.290097
3.835	-0.40087
3.83274	0.399935
3.83209	0.837257
3.8317	0.97041
3.83017	-0.257215
3.82928	1.47221
3.8292	1.82509
3.82729	0.165825
3.8269	0.827267
3.82471	-0.341813
3.82389	1.46126
3.82306	0.111989
3.81962	0.856702
3.81961	-0.195128
3.81915	-0.315176
3.81694	1.00272
3.81609	0.124215
3.81529	0.136146
3.81212	-2.15466
3.81158	0.758831
3.80879	-0.247357
3.80878	0.518882
3.80799	1.04991
3.80672	-0.157765
3.80626	-1.72569
3.80622	1.15009
3.80599	1.24068
3.80586	-0.166778
3.80489	-0.0043519
3.8044	0.560365
3.80357	-0.0676518
3.80275	1.71445
3.80024	0.639277
3.79987	0.906885
3.79871	1.47852
3.79782	-0.0221029
3.79656	0.136668
3.79641	0.595823
3.79483	-0.0789032
3.79313	0.0986396
3.79084	0.983109
3.78867	0.514446
3.7866	0.537671
3.78423	0.710342
3.7842	0.540194
3.78414	-0.719776
3.78238	0.854391
3.78189	-0.331625
3.77904	0.411323
3.77781	0.847058
3.77729	0.696241
3.77032	-0.0515925
3.76858	0.474748
3.76222	1.26128
3.7615	-0.927206
3.75918	0.258341
3.75757	0.175646
3.75754	0.636628
3.75682	-0.0031858
3.75647	0.47867
3.75644	0.135106
3.75626	0.0966345
3.75588	-0.0979949
3.75225	0.478893
3.75031	0.980704
3.74856	-0.617257
3.74591	1.14929
3.74409	1.56228
3.74354	0.079579
3.74353	-0.0855698
3.73668	1.45063
3.73621	1.1026
3.7323	0.364477
3.7321	0.0401422
3.73125	2.99031
3.72983	-1.72201
3.72638	0.890241
3.7261	1.40442
3.72175	-1.09811
3.72002	0.835257
3.71847	0.950351
3.71743	-1.38229
3.71362	-0.413268
3.70969	1.22831
3.70864	0.535381
3.70835	-0.423488
3.70793	0.102045
3.70672	-0.228069
3.70628	0.720874
3.70232	0.0973924
3.70059	0.409265
3.69936	-1.34471
3.69812	-0.852185
3.69766	2.72094
3.69745	0.615875
3.69713	-0.54743
3.68789	0.740477
3.6875	0.188983
3.68324	-0.438833
3.68315	0.672402
3.68234	1.58458
3.67911	0.635498
3.67486	0.064478
3.67428	2.0399
3.6733	0.207527
3.67189	0.0649443
3.67103	0.575314
3.66647	-1.59442
3.66631	-0.250637
3.6653	-1.02499
3.66322	0.262902
3.66161	-0.46832
3.65997	-0.158126
3.65393	-1.02737
3.65319	-0.0910901
3.65279	1.23613
3.65232	0.44954
3.65043	-0.0055171
3.65008	-0.363965
3.64798	0.691601
3.64613	-1.02283
3.63932	-1.23021
3.63726	0.00241277
3.63701	0.256132
3.63445	-0.865651
3.6301	0.953507
3.62786	-0.916337
3.62742	1.04239
3.6221	0.273319
3.61998	0.303281
3.6158	-0.740467
3.61557	-0.273198
3.61548	-0.878788
3.61534	1.35354
3.61239	0.270471
3.61216	1.52432
3.61131	1.03194
3.60954	-2.09743
3.60919	0.861697
3.60878	0.706485
3.60717	1.90714
3.60583	-0.592951
3.60525	0.282561
3.60385	1.39439
3.59664	1.05008
3.59658	-0.325328
3.59578	0.513871
3.59184	-1.76993
3.58666	-0.489999
3.58613	-0.404448
3.58426	-0.87999
3.58272	0.162808
3.58204	0.233682
3.57987	-0.459749
3.57869	2.78092
3.57819	1.65553
3.57472	-0.41547
3.57428	1.03673
3.57176	-2.03577
3.57118	1.41927
3.57085	-0.457097
3.56906	-0.325491
3.56814	-0.947084
3.56658	0.853925
3.56428	-1.05615
3.56172	-0.607179
3.55998	-0.0569572
3.55962	-0.329553
3.55956	0.348462
3.55939	-0.474769
3.55766	0.117209
3.55676	0.679407
3.55234	-0.882645
3.55039	2.48576
3.54769	1.14514
3.5464	1.42322
3.54489	1.44146
3.54336	-1.01433
3.54307	0.167874
3.54071	0.317648
3.53839	-0.825387
3.53832	-0.447742
3.53706	0.638446
3.53702	0.290593
3.53593	-1.35484
3.53484	0.302023
3.53445	-0.694124
3.53296	2.10852
3.53236	0.961266
3.53221	-0.0197416
3.53193	1.28662
3.53082	-1.12119
3.53018	-0.948232
3.52865	0.481935
3.52503	0.438346
3.52455	2.05006
3.52215	-0.928015
3.51174	-1.6676
3.50948	-0.504482
3.50847	0.201901
3.50574	1.11277
3.50457	-0.592094
3.50406	0.901578
3.5032	0.97806
3.50309	0.0610078
3.50306	-0.908747
3.50217	0.490439
3.50185	2.33367
3.50039	-0.218078
3.49775	0.32805
3.49486	0.584355
3.48812	0.255919
3.48524	0.0697568
3.48417	0.687142
3.4818	0.291105
3.48032	0.179238
3.47878	0.878739
3.47772	-0.0288473
3.4764	1.57517
3.47614	1.57855
3.4747	2.41467
3.47349	-0.367451
3.46922	1.70829
3.46921	-0.711225
3.46901	-0.461864
3.46668	0.311983
3.46591	-0.398562
3.46591	0.333103
3.46558	-0.428492
3.46212	1.05681
3.45626	1.04172
3.45586	-0.401969
3.45446	1.86008
3.45421	1.60581
3.45317	1.84255
3.45207	0.139139
3.4471	-0.0708612
3.44535	-0.650921
3.44492	1.04363
3.44254	0.438556
3.44182	-0.116985
3.44122	-0.0995207
3.43825	-0.395232
3.43703	0.482586
3.43586	-1.5911
3.43388	0.929127
3.42905	1.70134
3.42874	0.200496
3.42782	2.57766
3.42502	-0.154543
3.42466	-0.240036
3.42458	-0.303831
3.42445	0.265267
3.42431	0.509701
3.4223	-1.27552
3.42047	0.246725
3.42039	0.537633
3.41839	1.0298
3.41795	0.93507
3.41696	0.978713
3.41603	0.766562
3.41444	0.57624
3.4121	-0.511254
3.40628	0.855136
3.40451	0.254618
3.40402	-0.502607
3.40247	0.69347
3.39555	-0.311694
3.39513	-0.574621
3.39463	0.00077927
3.39143	0.834046
3.39074	1.11877
3.39064	-0.225498
3.38999	-0.734683
3.38708	-0.17143
3.38703	-0.654509
3.38569	0.0919784
3.38206	0.466996
3.38089	0.622425
3.37793	-2.38862
3.37677	-0.827592
3.37518	1.58974
3.37507	-0.512019
3.37504	-0.395076
3.37427	-0.018137
3.36796	-0.105485
3.36641	1.19037
3.36481	0.702204
3.36142	0.317025
3.35852	0.66902
[truncated: 2,661 more rows]
