# Supplementary material for: Soma-to-germline miRNA inheritance through yolk promotes stress resilience in progeny
Source: Nat Struct Mol Biol. 2026 May 22;33(6):985–97. doi: 10.1038/s41594-026-01816-5 (PMC13275319; doi:10.1038/s41594-026-01816-5)
Supplement: Supplementary file 20 — Statistical source data. [file 41594_2026_1816_MOESM20_ESM.xlsx]

## Sheet: Ext Fig5a
Extended Data Figure 5a
log2(mean miRNA expression)	log2(Day2/Day1)
18.3652	0.180506
18.3592	0.0618576
17.0929	-0.128646
16.9585	-0.0563294
15.8666	-0.0295388
15.707	0.151017
15.4401	-0.0310159
14.5854	0.379252
14.411	-0.116048
14.294	0.0377201
14.2134	-0.223939
13.6561	0.113089
13.486	0.144721
13.4808	0.402972
13.3527	-0.0092658
13.3057	0.0348207
13.1959	0.0599681
12.9392	0.235647
12.8355	0.369425
12.738	-0.16243
12.6902	-0.300001
12.6006	0.0175989
12.59	0.655024
12.2358	0.40998
11.9102	0.663724
11.6288	0.567302
11.385	0.615218
11.1532	0.683503
11.1393	-0.0461928
10.698	0.596189
10.2508	0.206067
10.2085	-0.418985
10.1549	0.218297
10.0796	0.261326
9.64852	0.323342
9.5585	0.538083
9.42713	-0.1354
9.42095	0.442367
9.42014	0.342371
9.07585	1.50629
8.77745	0.0707398
8.7759	1.52949
8.47054	0.239965
8.34771	-0.0764873
8.3426	-0.129541
8.34234	-0.489539
8.17041	1.40556
8.09914	1.00491
8.08397	1.20764
7.98517	1.56124
7.92991	0.420574
7.90918	-0.907523
7.86874	-0.291126
7.80668	0.543185
7.72955	0.959505
7.69421	0.728304
7.62284	-0.595575
7.61356	1.52616
7.54804	0.565244
7.42255	-0.377105
7.37473	0.246099
7.35876	1.21157
7.29567	1.43554
7.12739	0.226305
7.05132	-0.326098
7.00362	1.4044
6.84673	0.231372
6.75423	-0.404102
6.70098	0.618657
6.58929	-0.512212
6.4755	0.563941
6.44385	-0.117343
6.41201	-0.0473327
6.38815	-0.317252
6.34073	0.612792
6.25315	-0.731475
6.23745	0.961582
6.14589	0.959851
6.14157	0.735314
6.08197	-0.27399
5.99495	0.164549
5.91528	0.139803
5.85596	1.46502
5.79248	0.445347
5.78775	0.246862
5.66631	1.34283
5.6563	4.26268
5.57617	0.721338
5.43441	-0.760165
5.3951	1.98828
5.36197	1.84338
5.31148	1.84323
5.30767	0.267466
5.26322	0.294342
5.09693	2.48118
4.97076	1.64788
4.96897	1.29189
4.9024	2.66094
4.90045	-0.0314512
4.86793	1.23438
4.83982	1.70504
4.76315	-2.77737
4.671	-1.16391
4.65642	1.04202
4.6259	-0.279522
4.53621	1.05317
4.45288	-0.931826
4.44156	3.52457
4.43473	1.14401
4.40425	0.998062
4.37552	-0.190176
4.35502	-2.08879
4.30135	1.05972
4.29785	1.15062
4.29444	3.56248
4.29421	3.43369
4.21065	0.907874
4.1688	-1.80512
4.08854	1.89882
4.06901	4.03056
4.04999	-0.537403
4.04113	3.34661
4.01839	3.12122
3.99495	3.3168
3.97353	1.9874
3.87267	0.199766
3.79852	0.384562
3.77637	4.31526
3.75315	0.634747
3.72379	1.97775
3.71804	0.188614
3.71112	3.38843
3.68958	3.23589
3.59568	0.344493
3.5866	-0.458758
3.58047	3.76789
3.56589	1.03336
3.50761	1.24527
3.49081	-1.10453
3.41456	3.88723
3.37028	-1.72575
3.33126	1.94456
3.25749	0.100517
3.22452	4.06848
3.17801	-0.116811
3.16964	0.346029
3.15055	3.97899
3.14278	2.466
3.11525	-1.18586
3.08378	1.47569
2.97133	-2.13378
2.96796	-1.60591
2.8975	-0.799646
2.86042	-0.593114
2.84675	0.847307
2.83593	-0.721583
2.8169	-0.913056
2.8093	0.384257
2.78217	-0.0844195
2.72307	-0.153985
2.72077	2.03701
2.7055	-0.346477
2.65075	1.38422
2.60652	0.476611
2.55526	-0.671569
2.4446	-1.4269
2.4164	-1.49097
2.38179	0.781143
2.27645	2.81286
2.23526	2.40576
2.20132	-1.71125
2.19355	2.3516
2.1423	-1.46634
2.13643	-0.0834642
2.13632	-2.73058
1.99102	0.38933
1.96106	-0.342823
1.82202	-0.573107
1.76037	0.187173
1.51285	-0.643415
1.49802	1.30478
1.36808	1.99954
1.29121	-0.111214
1.07607	-1.06516
0.994624	-0.147802
0.904246	-2.36994
0.90165	-1.49947
0.817574	-1.07048
0.756664	0.206463
0.691913	2.02307
0.614807	1.01291
0.386372	-1.57151
-0.0491995	-1.20423
-0.406109	-1.32999
-1.20341	0.26654

## Sheet: Ext Fig5b
Extended Data Figure 5b
log2(mean miRNA expression)	log2(Day3/Day1)
18.3652	-0.070416
18.3592	0.00682195
17.0929	-0.294756
16.9585	-0.168316
15.8666	0.0300821
15.707	0.125642
15.4401	-0.210772
14.5854	0.756553
14.411	0.0378599
14.294	0.0527021
14.2134	-0.196338
13.6561	-0.0597056
13.486	-0.121398
13.4808	1.99668
13.3527	0.72353
13.3057	-0.0121625
13.1959	-0.0485159
12.9392	0.221427
12.8355	0.0226569
12.738	1.1488
12.7233	1.01643
12.6902	-0.284119
12.6006	1.58453
12.2358	0.911446
12.1829	1.25528
11.8984	1.18428
11.8486	1.53428
11.4027	1.29647
11.1393	0.158669
10.8564	1.16027
10.2508	3.15525
10.2085	-0.868253
10.1549	0.892654
10.0796	0.155523
9.82775	1.18843
9.64852	1.45491
9.42713	-0.125905
9.42095	0.387084
9.42014	0.36653
9.25208	2.81457
9.17107	1.65426
8.91621	1.43861
8.77745	-0.0758423
8.71317	2.69546
8.50769	1.04716
8.50428	2.02039
8.47466	2.1312
8.47054	0.859279
8.36984	1.86727
8.34771	-0.611001
8.3426	0.1757
8.34234	2.22576
8.01371	1.44359
7.92991	0.0932168
7.86874	2.07565
7.73981	2.71876
7.58139	-0.77619
7.51697	1.47365
7.47703	1.29639
7.42255	2.54327
7.40984	1.5499
7.39328	-0.0067604
7.37473	1.23241
7.12739	2.56887
7.12301	-0.164104
7.05132	1.30405
7.02394	1.93391
7.01251	0.439076
6.84673	0.543275
6.78771	3.46708
6.75423	-0.772699
6.73793	0.996564
6.62515	1.88062
6.44385	1.68965
6.41201	0.653636
6.38815	-1.1568
6.26824	1.34631
6.26196	-0.544523
6.26039	3.69734
6.22956	1.40922
6.20863	0.332089
6.08197	2.06312
6.07979	3.19812
6.07399	2.21271
6.05402	4.2215
5.99769	0.339137
5.99495	1.41642
5.91528	2.31137
5.82498	0.372683
5.81438	1.80324
5.79248	1.17547
5.78775	1.17664
5.43872	0.296124
5.33938	2.64911
5.30767	1.81117
5.26322	3.48737
5.25077	1.76715
5.17552	5.59087
5.16078	4.94357
5.15125	-0.629731
5.09782	1.45031
5.02084	1.53339
4.98815	2.19932
4.96017	1.37419
4.94059	2.49816
4.93074	3.15599
4.90045	-1.52239
4.88877	4.73273
4.85297	1.86619
4.76542	2.20411
4.74056	1.68329
4.70199	0.985009
4.70177	0.478479
4.65479	1.38094
4.6259	-2.07707
4.5784	4.62061
4.48511	-1.30557
4.46628	0.74768
4.3776	3.42084
4.37552	0.0361679
4.18567	3.98547
4.14942	1.92451
4.10442	-0.781957
4.09093	1.63728
4.01255	-0.369567
3.9862	3.3833
3.98119	3.17994
3.92861	-1.54565
3.90938	3.3652
3.87267	3.12039
3.79852	0.07609
3.7567	1.40544
3.75646	1.96661
3.7505	0.700175
3.71804	2.62478
3.69239	2.39327
3.63923	1.50946
3.62224	3.42269
3.59568	1.06749
3.5866	0.746589
3.57424	0.933813
3.53991	-0.531805
3.49036	2.64418
3.48325	-0.920412
3.4582	2.36118
3.37114	2.16202
3.25749	-2.70184
3.19052	0.572313
3.17801	-0.0360278
3.16964	-0.604238
3.10653	1.07815
3.079	3.37084
2.98971	-1.21761
2.98327	2.83989
2.95805	0.358519
2.94825	-0.759032
2.84586	-0.127354
2.8093	4.42754
2.78217	0.510948
2.74237	0.660317
2.72307	-0.060815
2.7055	0.877409
2.66801	-1.61342
2.65278	0.53754
2.60652	-0.0251436
2.5629	4.35614
2.48753	3.18458
2.33777	5.08479
2.26457	2.14516
2.26008	4.14452
2.24331	0.674266
2.13643	-0.619343
2.08132	1.09011
1.99102	0.350469
1.96106	-1.85458
1.93348	1.00115
1.76037	0.168064
1.7563	0.500964
1.74632	0.999257
1.61578	3.9394
1.56843	0
1.43392	-0.686122
1.42528	-2.12939
1.39867	-0.260628
1.39683	0.3119
1.29121	-1.82162
1.01939	-0.253596
1.01939	0.474402
0.994624	1.28776
0.756664	0.22893
0.624931	2.19397
0.296595	0
0.257674	-0.348139
-1.20341	0

## Sheet: Ext Fig5c
Extended Data Figure 5c
log2(Day2/Day1)	-log10(FDR)
0.663724	1.22379
4.03056	1.19071
4.26268	1.16103
0.596189	1.08531
4.06848	1.06608
1.52616	0.961903
3.88723	0.919226
2.66094	0.890277
0.683503	0.826232
3.56248	0.820551
2.81286	0.775061
1.52949	0.74294
3.43369	0.728873
1.20764	0.725118
1.40556	0.70809
3.34661	0.694034
3.38843	0.681599
3.3168	0.673246
0.538083	0.667632
3.52457	0.667251
3.97899	0.667251
-2.39997	0.650427
3.12122	0.623892
3.23589	0.615679
0.615218	0.614082
3.76789	0.614082
-2.73058	0.559967
1.56124	0.559611
2.48118	0.558448
0.567302	0.556967
1.43554	0.553642
3.12195	0.55016
2.50929	0.540135
-0.907523	0.536127
1.84323	0.536001
1.4044	0.50973
1.21157	0.491154
2.466	0.472416
2.3516	0.470004
1.46502	0.465602
-2.27855	0.445362
2.28835	0.438281
0.728304	0.422424
1.34283	0.41531
-2.27855	0.409409
-2.36994	0.400357
2.40576	0.383811
-2.77737	0.383329
0.959505	0.38262
-1.97361	0.370775
1.97775	0.367595
1.84338	0.367366
2.01359	0.357513
1.98828	0.35057
-1.94413	0.347544
-2.08879	0.347378
-1.76653	0.345094
1.89882	0.343808
-0.731475	0.335494
2.02307	0.330274
1.30478	0.326089
-1.49947	0.320989
-1.02814	0.318782
2.03701	0.318244
1.37568	0.317799
-1.57151	0.313779
-1.08203	0.312929
0.543185	0.307509
0.959851	0.30672
-1.72575	0.29931
-0.760165	0.297688
1.99954	0.289647
1.681	0.289597
1.00491	0.285928
-1.11587	0.276046
1.14401	0.275833
1.05317	0.272868
-0.950192	0.272687
-1.80512	0.272674
1.70504	0.267194
0.565244	0.266403
-1.39396	0.26407
-1.71125	0.262763
1.29189	0.260497
-1.2662	0.254724
1.87382	0.254258
1.38422	0.253764
0.721338	0.252187
1.00673	0.247704
1.00673	0.242688
-1.4269	0.241159
0.563941	0.239605
0.961582	0.239276
1.07882	0.238312
1.01291	0.237206
-1.49097	0.237072
1.11979	0.235804
-0.906078	0.235533
0.618657	0.234439
-1.16391	0.233776
1.94456	0.233061
1.23438	0.232688
1.9874	0.231674
-1.25709	0.230107
1.64788	0.228641
-1.24525	0.22485
-1.60591	0.222432
-1.46634	0.21609
-0.595575	0.214333
1.04394	0.212926
1.15077	0.208519
-1.10453	0.202487
-2.13378	0.201875
1.04202	0.198801
-1.32999	0.198334
-1.18586	0.197586
1.02338	0.196403
1.47569	0.196234
1.11979	0.195181
1.03336	0.183662
1.05972	0.183397
0.612792	0.182312
0.998062	0.177735
1.15062	0.174271
0.907874	0.172671
1.07172	0.169538
-0.931826	0.16764
0.575578	0.16306
0.735314	0.162684
-1.07048	0.161755
1.24527	0.160996
-1.06516	0.159236
-0.799646	0.151021
0.781143	0.146505
-1.20423	0.138607
-0.512212	0.130793
0.726006	0.127443
0.811406	0.125661
0.575578	0.124086
0.575578	0.121482
-0.913056	0.111763
-0.721583	0.102882
-0.537403	0.0979532
-0.671569	0.0967409
-0.643415	0.0854928
0.847307	0.0846291
0.634747	0.0844566
-0.573107	0.0772265
0.516707	0.074461
-0.593114	0.0742858
0.655024	2.19895
1.50629	1.662
4.31526	1.46947

## Sheet: Ext Fig5d
Extended Data Figure 5d
log2(Day3/Day1)	-log10(FDR)
4.14452	1.21664
1.44359	1.14206
2.64911	1.02201
3.42084	1.01714
3.9394	0.976784
2.06312	0.976784
3.18458	0.966739
1.88062	0.922874
2.21271	0.887366
3.42269	0.864131
3.78731	0.8281
1.5499	0.787023
3.3652	0.762092
1.30405	0.748163
3.37084	0.729108
3.17994	0.717177
1.29639	0.707271
2.19932	0.653545
1.86619	0.653494
2.31137	0.652104
3.68432	0.62654
3.3833	0.624483
1.68965	0.620407
3.99002	0.612668
1.80324	0.590781
3.45542	0.587453
1.04716	0.570596
1.47365	0.558622
2.49816	0.537895
3.70851	0.536711
1.23241	0.536383
-1.1568	0.528429
2.64418	0.50832
3.12039	0.492187
3.26056	0.488112
-2.07707	0.486505
-2.70184	0.457397
0.859279	0.446872
-0.611001	0.41844
2.39327	0.414053
1.41642	0.400537
2.70169	0.378293
1.34631	0.377468
2.83989	0.373739
2.36118	0.371916
2.20411	0.334943
1.53339	0.328775
1.45031	0.320519
-2.52536	0.320107
0.996564	0.31204
2.33224	0.303961
2.33426	0.299772
-1.52239	0.299559
1.37419	0.297916
1.40922	0.295494
-2.12939	0.293962
2.7201	0.29255
-0.77619	0.289548
1.92451	0.288492
2.62478	0.285478
1.68329	0.283127
-1.30557	0.279376
1.76715	0.277678
1.65189	0.260934
1.17547	0.257041
1.39972	0.256043
2.69044	0.25526
1.37076	0.255032
-2.41987	0.253616
2.19397	0.250052
1.50946	0.247996
1.81117	0.244234
1.17664	0.233556
0.653636	0.231986
1.07815	0.229253
2.14699	0.228976
-1.51679	0.224901
1.96661	0.223901
2.60923	0.221058
0.985009	0.218496
-2.1785	0.21826
-2.3411	0.218169
-2.14759	0.217504
-2.23602	0.216853
-1.85458	0.216651
1.39972	0.213078
1.40544	0.203852
1.14819	0.203333
-1.54565	0.201881
-0.629731	0.201327
1.40871	0.200021
2.16202	0.197644
-1.61342	0.195295
2.14516	0.192346
1.06749	0.190901
2.12993	0.184907
-0.920412	0.18248
1.09011	0.179471
-0.772699	0.175986
2.12422	0.17396
-1.81672	0.170992
1.88827	0.169353
1.94233	0.165407
-1.21761	0.164604
-1.82162	0.16456
1.94233	0.163838
0.762968	0.161682
0.543275	0.159694
-0.544523	0.158057
1.38094	0.153008
-0.604238	0.151419
1.63728	0.151023
0.510948	0.149629
-0.686122	0.146471
0.660317	0.14533
0.74768	0.124071
0.674266	0.123758
-0.619343	0.122589
0.942493	0.121144
0.933813	0.114264
1.28776	0.110913
-0.781957	0.106856
-0.531805	0.10192
0.746589	0.0919277
1.00115	0.0909464
-0.759032	0.0889698
0.877409	0.0863238
0.572313	0.0829492
0.999257	0.0817892
0.500964	0.075584
0.700175	0.0749127
0.848931	0.0669369
0.53754	0.0537893
0.713809	0.0520489
1.16027	4.33402
1.45491	3.95657
4.94357	3.17086
1.65426	3.04659
5.59087	2.97562
1.18843	2.32275
0.892654	1.52882
3.98547	1.505
4.73273	1.36739
4.35614	1.32143
1.99668	49.5651
3.15525	24.2715
1.58453	14.2587
1.1488	10.6467
0.756553	10.579
1.53428	10.4778
1.25528	8.21174
1.01643	7.28902
2.81457	6.00152
1.18428	5.67697
2.22576	5.52408
0.72353	5.43737
2.69546	5.05045
2.54327	4.58842
1.29647	4.33917
0.911446	4.33447
2.71876	3.96491
3.46708	3.81807
2.02039	3.6312
2.07565	3.50396
2.56887	3.27589
2.1312	3.27021
1.86727	2.90022
4.2215	2.84706
3.19812	2.82812
3.69734	2.69055
1.43861	2.55536
5.08479	2.41834
4.62061	2.12663
4.42754	1.71055
1.93391	1.59269
-0.868253	1.55866
3.48737	1.42591
3.15599	1.42464
