# Supplementary material for: Soma-to-germline miRNA inheritance through yolk promotes stress resilience in progeny
Source: Nat Struct Mol Biol. 2026 May 22;33(6):985–97. doi: 10.1038/s41594-026-01816-5 (PMC13275319; doi:10.1038/s41594-026-01816-5)
Supplement: Supplementary file 21 — Statistical source data. [file 41594_2026_1816_MOESM21_ESM.xlsx]

## Sheet: Ext Fig6a
Extended Data Figure 6a
	Larvae from D1 old mother					Larvae from D3 old mother
	N2 D1 ctrl	N2 D1 0.2mM	N2 D1 0.3mM	N2 D1 0.4mM		N2 D3 ctrl	N2 D3 0.2mM	N2 D3 0.3mM	N2 D3 0.4mM
L1-L2	105	182	746	1084		34	105	374	587
Total	3146	3642	3854	3383		3033	3420	2877	3294
%	3.33757	4.99725	19.3565	32.0426		1.121	3.07018	12.9997	17.8203

## Sheet: Ext Fig6b
Extended Data Figure 6b
EtOH D1 rep2 0.2mM	Aux D1 rep2 0.2mM	EtOH D3 rep2 0.2mM	Aux D3 rep2 0.2mM	EtOH D1 rep2 0.3mM	Aux D1 rep2 0.3mM	EtOH D3 rep2 0.3mM	Aux D3 rep2 0.3mM	EtOH D1 rep2 0.4mM	Aux D1 rep2 0.4mM	EtOH D3 rep2 0.4mM	Aux D3 rep2 0.4mM
518	734	1744	378	354	460	568	798	172	298	488	318
386	376	1082	624	362	588	532	288	324	420	424	362
592	532	406	310	470	242	358	338	348	280	272	240
202	654	1002	580	528	732	530	630	306	220	384	654
614	878	936	1242	500	354	522	554	298	258	694	334
432	638	916	204	244	232	494	610	476	530	330	262
340	372	830	326	374	588	450	202	206	202	540	364
630	856	844	356	524	260	400	648	326	314	712	462
638	642	532	812	486	382	454	486	266	218	456	254
690	602	488	446	524	358	462	308	420	216	352	220
500	362	624	804	368	250	734	626	320	468	362	356
460	562	940	314	416	380	660	610	250	228	1528	160
876	446	888	360	282	330	376	280	364	270	556	278
400	532	986	642	280	512	332	506	210	166	268	738
766	646	946	586	262	524	420	220	480	356	526	220
428	236	692	468	294	226	782	462	266	512	890	450
426	344	780	360	340	378	528	408	380	190	262	346
278	430	746	454	406	286	660	558	198	314	544	514
650	910	1348	460	506	390	598	498	280	394	604	402
1092	690	974	270	498	608	308	352	494	278	230	516
562	638	918	1132	456	214	386	434	518	214	238	462
730	608	1044	630	356	236	798	316	354	212	430	166
772	464	1166	346	296	410	918	416	336	492	514	606
762	680	596	268	364	396	348	246	480	228	300	472
450	362	1230	928	230	260	752	598	300	434	534	376
274	646	834	542	372	202	330	474	424	240	274	634
422	782	478	722	654	282	784	148	236	452	362	444
370	374	500	460	372	482	498	294	364	298	506	356
202	762	410	414	586	338	568	478	186	220	678	186
486	406	886	760	254	402	406	832	150	440	478	370
902	622	332	614	338	408	622	288	402	224	668	244
312	528	412	188	246	648	250	554	362	200	308	310
396	606	808	858	322	312	494	316	490	242	392	230
394	646	1272	784	304	352	166	396	408	344	616	258
626	650	826	614	322	468	340	484	394	214	432	416
840	770	932	606	460	700	586	322	248	192	736	262
690	642	636	556	446	498	502	496	408	318	758	420
552	718	1184	1426	352	284	568	458	292	370	532	332
472	686	1386	496	576	798	350	422	226	192	504	400
488	746	692	446	456	294	694	590	356	314	148	228
1012	1000	902	556	454	438	260	260	322	188	306	234
236	402	874	614	342	390	544	270	292	334	294	220
908	448	666	260	344	374	622	386	362	240	368	194
526	626	782	572	312	602	406	336	218	256	766	366
466	540	1330	818	226	260	628	408	458	298	328	194
608	756	1408	1114	268	456	176	148	256	318	518	286
480	304	808	458	446	496	468	534	176	194	694	356
712	662	836	442	290	198	608	564	456	216	644	286
480	646	1416	340	510	328	568	334	200	200	500	250
666	174	740	366	524	262	182	672	298	532	310	154
558	402	730	476	204	440	842	1014	248	352	350	552
354	212	764	730	474	354	510	590	270	232	338	398
650	222	1400	168	312	308	562	498	424	288	404	272
306	496	620	460	260	434	338	308	268	246	570	356
388	638	660	294	528	298	346	402	188	344	362	272
734	698	276	542	438	322	542	216	222	186	334	436
692	478	426	856	526	208	262	210	262	196	384	326
388	592	718	560	496	424	416	368	240	384	386	290
250	396	740	210	296	596	718	440	228	220	282	314
330	470	944	396	276	168	710	280	336	630	608	518
460	546	410	642	764	232	336	326	374	166	476	318
362	564	364	588	228	326	702	266	340	406	810	514
668	428	694	484	508	230	402	448	402	226	600	148
402	516	842	290	294	548	178	502	156	562	304	314
688	468	468	388	212	430	530	464	224	540	650	446
1084	318	462	366	420	272	764	430	386	454	260	550
616	444	510	658	166	264	220	392	270	330	262	348
648	760	950	656	244	428	236	762	368	468	318	388
1190	378	516	312	450	554	440	316	510	324	370	568
460	458	482	582	296	268	412	642	428	382	550	816
426	220	1330	518	450	228	406	374	538	276	670	474
470	586	880	284	438	484	402	454	284	620	662	350
832	390	850	700	258	430	582	282	450	258	278	376
590	832	628	236	218	406	358	348	304	324	194	290
300	200	866	256	382	330	778	446	454	414	314	304
730	374	926	594	584	288	448	284	284	202	224	332
484	344	496	514	464	482	452	802	312	164	268	298
862	516	518	510	408	344	454	192	332	302	468	622
530	192	552	490	484	212	462	368	330	166	220	342
880	212	466	228	284	258	488	302	242	174	504	224
594	540	718	558	396	282	326	152	236	180	510	222
230	682	1036	208	510	764	512	458	438	446	186	620
636	252	760	278	298	222	456	542	196	310	210	538
548	484	240	528	496	160	562	268	200	188	192	158
388	474	648	722	424	494	880	336	314	282	366	370
482	478	438	744	426	506	1096	336	262	298	208	252
576	344	658	750	328	226	438	452	446	470	596	1010
360	520	190	544	318	430	382	516	186	344	356	536
814	456	802	404	590	152	468	606	422	418	376	296
448	284	148	832	396	480	176	324	210	484	900	466
430	274	728	524	522	442	670	318	318	376	262	316
936	300	374	440	718	498	610	402	360	174	298	532
606	690	370	626	280	350	346	620	220	430	356	176
602	318	822	768	152	272	418	386	504	472	548	262
630	586	442	534	380	340	810	450	424	306	246	356
926	686	436	190	512	354	476	556	406	534	320	534
662	582	912	554	538	450	532	466	368	158	286	582
450	976	374	764	280	304	290	1062	484	436	560	480
478	574	766	544	272	414	482	432	212	396	508	272
822	356	556	530	452	442	622	416	322	270	384	350
416	392	972	938	330	338	430	158	250	298	358	228
344	142	500	650	516	338	448	456	258	658	552	190
580	724	310	964	326	416	306	316	322	244	456	372
802	758	150	472	576	552	454	342	436	380	380	348
470	480	628	306	490	510	394	244	248	168	486	306
624	364	632	426	150	314	562	564	322	170	250	686
614	716	924	438	428	222	388	610	432	464	576	556
588	280	558	166	272	538	438	148	394	362	302	508
696	502	1160	360	282	380	544	560	454	214	390	268
432	1058	536	792	312	362	484	728	326	162	366	402
534	334	552	614	384	366	398	642	368	286	452	380
410	244	594	462	326	398	238	540	394	160	552	334
364	368	698	1032	290	602	268	236	200	268	658	560
578	490	638	842	478	508	246	480	712	600	290	282
802	998	660	198	548	352	944	410	470	436	442	338
696	1122	466	898	330	244	226	650	260	484	312	272
704	744	1424	592	522	206	332	490	212	252	538	422
590	514	484	506	238	328	662	368	198	346	348	148
256	492	148	664	206	360	354	516	272	382	468	360
828	460	354	704	412	440	304	196	486	184	382	540
654	562	810	522	404	474	476	568	218	250	282	276
292	878	380	274	362	390	506	256	360	236	168	396
1126	226	422	332	252	332	534	422	210	238	252	154
498	496	1056	322	262	208	304	388	310	502	490	244
972	792	580	362	464	340	844	370	482	160	310	276
410	1160	610	656	296	388	542	356	294	408	604	416
542	694	486	478	302	376	258	350	238	254	314	272
682	370	442	726	184	512	894	448	518	184	606	614
302	502	914	666	266	208	320	684	158	190	370	384
732	434	852	234	312	316	388	600	472	432	244	740
618	508	220	434	366	278	622	322	448	572	278	434
700	666	638	378	738	222	406	294	246	290	732	586
882	426	366	796	284	662	312	532	510	176	508	206
602	476	840	396	338	432	222	610	292	354	302	268
448	546	912	606	304	526	260	790	214	290	298	398
384	354	836	920	386	344	230	344	482	246	462	548
516	610	1080	570	438	280	582	540	288	362	470	376
342	528	278	936	296	284	204	218	370	420	898	232
588	670	726	376	376	344	284	468	142	174	528	486
352	324	914	842	358	222	348	488	162	480	622	406
532	238	150	550	320	360	416	334	288	460	466	172
624	558	216	626	466	566	442	394	342	228	502	414
832	586	1042	402	260	430	314	556	410	414	436	714
598	602	806	578	350	450	602	298	438	240	814	306
520	190	1154	368	380	314	588	804	356	282	156	460
626	418	758	562	254	426	328	468	232	152	232	326
326	232	738	1304	238	234	420	316	184	208	854	170
488	320	1094	322	184	470	662	500	286	250	516	626
570	276	508	968	366	752	704	366	334	500	378	420
654	330	814	552	500	744	510	312	350	280	534	466
954	640	384	344	280	544	396	298	216	414	310	448
558	576	976	304	488	254	856	490	412	316	354	390
996	338	1224	268	256	406	754	602	446	220	714	278
566	344	542	180	582	466	698	336	238	464	346	512
398	556	954	838	320	262	566	460	400	430	536	334
760	168	700	708	456	314	390	580	190	386	248	342
554	286	806	408	334	608	502	322	248	338	456	158
610	438	462	308	378	318	750	314	470	550	180	156
522	628	356	332	388	462	678	320	240	208	354	398
582	322	634	492	380	232	634	844	464	268	456	182
456	916	576	320	640	572	342	404	304	262	556	260
1476	602	1320	382	532	380	692	516	330	312	562	174
610	398	600	592	530	488	264	228	458	248	542	518
614	702	1374	538	426	380	296	462	376	254	426	418
380	302	864	632	238	240	636	360	240	428	582	412
640	162	410	496	514	578	224	376	222	312	536	456
518	486	582	814	266	318	408	358	260	262	392	184
400	900	594	266	240	416	466	616	510	322	194	190
376	630	528	504	672	196	374	348	256	288	594	266
148	606	312	1022	398	206	596	260	498	540	528	500
740	568	562	438	246	210	496	482	168	534	400	416
638	468	914	1082	168	544	946	540	152	190	142	468
546	638	814	478	286	586	358	764	148	246	228	312
506	760	556	250	476	446	322	192	220	210	368	596
854	488	902	978	276	322	318	358	266	418	662	596
852	858	748	238	350	302	550	566	270	454	540	268
632	528	1102	594	378	324	256	280	290	162	530	546
802	212	1334	220	384	210	508	630	454	182	302	270
468	748	502	476	862	234	284	530	424	212	266	336
524	362	1084	532	354	398	512	224	232	206	266	340
762	968	984	554	466	144	598	830	184	234	188	440
736	546	1014	258	304	208	664	316	282	360	344	284
230	216	160	374	520	248	562	244	300	352	150	388
448	698	726	380	458	340	582	196	184	380	344	638
918	320	1036	470	664	310	708	590	368	492	254	418
696	396	556	706	180	556	342	480	444	240	338	384
598	640	438	644	540	286	704	288	184	206	302	416
634	358	832	742	364	410	786	420	276	188	432	182
746	672	1138	668	344	608	658	564	230	476	588	504
498	706	820	824	640	298	174	430	296	322	890	250
760	832	1316	410	388	178	658	564	298	194	572	416
522	764	634	506	266	642	320	242	198	176	338	272
642	376	936	466	448	294	338	638	328	230	620	518
346	576	812	236	364	418	1230	482	294	158	258	302
360	658	306	150	428	456	432	556	160	224	294	350
672	732	628	302	184	474	604	256	274	338	1110	544
356	490	830	676	564	280	284	430	250	306	344	294
758	598	460	454	258	208	446	462	224	290	526	482
760	372	1232	504	244	320	486	504	336	280	396	460
640	710	424	688	418	258	408	360	330	150	242	422
670	646	578	454	416	294	666	412	368	298	466	534
656	258	720	952	482	274	390	676	182	170	288	586
878	1286	464	698	416	494	420	418	270	252	280	624
584	408	824	570	266	398	294	562	434	202	376	306
614	512	1020	688	288	294	228	244	316	370	398	276
952	592	766	444	362	230	736	884	312	436	246	528
658	378	1150	382	274	214	558	344	310	214	314	554
566	568	1148	552	332	348	542	248	440	406	280	416
562	674	150	512	564	368	568	302	242	506	320	572
348	388	820	254	256	584	348	282	190	176	280	198
606	428	1456	356	454	256	538	592	314	198	516	554
256	434	714	314	408	440	390	362	676	396	562	518
540	410	586	636	378	528	330	576	562	268	548	492
414	636	1320	994	508	350	182	202	428	248	198	628
782	410	834	782	282	404	258	606	476	160	416	178
996	314	776	600	486	334	178	492	252	424	322	268
624	404	366	428	478	568	340	258	258	232	418	584
608	568	880	442	400	382	458	224	220	172	426	632
670	312	672	794	508	586	724	154	230	358	278	672
680	694	724	266	318	348	296	304	256	456	294	254
436	564	794	1262	290	654	584	424	240	174	538	444
498	1120	168	910	322	342	616	340	232	160	262	294
476	404	1122	504	318	526	586	374	214	314	286	390
458	604	1258	560	418	408	236	218	232	280	482	400
430	492	1136	506	512	236	286	504	298	176	174	264
550	238	554	828	436	184	454	478	534	268	244	448
518	640	740	536	214	526	276	444	734	160	566	342
698	268	634	750	182	180	398	168	198	266	306	398
550	470	858	446	610	182	480	152	254	238	472	316
848	394	476	678	488	202	638	392	232	492	252	374
1096	408	1154	200	394	316	254	384	364	306	162	514
434	356	1514	368	494	208	490	476	460	520	734	286
490	856	668	634	268	274	364	492	210	266	472	298
450	718	280	386	518	502	432	222	188	218	290	176
158	286	1012	844	514	280	322	338	292	390	330	352
588	310	984	362	370	338	586	302	652	404	418	268
728	448	754	526	512	330	688	248	264	594	366	176
510	892	1236	402	594	494	746	420	492	256	352	568
928	446	624	878	456	262	942	152	484	330	690	226
716	900	1136	510	370	492	740	496	318	226	430	342
444	314	390	494	292	382	638	494	322	404	390	288
672	628	382	524	540	172	446	298	352	394	256	1094
754	570	568	392	304	244	530	488	226	348	200	344
534	554	638	340	538	254	690	208	340	278	454	586
636	174	526	520	422	408	762	146	446	406	266	630
452	372	1084	604	308	248	430	466	314	282	268	196
698	594	882	278	322	208	360	294	446	298	416	166
626	246	218	948	360	546	440	434	412	224	484	584
630	706	226	546	348	216	370	644	210	246	380	546
702	228	916	678	332	302	330	508	352	310	440	142
548	404	612	1140	396	502	446	1022	200	312	330	272
660	290	792	682	476	334	340	322	184	520	328	282
594	328	760	368	164	184	602	308	306	296	286	356
490	492	1020	504	656	292	536	166	226	286	448	302
468	532	786	392	436	398	544	298	350	384	392	478
514	988	506	992	634	352	234	582	274	222	376	298
1112	260	910	646	308	236	372	388	284	462	446	492
876	808	240	322	430	378	334	502	228	264	416	432
690	674	602	204	384	376	208	350	320	198	586	476
414	742	920	722	438	338	398	248	466	264	236	536
724	592	820	442	198	234	308	534	308	198	358	546
992	938	200	494	358	462	812	300	284	338	572	306
1088	358	364	558	288	318	930	700	502	200	410	416
964	734	1184	572	490	456	790	476	340	536	334	448
344	590	1050	380	314	464	450	580	246	248	246	320
656	1084	1146	496	520	216	696	524	238	220	406	156
522	544	830	456	356	730	746	516	224	382	444	234
300	828	682	696	286	480	554	594	218	338	606	210
762	794	920	704	396	372	430	630	164	240	290	216
566	168	920	552	304	328	190	378	318	560	230	398
910	564	1202	690	168	438	342	666	240	266	232	322
874	402	1230	244	582	318	488	300	178	372	566	292
712	1332	366	466	644	472	200	432	214	184	346	184
520	588	1002	476	424	284	526	390	256	420	604	338
416	882	546	454	282	442	156	506	182	340	272	414
350	916	466	422	412	230	306	606	300	156	438	218
562	568	740	332	520	446	350	278	264	228	390	302
482	250	466	478	458	584	292	558	374	208	428	312
628	806	784	264	354	384	394	412	258	254	244	412
468	680	486	338	328	540	426	506	352	270	342	276
920	364	1062	474	294	458	286	422	374	292	450	632
694	710	1052	554	490	316	854	170	602	376	516	356
594	294	994	182	346	224	168	224	386	228	358	384
300	670	682	426	312	258	508	296	170	460	412	434
758	754	1096	520	456	366	674	226	254	300	404	338
674	472	902	474	228	320	518	360	348	252	466	314
746	370	414	732	244	418	592	502	500	180	246	450
708	486	1188	280	448	202	486	234	318	232	542	454
486	858	774	444	230	466	680	338	792	368	388	230
442	360	528	676	438	256	436	416	372	188	298	194
376	690	846	412	504	384	628	690	204	426	390	388
674	366	422	578	488	336	552	220	340	214	814	230
568	322	642	702	360	478	544	244	224	364	620	192
474	1166	1046	600	370	250	330	506	270	246	780	262
734	898	668	528	264	364	332	426	348	274	788	350
634	418	586	550	468	298	344	290	208	172	478	192
580	716	1078	396	274	258	804	290	214	178	690	288
838	858	162	340	380	196	326	362	324	242	340	354
260	410	658	552	852	464	412	322	466	278	192	494
824	346	638	604	408	386	208	486	274	266	348	244
158	174	302	236	298	596	304	562	414	220	534	612
444	632	708	496	402	358	288	234	572	280	304	254
792	390	404	316	414	230	378	366	192	234	204	340
564	794	380	878	344	310	534	274	348	188	326	420
632	474	536	836	280	454	630	156	530	230	284	440
632	570	422	538	362	258	226	442	162	230	462	484
636	642	1072	436	342	468	400	474	170	368	510	614
766	630	472	548	926	244	514	410	456	246	246	566
228	584	694	266	292	526	514	284	280	330	400	466
450	536	422	474	374	214	526	328	402	332	338	346
616	446	1062	692	256	300	648	316	546	192	516	306
508	236	594	196	604	480	448	476	364	328	798	346
512	314	1022	914	326	238	282	212	366	214	490	406
428	526	628	808	382	356	160	278	242	452	772	444
548	550	648	606	312	422	386	704	266	298	552	300
570	154	1100	252	344	376	398	506	412	186	518	410
548	324	444	474	428	304	370	346	258	238	346	252
648	688	1288	364	498	166	494	376	282	158	168	268
712	938	734	342	608	368	356	422	348	470	312	340
618	366	1044	760	346	364	474	328	426	456	296	564
298	376	1246	414	490	426	518	434	322	176	312	262
822	322	886	590	610	598	192	380	240	292	468	448
1052	546	770	392	454	292	408	438	310	274	264	324
830	832	862	376	460	394	660	444	240	474	530	542
394	880	606	524	450	206	542	258	256	322	346	158
618	1068	932	364	612	166	620	344	192	288	278	282
690	344	1390	648	448	308	332	388	448	458	468	634
352	558	728	600	364	686	450	362	566	280	606	288
820	394	620	508	390	400	532	414	296	232	520	250
466	850	646	304	430	434	614	512	528	278	454	286
820	164	576	436	506	342	326	240	330	276	480	624
542	640	1026	280	400	546	710	638	332	306	338	602
642	428	448	546	362	326	176	408	388	428	344	352
518	590	500	178	174	288	612	356	372	256	282	392
1126	470	292	262	174	396	158	288	500	522	180	236
544	252	832	372	420	572	696	922	604	196	258	166
734	274	760	492	564	182	182	152	176	290	314	712
772	1172	712	416	218	152	834	444	204	168	350	288
466	362	230	308	294	288	168	186	296	384	388	546
368	410	722	182	442	572	480	398	192	454	390	462
288	588	604	610	332	614	686	236	322	448	430	168
424	718	578	426	196	320	328	160	222	410	168	194
338	1102	842	1288	440	482	202	170	332	514	842	750
334	228	1128	748	438	308	394	350	398	158	338	440
528	336	590	394	396	478	882	204	200	190	506	328
780	848	524	412	392	642	594	434	188	320	242	274
696	672	1090	422	142	192	500	362	310	220	306	296
346	520	1142	620	398	558	718	374	320	436	634	246
540	286	492	316	582	442	570	548	354	200	222	278
650	284	1120	710	474	184	518	298	302	332	492	282
524	388	574	580	258	554	326	286	262	342	570	210
766	390	1578	488	368	248	854	232	368	328	442	748
642	526	924	408	748	402	730	342	530	190	506	544
472	932	1042	398	230	378	886	356	434	260	252	224
374	694	588	796	618	414	620	388	144	466	178	174
760	856	802	550	372	266	424	588	456	302	366	292
314	260	516	476	220	370	342	510	226	518	282	336
442	696	722	280	372	232	578	522	280	254	310	486
312	546	570	508	274	480	490	506	288	218	314	336
610	436	588	484	244	206	552	254	354	162	416	410
826	578	538	686	248	148	166	384	156	244	420	422
354	594	406	300	336	188	866	466	590	208	286	396
420	1060	1260	260	284	178	448	558	254	386	418	482
690	318	324	298	342	212	220	278	208	376	504	262
496	882	838	468	534	332	474	220	222	514	252	228
154	682	566	738	298	614	330	244	300	216	618	560
340	296	310	774	288	542	382	386	206	312	762	404
1090	622	554	480	378	402	422	322	278	362	260	148
630	256	552	632	200	214	554	272	208	496	448	530
266	172	432	604	144	372	880	348	392	234	542	230
490	264	768	582	298	578	420	574	246	222	562	422
358	604	1114	230	388	184	758	440	276	372	474	474
716	696	824	348	402	282	936	354	380	250	228	210
478	240	642	742	378	464	594	432	174	240	678	446
426	538	718	1094	620	506	664	226	540	428	254	400
826	430	972	578	470	260	604	686	178	544	482	394
466	256	888	972	344	364	304	814	398	486	624	428
282	994	666	506	334	524	1154	158	186	280	362	496
348	230	460	582	576	530	176	330	164	284	644	310
460	466	718	598	332	516	454	450	370	244	374	280
522	1030	658	504	370	394	362	636	146	290	534	368
502	492	466	484	584	376	276	662	316	162	254	432
432	796	612	492	170	230	360	302	240	412	672	256
702	240	1300	1058	382	614	564	506	228	218	248	492
888	612	922	562	622	368	346	286	220	170	412	306
682	644	1238	488	284	436	428	378	300	474	498	438
524	458	798	402	344	458	534	472	222	178	668	328
198	366	574	612	880	406	974	388	278	344	620	192
250	584	524	486	350	294	690	238	556	292	322	316
392	330	938	670	344	236	476	558	406	186	164	294
496	874	772	282	212	222	868	568	218	214	476	460
536	424	498	512	286	424	650	328	164	146	204	274
574	758	1196	280	522	814	654	390	344	196	176	324
702	392	758	300	430	288	420	358	182	480	330	418
578	630	904	578	590	504	584	500	268	272	700	510
306	954	1016	560	272	340	340	420	474	186	372	350
180	516	490	316	152	264	602	540	276	352	618	516
330	588	526	392	282	528	488	606	270	284	278	160
646	814	436	372	220	738	544	558	190	210	350	682
610	620	1234	626	324	690	474	182	160	156	486	204
682	680	380	454	540	332	488	308	234	356	318	640
666	254	682	474	686	504	608	214	222	188	526	610
552	786	1082	224	466	292	586	528	260	256	474	614
706	370	486	588	324	534	178	874	300	226	246	236
342	240	1160	862	312	478	606	258	440	260	214	298
688	358	1374	580	272	512	370	326	274	374	566	254
276	730	952	950	590	346	408	154	192	272	372	262
586	636	658	776	556	278	666	258	580	252	610	196
920	620	932	962	392	410	736	536	330	260	294	274
610	500	754	724	186	142	410	258	464	272	174	232
270	254	178	250	304	182	334	270	216	220	748	400
398	492	886	548	322	436	312	282	312	270	512	268
542	766	586	302	710	374	526	368	256	558	554	192
740	168	538	464	404	406	232	368	194	248	232	286
634	352	938	364	336	276	530	480	288	226	518	328
684	706	914	188	316	396	342	300	496	378	608	430
528	288	426	826	292	476	764	154	428	166	576	952
420	218	750	674	542	306	270	388	192	280	482	484
386	324	900	776	224	294	424	346	236	322	326	308
450	852	1086	390	496	392	712	554	306	522	462	604
388	906	510	278	600	422	518	374	178	286	160	306
162	736	656	594	326	398	266	422	232	202	742	444
798	160	1076	264	674	244	272	392	516	174	440	218
786	712	452	290	202	318	456	454	190	432	692	196
530	562	942	406	188	202	464	480	242	290	598	534
544	808	464	894	902	430	346	214	252	324	216	426
554	644	1160	918	328	760	552	506	186	256	380	402
800	618	850	470	374	150	314	776	318	238	444	406
640	520	978	640	264	260	576	332	186	250	490	396
996	690	626	810	580	300	590	258	386	216	304	258
658	590	548	596	500	342	170	264	564	160	714	200
390	824	368	462	436	156	408	714	350	248	444	194
614	272	226	942	218	430	658	372	416	392	568	208
518	402	530	312	400	326	150	292	326	322	416	166
580	1264	704	512	378	488	532	462	246	442	412	538
888	634	468	326	862	472	484	592	328	204	326	206
760	506	722	1212	362	334	540	366	228	342	248	204
486	660	910	606	410	924	300	462	300	228	270	270
368	448	606	514	234	378	814	254	540	250	494	442
676	620	454	526	464	426	422	716	646	228	246	398
678	722	766	646	700	232	402	440	344	236	584	226
734	330	642	296	362	242	570	602	528	244	504	548
552	360	718	538	274	354	412	432	650	196	380	484
524	400	750	590	388	528	306	232	360	160	236	312
478	556	450	420	510	304	316	332	270	326	690	270
454	438	646	384	466	480	394	620	454	234	272	256
942	180	1118	480	550	262	536	504	286	198	238	508
424	594	432	430	374	196	570	646	294	248	380	404
584	528	598	546	484	252	860	252	150	236	328	670
346	620	474	286	388	212	356	360	228	328	348	542
436	256	628	770	264	382	300	176	254	210	328	376
520	268	464	548	430	270	368	718	356	326	358	292
516	458	524	216	226	306	676	270	280	168	730	400
558	642	482	206	248	290	600	142	168	456	642	416
732	238	536	456	370	268	370	188	576	292	544	492
524	318	772	672	232	478	476	218	278	256	632	192
208	452	458	404	360	192	576	618	344	304	332	290
182	390	696	558	412	474	452	720	348	320	436	470
1006	260	1316	342	590	522	600	506	194	462	376	152
268	702	620	282	330	478	708	248	238	172	288	384
592	194	486	464	324	400	270	540	172	174	212	250
892	296	702	460	326	166	528	256	172	352	330	182
574	872	962	640	280	294	470	514	340	306	372	658
426	616	570	446	322	266	310	644	502	462	432	466
368	338	864	186	308	216	484	480	416	222	142	466
606	412	710	156	392	280	262	262	512	442	314	554
842	548	922	372	310	392	834	536	150	334	590	324
318	580	822	550	340	308	714	246	170	484	354	166
836	432	1022	782	344	160	238	228	382	372	288	492
486	708	1160	696	530	448	348	592	260	254	236	230
324	612	772	282	272	326	492	308	170	202	502	218
580	508	778	480	384	388	486	478	470	382	694	322
578	666	568	476	368	348	606	256	228	290	354	384
270	866	1290	494	158	224	742	302	190	454	396	360
200	542	604	274	328	432	208	254	284	352	776	406
462	464	514	612	514	414	582	210	212	230	286	412
852	464	1076	1404	654	310	284	504	306	544	266	218
430	882	382	1100	560	378	280	628	224	396	516	154
580	398	808	318	372	520	678	380	226	184	370	188
1000	782	364	614	490	300	406	430	144	172	260	316
636	436	870	418	436	346	368	532	224	170	560	478
704	180	618	576	348	280	218	308	308	184	996	422
614	748	506	530	290	324	418	416	182	546	376	402
686	1226	680	698	374	394	808	386	508	178	514	646
500	810	466	574	238	302	478	484	224	414	334	546
492	650	252	462	182	170	580	308	504	208	254	394
814	572	732	162	354	218	586	234	408	274	516	546
596	220	294	782	596	418	300	488	208	454	500	292
786	710	560	342	370	622	214	482	326	326	616	290
422	1016	842	538	274	480	692	154	330	224	256	408
404	162	732	988	314	318	506	656	270	604	632	478
148	248	726	760	264	256	508	746	418	364	488	252
550	488	572	424	236	258	1056	340	306	206	258	392
472	870	740	382	272	210	688	716	184	188	388	358
668	662	1006	818	346	204	228	280	252	210	440	444
370	284	744	496	830	370	386	164	382	150	586	330
454	400	1636	492	368	366	386	378	282	486	392	436
604	404	588	290	556	328	534	446	174	516	240	186
658	624	188	698	160	410	164	558	312	222	592	206
612	878	516	938	382	236	692	326	236	228	220	548
358	376	706	548	552	230	574	552	150	342	266	472
374	644	576	562	284	226	674	256	232	298	236	250
162	348	418	486	386	262	790	378	258	230	638	336
768	508	558	1066	738	374	404	284	276	510	616	218
604	908	1092	496	282	436	464	272	176	402	166	144
552	506	406	238	228	412	608	174	184	264	190	350
398	590	1128	910	372	204	962	466	210	158	198	566
548	792	1036	1398	264	336	412	420	216	210	254	550
304	266	592	1214	504	266	412	410	510	212	290	214
710	456	654	210	260	268	390	330	558	450	322	494
652	526	214	350	212	354	566	468	358	382	608	434
332	496	560	526	418	428	276	172	250	248	710	370
378	254	486	670	412	420	696	364	202	362	384	206
674	736	1012	870	242	352	192	478	480	196	448	392
604	600	1230	682	306	346	720	156	218	534	476	264
426	1018	370	622	460	374	448	722	194	226	578	486
360	700	708	406	340	402	518	232	288	406	514	216
972	274	922	874	530	298	846	308	256	450	412	576
374	696	582	936	366	346	542	362	288	166	222	540
716	644	912	492	484	326	480	504	226	266	440	438
440	766	1214	634	492	412	424	182	546	452	400	200
602	546	218	316	306	592	484	292	162	200	438	366
310	460	610	654	296	364	434	390	156	204	530	356
502	446	638	408	550	214	340	440	284	440	392	440
644	548	644	520	674	302	616	390	348	214	316	208
324	946	726	604	330	214	600	592	270	234	282	300
516	656	974	722	252	244	438	202	260	218	420	266
370	644	562	532	582	394	510	520	254	452	338	624
634	580	608	558	308	278	438	462	204	242	576	296
982	636	354	442	404	264	484	706	204	206	208	332
476	226	1076	1030	222	560	312	490	542	206	218	444
492	668	832	760	320	614	330	228	420	256	430	646
1116	1076	510	1648	244	250	532	230	182	264	188	182
560	482	408	268	324	316	352	510	230	174	648	606
536	490	866	630	598	254	242	160	502	266	354	234
244	518	456	262	592	578	406	286	258	174	212	448
448	596	1054	586	300	304	488	370	310	240	276	330
654	524	1022	466	336	416	288	620	384	196	226	230
494	872	576	480	390	380	286	384	554	322	320	416
846	386	404	448	210	598	410	386	214	270	432	356
608	924	1286	476	350	238	196	254	222	376	264	598
560	1112	626	432	228	276	652	302	196	270	266	260
216	358	714	350	262	374	606	362	254	312	302	544
536	474	1010	618	436	242	654	456	374	200	400	276
522	518	612	458	478	316	564	386	288	376	552	360
646	546	472	312	390	176	206	416	218	280	570	778
614	348	394	384	388	516	336	482	224	302	630	178
662	818	1076	578	576	478	560	724	476	204	354	560
482	932	490	368	318	510	330	502	214	342	272	436
618	406	480	212	514	378	832	604	376	188	152	534
564	408	1028	520	230	430	736	168	206	192	346	336
304	434	418	596	354	234	346	212	382	324	532	148
248	572	322	270	214	210	712	294	278	234	292	444
514	596	230	496	232	184	340	312	306	212	616	446
762	544	1138	780	364	272	394	282	562	504	810	368
480	584	326	696	214	440	722	582	584	198	276	182
610	470	200	492	238	458	658	370	272	554	584	276
576	596	1056	754	252	406	654	522	140	428	252	256
478	714	962	520	486	260	682	480	154	190	516	510
492	766	450	688	530	220	598	382	206	206	238	252
524	630	1030	504	570	274	542	488	588	222	382	384
402	602	974	580	312	572	404	168	212	210	502	646
1064	312	480	258	502	466	616	448	262	176	202	254
706	310	318	328	208	332	478	144	294	236	578	344
534	652	1016	586	292	602	790	518	190	240	502	326
1090	304	406	438	168	224	846	604	288	288	306	350
432	668	310	798	416	550	686	374	224	182	962	240
520	464	908	792	592	374	166	366	238	266	386	210
540	432	568	210	732	266	252	326	214	252	338	310
456	866	798	462	230	374	750	276	244	236	646	232
596	310	1032	776	568	436	554	230	200	330	420	216
860	614	662	758	228	556	512	264	494	326	486	258
590	480	726	834	246	224	742	706	232	254	514	246
992	456	618	534	402	478	660	426	316	244	316	700
218	318	234	1196	454	228	462	612	312	184	422	252
394	406	692	702	444	606	332	474	154	262	292	176
634	836	1140	552	196	376	436	408	430	172	408	476
192	468	544	864	386	160	362	470	374	574	268	352
216	610	1070	584	280	228	642	322	468	306	290	222
794	498	206	448	224	498	370	486	430	350	306	170
418	610	738	340	246	288	772	428	230	220	446	368
412	546	872	414	500	396	214	552	158	208	282	412
604	604	968	930	252	482	250	366	388	238	590	230
562	602	564	650	402	390	394	322	376	262	378	514
738	358	614	558	214	316	448	180	254	224	146	152
530	482	620	660	440	368	396	394	198	574	368	256
268	960	1140	564	762	494	332	622	420	250	234	246
782	390	774	636	144	440	394	284	206	238	186	322
848	592	1700	434	344	474	360	276	214	276	200	424
422	334	892	402	224	348	516	268	182	184	516	242
732	432	456	1382	166	350	350	394	202	302	300	228
396	520	866	614	300	352	448	316	202	284	506	214
672	402	606	398	400	288	230	424	242	304	324	322
314	470	1160	474	298	322	418	664	234	598	566	218
672	314	506	590	214	192	296	196	340	240	160	366
1298	456	620	310	218	218	550	346	202	212	248	400
782	408	348	756	248	566	350	518	226	378	264	528
390	340	858	630	462	320	460	376	254	168	196	502
612	308	584	248	376	308	698	246	156	406	224	338
400	680	264	220	514	198	930	412	386	294	518	162
544	796	428	674	426	330	260	550	228	294	374	556
460	556	494	474	374	282	432	530	326	202	184	434
680	554	300	164	270	448	216	432	356	404	294	280
390	476	728	254	678	590	290	436	414	202	288	210
740	298	560	260	680	326	802	650	344	290	316	210
460	438	868	332	536	252	466	520	290	226	406	148
596	676	684	316	202	300	910	274	330	498	498	496
506	504	442	1510	280	500	392	200	168	218	782	502
500	478	250	150	652	282	866	428	164	220	404	186
574	550	908	810	198	240	430	660	150	360	620	530
566	1240	462	152	250	426	356	426	490	454	556	234
658	386	882	308	518	338	316	350	474	420	484	636
540	490	812	966	432	352	610	298	154	244	212	230
410	336	732	498	282	234	470	396	516	262	450	154
370	1018	1168	360	298	256	626	320	168	162	430	562
658	632	560	590	390	250	568	436	292	246	684	190
498	490	430	376	456	238	634	190	566	174	330	216
606	272	830	286	436	318	536	342	382	176	332	248
634	144	468	634	218	382	302	426	216	184	450	362
588	510	494	822	310	554	296	610	400	352	514	376
318	758	668	188	656	276	332	426	368	238	554	376
590	658	588	682	264	362	486	246	470	268	588	296
602	632	526	226	356	238	418	632	270	264	360	566
596	870	764	244	606	398	364	746	150	200	666	294
358	382	536	222	608	222	382	278	414	216	392	142
544	398	612	332	168	190	624	268	166	270	252	252
924	694	822	346	310	260	296	500	338	188	298	470
494	448	406	404	416	428	280	194	320	576	292	280
466	710	574	914	300	330	404	338	1472	398	458	346
268	342	674	444	348	618	438	548	190	470	250	306
512	186	898	416	308	518	270	590	278	236	594	232
506	488	402	204	506	254	510	504	312	226	476	268
504	984	584	750	306	256	304	450	442	160	298	222
824	460	770	344	660	208	408	300	612	482	536	264
374	856	470	316	258	478	614	236	356	324	402	364
364	878	258	532	424	366	176	260	172	170	238	312
296	570	582	424	208	162	482	348	412	308	194	566
626	484	806	410	392	476	418	230	220	254	392	554
616	606	880	660	204	304	692	392	148	212	534	358
286	594	526	960	442	482	630	546	482	158	240	360
562	386	564	1160	360	304	508	266	482	346	398	210
368	620	850	562	364	400	460	594	360	180	318	156
696	604	1014	304	266	464	370	264	512	248	518	160
890	640	506	392	394	372	602	484	164	142	376	224
734	628	554	466	390	498	620	352	322	294	246	392
638	1040	440	454	590	490	470	634	188	184	332	214
386	354	406	428	158	482	352	360	412	256	262	734
448	616	652	318	144	234	318	316	316	316	412	328
818	660	590	664	210	658	422	246	290	376	410	200
536	510	318	1056	664	364	506	500	232	194	674	324
866	488	1302	720	348	564	444	436	348	166	600	286
374	534	1026	338	258	230	398	574	184	214	592	436
762	964	1010	494	394	312	730	346	146	256	184	348
620	450	278	686	304	202	652	598	270	254	284	238
338	430	972	440	512	448	578	270	468	212	286	452
602	822	1022	586	254	228	666	198	166	578	400	336
692	476	500	576	356	216	732	494	158	190	198	298
658	248	526	694	202	330	444	556	172	558	260	476
844	592	1348	350	298	672	240	280	212	202	274	238
422	608	326	242	188	324	268	348	308	320	748	270
206	750	190	562	240	212	284	594	254	522	348	476
150	288	442	578	336	234	424	202	154	256	326	572
636	464	510	482	430	228	574	464	358	206	656	262
544	374	564	236	342	168	252	648	506	214	466	590
432	444	732	864	860	182	598	294	226	178	662	228
390	628	564	420	288	448	448	220	492	250	414	188
746	274	336	346	774	600	416	464	264	474	592	210
606	414	608	454	260	632	178	448	204	270	324	580
494	312	1236	588	550	334	332	512	564	280	500	366
550	332	538	438	604	220	800	632	170	348	358	244
496	532	692	484	250	280	574	270	292	396	588	698
568	596	494	410	600	470	864	144	538	228	182	292
532	468	510	464	496	642	436	434	278	248	216	250
670	738	800	590	392	262	444	174	210	304	502	482
1018	392	436	152	508	260	398	716	178	170	512	174
320	324	934	486	520	252	614	460	262	224	188	382
324	404	1094	352	430	164	294	772	278	526	424	348
426	180	974	648	406	342	754	450	308	188	344	424
628	176	1054	408	360	422	932	424	210	254	240	406
684	792	678	904	508	186	446	206	412	236	252	426
420	514	812	382	310	240	236	424	456	226	340	180
760	512	1402	1078	304	336	758	670	308	416	292	182
874	1060	784	696	222	270	544	212	264	292	318	404
566	360	420	1304	176	286	428	270	284	366	532	410
322	466	472	1226	484	516	700	418	338	498	438	276
870	430	430	896	366	778	590	560	302	284	204	302
698	628	592	208	410	282	388	220	148	338	276	264
484	456	676	220	198	328	450	738	318	246	574	436
844	646	490	192	532	456	596	446	204	350	264	248
780	406	1002	578	240	258	384	164	274	372	440	410
620	578	946	418	426	142	458	628	588	154	614	388
428	624	150	352	518	310	500	384	492	348	188	402
740	648	1196	494	564	478	198	276	446	516	332	408
276	282	988	158	178	372	444	386	272	394	446	262
386	222	1028	220	578	360	258	160	196	250	340	174
626	542	988	604	226	210	292	348	274	220	190	276
628	284	642	300	174	202	422	376	318	192	300	316
834	478	800	502	474	488	488	192	270	388	310	450
552	264	856	652	488	418	488	454	338	204	172	258
428	296	1148	688	422	422	628	530	442	564	326	172
350	770	468	854	250	420	694	668	268	358	218	360
244	650	450	556	420	466	688	306	382	376	220	260
620	506	522	580	300	816	156	442	338	206	284	366
334	226	914	430	358	508	434	524	492	256	494	168
372	394	482	778	158	338	670	284	330	192	344	202
794	596	532	190	568	284	396	162	230	168	354	210
310	360	1614	300	372	158	458	308	200	548	210	242
208	592	154	404	516	266	234	372	584	212	366	554
890	700	668	846	610	610	466	190	246	218	412	706
340	302	1112	452	282	298	716	388	300	152	354	326
560	948	1230	446	456	240	600	344	242	460	260	460
308	806	494	1262	184	362	462	264	392	332	542	326
624	1190	780	450	442	238	754	308	276	432	222	412
1068	762	346	312	342	310	450	204	434	244	292	434
610	508	1202	660	522	316	216	638	260	484	188	458
702	692	816	854	450	350	338	176	532	292	416	586
292	724	558	164	366	202	178	628	532	362	446	274
574	652	428	190	500	174	468	368	304	202	216	186
426	314	904	414	398	280	390	326	280	250	620	210
384	498	1018	778	256	638	212	846	354	188	476	170
1018	496	632	158	562	462	432	1216	232	310	436	364
294	732	636	648	438	488	692	422	474	268	292	546
906	466	1496	316	220	170	234	564	252	484	558	440
300	592	396	288	236	420	312	452	482	332	388	320
840	260	478	802	756	424	672	528	238	284	170	354
618	254	606	830	368	494	622	402	484	442	384	252
608	550	466	270	204	210	500	158	150	288	334	442
722	500	390	716	414	294	690	326	148	190	538	392
760	636	380	1248	180	326	374	216	670	192	310	224
498	328	626	376	464	616	332	712	240	382	332	208
572	452	812	848	290	258	510	160	284	364	322	480
594	386	696	478	606	290	284	144	398	204	198	364
264	874	946	780	454	614	286	362	508	192	364	264
574	608	776	306	696	470	504	384	332	478	338	218
552	832	766	818	470	546	434	440	414	248	368	390
372	534	944	522	436	156	484	464	246	204	654	232
608	556	444	630	436	220	456	644	400	184	304	326
538	676	186	480	166	388	224	436	374	276	734	148
928	624	264	1440	234	682	168	286	198	202	376	192
756	360	284	842	282	170	424	384	418	286	432	438
822	826	546	782	528	572	558	298	302	144	206	480
586	462	1112	498	250	568	580	202	396	396	394	404
530	468	516	790	514	550	698	384	550	228	308	264
512	500	1372	514	230	272	402	268	302	188	258	238
636	408	622	476	388	478	748	422	352	190	708	568
754	400	950	470	208	436	180	224	178	346	582	272
638	424	602	354	218	378	334	504	304	656	450	316
574	866	1264	564	422	244	394	276	630	556	614	546
496	648	350	372	296	262	344	638	390	170	538	488
914	580	542	482	268	746	206	532	254	234	596	472
886	426	582	764	316	494	488	180	432	216	348	276
452	356	586	1016	448	198	524	180	190	172	482	294
452	418	902	396	374	452	344	524	520	226	534	354
748	900	966	518	324	514	220	448	194	246	392	514
712	500	788	328	212	214	656	558	216	200	154	340
356	276	850	506	310	262	284	520	490	248	398	514
716	182	808	664	430	256	178	408	276	214	272	158
602	530	426	530	350	254	358	316	424	506	482	322
484	696	938	468	240	500	752	320	214	294	214	662
398	614	1182	350	334	422	388	448	226	194	326	216
512	470	690	702	488	400	330	470	216	326	372	254
700	376	582	264	334	546	530	220	340	242	318	212
388	664	908	354	476	680	444	614	240	326	340	246
552	478	780	272	276	318	462	604	286	298	548	284
390	546	430	512	298	432	704	190	182	286	418	278
624	872	174	640	336	430	404	544	292	216	570	346
462	686	584	408	410	470	274	246	218	168	334	342
462	604	714	216	502	486	402	332	176	510	494	426
902	522	666	676	230	382	274	394	236	432	356	208
240	316	186	448	578	418	288	260	350	326	202	372
606	648	682	738	396	466	360	642	476	476	304	284
750	642	906	566	726	232	514	310	248	270	690	300
600	536	704	756	384	308	644	294	264	374	550	488
674	1006	578	142	362	214	170	482	388	150	416	362
588	944	726	652	220	394	552	452	302	230	398	398
508	484	534	304	526	212	662	228	242	216	486	1276
250	370	758	336	582	270	314	300	420	274	442	232
212	224	992	514	352	148	434	458	214	456	378	400
1430	864	838	830	382	244	376	312	408	304	426	630
894	536	1426	368	274	574	456	330	162	440	222	260
966	146	602	266	208	556	342	296	202	226	582	436
422	974	712	578	574	274	550	328	152	230	444	318
480	224	718	370	328	390	308	154	466	256	390	608
220	510	836	352	320	252	382	334	290	156	626	540
604	186	420	448	266	618	442	624	404	562	264	370
572	532	1134	1128	456	308	372	228	326	160	224	416
322	456	1020	560	210	170	472	304	326	218	380	762
418	724	162	354	244	344	970	832	266	178	398	180
376	634	604	548	338	310	520	668	428	256	356	318
398	142	422	762	184	848	742	152	232	296	272	274
724	582	652	344	284	508	1008	410	274	198	266	284
866	1106	824	330	278	332	278	784	316	194	152	376
582	902	774	428	248	296	166	568	400	260	280	256
558	572	1142	468	498	258	314	378	344	306	228	162
680	844	360	632	620	284	242	406	356	306	354	480
322	706	376	326	254	426	310	490	158	244	208	300
558	248	366	620	252	404	520	612	266	366	632	470
392	548	234	262	222	304	590	334	220	348	462	284
532	410	176	570	296	572	150	280	562	186	294	290
592	394	932	682	250	228	556	238	342	170	386	592
456	586	1128	540	274	564	554	484	416	166	432	548
466	508	454	496	344	396	532	556	302	434	276	386
772	190	952	756	574	186	468	656	284	228	386	266
654	678	922	296	422	348	354	520	338	282	174	150
458	594	720	514	628	560	236	478	404	294	354	612
594	916	440	276	638	376	220	610	252	202	512	390
408	418	448	330	382	806	296	404	256	266	368	292
360	198	780	402	764	224	532	426	198	222	210	282
430	344	654	578	392	264	472	256	460	272	596	296
514	588	640	980	292	544	254	466	176	302	286	430
462	712	292	362	312	210	352	506	258	448	366	300
694	570	214	462	288	290	216	142	272	542	414	500
444	586	418	310	214	366	416	540	236	588	302	616
616	522	290	432	264	736	498	688	434	282	454	286
908	198	876	656	198	358	178	528	532	334	696	240
1004	256	514	746	390	284	696	434	466	334	558	560
628	578	948	680	396	300	556	414	206	472	250	276
786	558	1088	458	154	526	450	496	490	290	386	284
328	386	456	718	150	388	582	372	328	188	546	192
280	330	282	854	214	420	478	346	344	142	370	388
446	660	954	392	338	442	544	524	254	256	462	268
708	454	1036	518	258	232	476	296	310	344	518	410
710	550	1310	578	348	422	490	142	684	220	652	442
920	338	1066	302	218	278	600	338	232	216	798	444
548	1002	1198	334	464	352	734	320	198	236	242	328
762	694	548	606	146	404	670	298	250	222	348	232
626	568	910	738	368	202	480	1220	276	246	268	264
588	428	1206	576	288	462	436	208	192	424	424	296
622	508	400	222	184	442	314	380	434	240	364	594
620	392	888	390	354	602	378	672	202	228	328	460
556	752	864	374	450	258	424	368	202	260	388	414
656	492	536	1168	536	218	550	522	304	240	302	532
490	330	694	386	226	460	714	516	162	544	332	198
534	676	178	698	516	326	194	626	332	226	448	154
842	718	276	466	304	328	536	514	454	422	438	266
764	300	590	450	176	448	540	648	252	184	212	254
854	574	616	528	496	390	552	812	404	238	730	226
480	204	912	746	340	226	434	498	186	348	348	464
214	596	558	1026	188	426	594	224	422	144	302	392
172	666	876	298	830	568	584	408	324	306	964	700
414	536	1156	452	306	174	358	212	270	248	340	462
496	720	838	734	210	216	430	232	196	218	458	274
626	416	752	624	378	208	666	278	542	234	154	632
754	314	524	812	230	472	542	270	540	234	412	456
536	728	496	450	328	154	326	428	224	192	194	466
188	614	928	982	210	272	424	340	170	396	420	218
550	404	978	738	428	432	280	494	482	288	242	584
340	624	802	762	390	206	400	362	432	446	190	358
626	1450	438	790	300	224	232	530	280	264	160	266
406	558	528	672	548	278	660	354	308	464	296	436
598	210	626	260	362	252	148	264	386	290	282	340
520	210	566	850	260	408	216	388	270	166	228	316
936	646	1104	444	582	178	354	216	354	228	804	492
246	518	892	186	238	546	424	526	238	174	504	390
910	372	362	602	404	252	366	454	212	242	270	176
580	282	414	640	180	566	282	454	568	170	388	432
494	524	862	502	462	270	360	388	204	352	460	442
710	772	1304	756	404	458	328	398	186	386	520	176
530	180	678	196	424	154	344	298	214	214	510	362
636	472	458	1150	328	206	370	164	486	288	586	518
902	558	974	388	378	188	146	244	206	288	320	536
770	392	668	240	322	260	364	552	192	360	396	308
370	346	1096	560	172	652	674	340	162	230	444	528
480	408	630	720	374	392	578	290	300	250	504	464
564	556	1456	354	504	456	368	234	292	280	238	438
408	582	712	500	320	460	616	512	162	172	234	232
406	484	522	406	206	252	388	334	152	206	158	156
524	356	782	418	268	522	360	504	536	240	418	180
300	326	194	454	174	276	224	360	154	238	398	180
600	368	178	444	356	468	338	174	262	188	638	494
298	226	284	496	608	168	352	304	384	246	884	300
496	310	950	558	310	612	532	374	294	332	500	458
546	556	286	422	298	316	502	196	204	260	270	336
290	260	732	234	428	506	390	496	460	280	428	280
422	528	1426	652	426	456	406	498	274	298	500	362
446	556	762	510	276	624	798	460	290	460	366	178
478	560	1370	532	738	522	580	356	360	472	594	470
598	492	810	482	194	204	236	446	520	428	588	228
892	456	708	404	400	556	450	366	434	454	488	232
462	616	792	492	412	326	366	488	252	306	350	582
550	488	330	594	502	188	922	750	212	162	158	552
544	262	522	952	500	476	248	334	208	344	234	382
706	586	578	812	552	394	596	352	298	234	456	248
214	616	404	798	316	382	316	244	160	266	652	364
498	528	232	556	144	288	404	326	284	142	680	174
304	394	182	394	258	568	540	480	456	398	628	412
276	478	916	494	228	530	416	284	270	234	372	190
722	564	1106	372	508	524	162	510	156	438	152	202
936	542	862	412	500	228	578	264	182	148	320	354
418	596	190	532	300	500	670	410	262	346	174	360
498	524	1188	850	220	394	820	390	152	196	986	498
690	518	436	398	388	400	676	250	470	254	546	550
272	582	1146	302	186	312	180	348	180	216	672	446
594	336	832	754	230	430	600	332	274	284	256	340
502	454	268	452	208	254	208	182	216	214	174	260
642	452	898	746	372	572	320	190	210	376	568	184
294	288	404	430	368	458	448	410	208	150	370	328
748	348	930	760	456	144	304	210	270	194	204	292
632	472	936	400	508	232	380	626	260	408	610	164
332	612	936	550	392	404	446	244	214	214	196	326
822	864	460	250	278	516	452	528	216	466	512	184
510	604	528	484	450	320	720	196	450	222	296	336
658	376	492	674	688	522	386	310	188	264	264	308
634	334	992	634	536	468	394	688	182	616	540	566
532	194	866	214	428	226	584	286	224	210	216	188
424	472	772	204	186	156	358	450	252	358	508	418
580	408	148	978	340	430	1008	204	358	350	476	494
534	186	568	608	180	184	298	308	286	258	620	618
444	436	498	532	644	440	162	328	266	238	248	186
498	346	460	220	482	238	574	282	178	312	396	278
810	232	1340	642	362	342	256	526	168	514	554	152
400	1286	628	856	280	192	218	206	178	168	454	248
746	492	520	488	482	290	456	568	258	418	626	276
576	670	262	684	508	470	660	360	224	356	280	224
902	506	1084	364	530	258	814	148	304	236	482	194
416	236	826	294	578	290	548	914	632	552	218	324
628	182	788	194	182	284	278	586	240	324	440	470
808	1076	202	216	254	266	658	510	314	310	598	148
726	588	282	442	388	296	692	284	448	278	348	208
662	522	462	286	330	408	422	396	252	248	200	274
634	660	982	372	182	340	266	518	234	270	210	404
504	500	404	606	478	356	804	1016	572	602	314	334
762	478	960	302	192	222	254	332	208	202	442	384
492	578	410	396	174	306	588	256	524	534	462	276
416	748	672	482	408	572	328	600	460	292	610	530
650	420	606	298	510	338	324	654	382	210	340	220
312	644	260	1176	234	182	816	510	250	244	358	234
296	612	1102	444	294	188	686	368	474	290	314	536
214	452	364	260	160	554	608	272	514	442	412	504
592	282	612	1078	268	274	556	380	568	210	316	264
628	382	746	658	390	272	578	230	502	324	150	142
618	888	484	276	530	200	626	720	508	178	394	308
366	816	208	360	398	320	704	242	538	516	396	518
412	980	854	442	540	290	646	618	562	310	236	406
546	398	1722	824	346	544	276	324	502	404	254	164
772	390	360	692	524	152	452	408	496	288	382	248
306	534	652	340	186	262	576	168	282	178	380	196
614	674	626	396	564	476	742	808	184	324	820	584
530	628	296	716	296	432	600	338	358	486	286	448
272	478	830	418	374	578	440	518	270	160	288	380
460	644	390	390	488	466	518	160	162	502	272	192
488	598	192	154	370	324	330	480	496	236	266	500
616	398	960	582	406	536	836	304	164	250	374	768
730	252	404	574	286	418	970	252	368	368	522	352
422	632	506	648	324	514	422	384	678	386	580	308
682	814	350	772	310	554	444	502	362	170	386	890
370	828	1118	516	346	186	378	498	306	250	590	280
248	696	776	346	230	258	524	886	240	274	416	220
930	974	862	458	570	388	506	428	458	220	356	364
620	312	584	184	464	468	286	526	602	460	486	376
498	678	632	556	570	274	640	192	182	226	584	430
454	666	692	632	336	588	486	606	246	366	502	222
510	1152	1028	762	452	210	500	632	194	232	304	236
324	392	504	246	378	470	224	284	254	158	306	170
520	388	150	788	266	292	416	232	268	222	278	514
894	306	522	400	186	230	194	376	322	490	382	590
186	318	586	708	264	478	480	598	268	322	184	432
414	694	1158	596	482	236	392	190	390	422	180	262
398	838	352	906	390	242	154	150	466	158	392	154
646	390	1204	624	634	346	324	356	286	324	202	332
840	666	610	436	376	512	588	216	290	266	178	142
376	584	740	286	398	300	756	470	196	190	242	342
410	190	988	298	292	502	200	356	328	318	152	286
836	746	1190	384	290	322	582	290	182	286	316	360
330	350	988	492	336	242	436	278	494	184	204	274
526	896	556	672	422	528	284	440	294	220	616	442
546	408	404	1040	226	392	346	286	550	384	224	294
456	556	1286	318	232	374	462	414	570	326	356	206
752	376	524	364	216	152	624	556	174	342	290	322
556	752	518	908	710	542	554	244	340	250	370	400
624	242	648	908	276	318	488	194	214	316	646	216
270	148	654	240	396	260	490	282	272	418	416	152
666	388	874	736	254	230	290	392	170	214	502	306
742	558	806	742	250	612	608	522	346	250	300	336
576	606	814	518	444	448	674	470	406	552	502	242
656	718	656	534	328	230	232	290	244	254	438	404
496	962	806	338	534	632	472	372	234	268	384	164
364	950	1102	306	228	272	408	276	310	244	208	342
644	422	456	566	444	204	616	582	490	284	370	480
754	694	762	540	152	232	338	278	232	164	698	410
210	518	714	516	496	286	482	204	272	228	310	208
248	536	748	998	158	466	328	486	196	466	690	330
562	420	490	172	260	248	332	574	422	204	928	304
482	466	266	488	198	596	314	154	324	410	418	540
564	464	860	478	358	218	346	818	170	314	324	374
334	334	366	298	352	482	642	704	148	200	306	318
258	672	596	954	340	346	416	500	188	212	222	328
276	582	828	382	250	280	622	356	318	254	384	364
828	346	318	338	362	310	798	264	362	554	460	524
614	776	186	636	490	248	440	196	362	164	728	558
324	618	710	552	484	160	738	524	254	448	550	282
454	622	148	634	300	240	548	312	304	308	538	216
148	534	418	184	632	216	394	196	202	260	250	388
474	846	292	672	666	246	404	328	374	256	424	302
672	402	550	310	414	492	500	272	232	218	730	248
330	826	460	384	322	426	464	562	232	214	372	216
764	516	144	796	862	390	218	416	352	238	320	150
598	188	1038	908	376	438	692	522	328	204	524	214
660	316	992	546	430	474	588	420	290	348	198	278
312	350	1186	224	318	176	358	280	392	270	488	270
692	700	802	700	224	236	548	558	406	234	278	398
864	346	644	644	310	348	610	362	320	346	532	330
482	272	440	518	374	286	260	488	492	366	294	472
746	260	434	396	532	196	306	642	154	308	598	232
524	566	898	578	488	158	536	316	426	614	352	454
452	452	794	812	222	328	590	538	292	246	278	640
512	874	678	338	336	380	290	346	284	550	764	324
732	314	954	380	454	330	572	292	296	242	222	548
862	718	468	448	570	288	530	320	338	270	244	478
336	474	388	800	230	480	674	512	152	266	228	440
490	734	898	914	372	358	428	350	298	174	208	164
646	618	662	728	492	500	680	306	142	284	526	234
480	334	614	1144	290	182	482	474	178	214	560	254
294	620	358	350	412	332	582	546	606	318	282	304
560	630	168	478	282	312	538	732	444	376	574	234
400	260	670	260	328	376	670	488	228	462	682	290
584	488	498	710	452	234	170	660	340	312	756	564
418	234	466	270	654	688	308	404	158	426	226	284
262	454	834	416	356	504	704	478	234	212	428	630
410	524	610	202	242	400	294	402	474	154	324	280
536	590	594	184	830	252	460	436	462	186	236	278
668	614	436	506	508	252	456	490	474	206	686	292
534	398	924	518	440	252	282	374	150	296	196	364
650	218	914	384	586	250	720	438	388	308	504	230
656	670	520	598	926	184	458	228	244	592	768	372
442	466	466	670	422	402	932	358	182	222	226	298
530	532	448	304	220	516	280	156	214	342	310	228
548	244	946	560	364	402	830	336	314	200	384	304
558	844	832	808	522	372	492	278	234	510	160	472
542	874	910	208	452	322	472	496	316	394	468	416
706	562	800	304	376	602	664	644	212	562	194	506
514	476	764	1272	364	366	384	560	256	252	346	340
482	660	160	258	166	244	732	490	148	246	246	194
378	540	1008	888	430	276	312	676	216	400	538	200
516	934	1310	582	528	224	602	468	272	478	394	226
526	706	1422	1000	156	298	788	180	514	288	350	606
674	630	408	452	206	342	274	502	200	242	600	216
716	374	1462	500	724	386	404	336	296	366	214	308
638	544	940	512	240	282	390	646	460	408	416	422
662	546	888	472	184	436	736	280	444	276	334	192
566	314	682	508	376	578	494	398	160	158	454	440
460	1380	990	488	252	682	600	494	478	178	1044	340
398	480	868	660	300	286	160	336	312	218	524	218
906	702	572	414	266	378	662	514	232	426	484	458
516	330	536	350	280	374	280	270	264	226	324	542
648	200	1010	892	224	308	382	292	270	464	272	288
510	158	1454	680	238	512	416	260	192	586	480	564
664	1212	1492	576	586	562	424	170	500	496	356	436
746	596	426	594	508	200	334	326	374	434	202	464
236	668	840	442	246	160	810	166	366	402	502	316
738	538	500	508	302	258	744	594	206	508	328	552
206	692	648	370	538	288	198	520	194	354	428	378
398	388	478	472	474	250	260	494	180	310	582	318
170	494	212	180	286	394	318	534	402	214	398	148
218	528	1018	850	308	330	452	150	210	300	336	200
894	326	732	698	822	502	366	304	230	252	232	156
394	784	984	794	354	636	516	440	366	388	308	410
422	488	804	724	528	552	746	484	256	392	264	224
668	804	1636	428	216	198	434	798	234	392	466	316
526	452	526	292	458	292	848	756	542	250	330	466
774	860	1156	358	266	380	198	750	592	300	228	210
472	870	440	246	670	444	514	642	392	186	382	258
814	580	836	738	516	296	512	510	166	272	320	278
328	348	632	446	488	218	456	444	530	334	594	336
630	876	554	432	592	570	542	252	598	190	292	340
596	636	838	582	182	332	558	386	146	292	216	248
584	520	796	252	214	312	434	434	234	388	578	340
820	596	198	564	220	334	606	242	482	360	280	712
368	766	354	572	1002	200	648	542	242	198	506	508
414	632	372	476	652	302	188	422	208	176	482	474
408	816	332	590	378	264	802	348	594	174	582	280
354	354	676	708	178	362	602	672	314	302	654	250
620	758	482	566	370	456	290	530	492	150	614	284
642	460	1130	330	288	420	396	306	392	234	294	420
906	332	540	1060	242	412	192	302	482	230	1032	330
530	268	1134	964	154	154	364	284	428	604	330	264
374	584	890	828	300	190	464	464	270	180	634	542
306	624	516	444	396	494	366	550	204	592	206	636
380	690	482	654	324	260	572	424	580	280	298	186
508	512	396	682	178	368	550	344	222	368	226	428
472	674	656	536	212	468	498	406	152	246	252	722
668	186	1150	314	522	186	454	374	374	208	734	770
206	156	566	322	394	468	160	364	198	192	344	322
774	654	248	598	352	402	184	600	580	398	464	598
374	908	1120	258	278	544	380	662	216	294	190	280
302	336	566	492	338	306	520	360	390	300	298	350
304	478	922	308	264	400	216	160	364	186	178	190
450	508	764	312	340	354	332	454	222	210	256	262
598	338	732	368	338	342	338	428	352	298	318	540
534	276	1262	290	382	260	714	472	278	168	634	436
310	492	1326	300	506	458	358	614	390	298	352	652
566	606	904	610	856	428	740	542	296	356	694	220
526	1118	330	450	194	438	162	510	402	370	282	574
886	580	712	424	234	150	228	876	202	328	632	162
688	372	620	546	378	348	472	378	188	244	242	298
742	698	1182	770	290	376	762	426	174	338	412	426
510	638	820	552	744	642	466	178	420	288	284	518
880	512	1070	616	548	574	304	412	430	454	430	174
550	316	830	172	382	308	296	570	362	222	406	270
320	380	600	464	248	194	440	854	234	244	486	338
570	986	486	536	522	318	336	436	248	520	492	310
736	418	568	248	658	400	512	502	182	334	674	412
610	484	514	370	254	280	848	350	528	502	210	342
690	506	836	584	542	442	248	454	458	416	594	266
666	718	544	596	552	336	278	464	238	462	348	326
274	298	1490	686	480	202	368	570	244	554	606	264
814	360	816	708	200	182	198	510	278	256	358	178
998	286	1174	380	420	384	616	304	334	210	482	356
240	452	286	488	358	556	608	988	216	258	440	478
310	208	394	358	514	242	548	734	524	276	272	334
814	778	958	720	536	296	408	454	536	602	490	722
726	426	794	552	354	226	240	432	550	172	520	346
566	1036	602	246	218	362	424	584	400	196	622	150
606	416	538	702	294	264	462	486	154	232	248	468
436	780	986	542	798	306	540	150	260	230	284	398
202	588	480	566	396	312	462	144	360	154	590	218
556	198	580	586	768	370	330	478	304	290	250	466
644	352	920	662	482	436	770	424	214	352	644	274
916	524	572	474	268	366	660	306	420	212	282	382
496	1014	1342	878	284	580	610	472	268	250	276	260
558	468	372	566	190	528	346	426	186	402	226	444
352	546	462	740	470	234	486	470	218	192	418	456
482	654	772	470	280	354	208	680	526	254	898	560
744	688	942	540	244	420	216	384	602	336	638	326
388	762	696	324	498	408	704	302	200	410	248	168
532	944	458	410	186	502	542	294	578	242	714	254
346	342	1078	656	208	216	714	386	210	246	522	910
538	906	700	520	336	336	206	356	252	268	248	270
318	814	410	258	318	446	514	272	400	176	148	258
624	374	1132	344	190	440	216	310	450	286	386	348
176	424	316	506	344	288	286	394	206	460	716	428
1030	678	1078	328	334	348	1180	422	288	208	632	276
736	246	552	356	324	198	274	340	432	226	266	390
432	400	342	562	324	148	162	242	448	324	580	420
616	654	1312	318	236	474	320	270	242	232	548	490
732	554	584	448	542	334	662	308	424	220	306	432
682	480	394	354	254	530	420	234	336	184	382	266
1242	290	1038	388	252	550	614	272	250	268	242	244
444	612	706	932	740	432	238	314	276	418	198	366
436	488	502	820	502	844	550	502	192	370	222	306
606	328	264	400	270	784	552	412	258	286	574	296
368	556	798	264	364	198	664	356	438	226	272	236
572	330	552	300	304	282	494	430	438	196	560	400
630	228	986	424	460	178	522	658	274	156	394	308
560	460	648	730	160	480	784	504	192	346	192	458
354	352	708	554	602	202	542	374	218	240	168	442
730	574	622	470	310	148	370	424	344	208	456	294
630	460	550	454	672	242	524	528	392	236	436	354
570	186	220	424	326	426	688	344	278	144	438	588
426	148	630	572	522	554	442	384	640	328	378	414
522	1028	528	646	672	324	450	340	332	442	314	670
622	538	532	240	562	306	530	554	144	440	378	282
524	462	676	474	164	240	224	428	276	328	442	214
452	340	1126	1012	298	284	494	454	384	150	182	502
590	188	274	492	332	228	530	280	394	210	388	428
614	614	210	436	388	396	486	326	162	318	342	308
878	362	350	216	440	366	444	474	208	362	510	624
628	440	572	1290	332	300	512	282	384	262	504	360
840	620	1242	598	240	524	364	290	246	446	378	794
368	534	854	392	502	548	234	758	244	232	282	400
268	538	924	516	236	460	334	608	342	202	376	450
504	668	992	760	304	380	554	218	256	174	374	216
510	1238	540	490	288	276	412	408	196	332	246	162
552	556	862	348	370	470	494	378	302	582	334	468
608	564	502	296	746	536	496	304	636	242	264	178
444	386	764	500	554	364	728	426	222	258	456	280
556	604	868	772	448	478	390	454	340	428	186	242
236	722	624	536	278	386	390	360	218	196	260	484
602	872	758	544	322	364	480	698	350	204	274	402
496	262	706	248	244	240	364	178	238	244	164	294
360	308	1066	844	272	314	500	382	270	156	704	248
718	494	1072	336	364	504	786	296	300	268	344	262
522	500	518	416	166	324	222	286	298	226	362	464
850	660	604	338	338	506	276	318	254	238	524	308
310	204	1216	908	304	278	508	466	232	168	272	224
360	818	430	706	380	324	564	402	516	154	192	184
732	708	614	424	516	256	736	632	206	248	202	276
754	700	380	700	188	350	472	472	152	158	460	664
440	836	486	636	244	488	384	336	420	200	230	492
378	870	434	524	548	454	734	490	334	220	278	436
768	180	404	370	236	486	446	172	312	364	614	432
978	398	168	714	324	564	154	418	142	246	370	206
176	316	1066	428	206	390	800	664	450	406	906	344
226	768	1158	538	244	546	696	374	172	288	288	454
296	710	704	150	544	396	526	184	314	304	172	504
722	642	638	574	286	274	294	304	174	484	348	266
452	602	632	644	302	274	408	592	348	642	556	444
590	402	1026	330	432	430	754	194	464	274	326	496
438	492	1048	824	416	502	708	446	172	272	426	256
666	280	1076	376	412	474	450	702	158	244	348	322
1156	528	426	528	416	238	576	384	416	206	224	186
596	432	616	616	350	650	516	256	480	582	374	396
502	1208	936	546	412	558	704	186	226	254	192	172
630	442	1314	482	208	318	286	614	200	160	576	164
272	392	430	444	154	414	604	254	400	148	198	156
654	430	1246	534	450	236	286	534	254	162	742	396
580	570	990	362	302	278	512	338	190	190	264	320
498	730	768	280	184	202	424	578	234	206	250	292
500	718	504	550	142	598	318	292	214	276	150	424
868	252	168	942	242	222	160	268	440	262	428	334
724	466	696	564	450	376	524	326	490	312	618	300
356	348	544	568	442	244	424	568	288	258	712	194
526	310	914	332	442	458	290	542	174	658	286	230
536	770	156	370	362	206	368	374	516	350	206	538
732	384	842	502	364	160	280	498	264	396	368	250
572	754	562	342	306	534	304	622	164	238	682	400
562	1044	470	722	272	436	406	638	292	340	400	158
272	356	800	488	218	308	464	342	422	464	254	454
772	832	392	546	236	390	696	518	158	288	266	254
412	454	820	522	380	524	146	272	406	242	1038	326
672	540	656	272	450	322	576	220	236	430	336	582
406	802	1340	756	368	338	294	380	202	326	274	232
964	550	442	346	436	246	182	434	222	420	220	188
570	462	504	822	392	302	470	372	444	448	308	384
786	496	1338	1238	320	630	524	222	240	354	588	486
346	326	458	1110	234	290	806	310	284	204	454	456
214	760	308	352	196	158	520	354	186	360	658	528
722	586	910	754	172	286	364	286	182	196	358	432
382	318	690	574	408	574	744	178	228	258	252	450
490	468	878	514	338	364	646	170	310	306	384	532
626	258	728	1092	288	690	312	794	228	148	298	158
1102	454	230	828	280	686	664	166	236	448	302	370
284	914	496	676	186	180	198	380	282	412	578	258
610	788	1020	1108	358	446	734	348	248	242	742	246
150	810	380	874	282	546	410	340	580	482	558	174
680	484	840	358	362	444	316	298	246	358	476	450
404	320	810	660	398	368	268	294	310	242	446	414
254	354	486	900	524	466	296	322	134	430	288	264
784	434	870	400	242	292	338	296	318	228	662	600
388	406	438	248	430	504	352	614	410	170	404	322
1002	574	860	794	476	172	642	756	298	198	428	248
292	574	794	944	270	246	528	288	288	218	304	370
774	672	806	780	542	456	394	432	314	194	392	184
306	500	554	390	306	390	542	530	164	208	262	378
604	438	352	266	556	258	274	280	326	206	346	610
402	470	250	932	374	542	780	578	304	460	216	200
630	436	150	838	572	302	456	220	454	244	752	210
796	292	954	574	318	476	398	480	256	250	238	192
908	336	334	412	448	284	466	216	228	218	390	186
642	526	1342	1228	222	152	432	294	554	320	338	180
768	690	464	976	142	470	168	400	436	200	696	474
906	518	732	460	270	416	394	386	144	502	482	344
338	584	674	576	372	312	316	470	198	438	386	420
662	434	862	600	332	148	422	484	230	530	562	362
354	770	542	758	508	302	396	382	278	350	534	380
352	512	992	520	370	434	402	344	242	222	348	420
406	600	454	372	398	376	318	480	256	256	566	262
646	360	384	224	180	240	240	498	366	248	796	586
276	446	836	530	458	196	506	522	282	200	348	158
508	672	152	446	444	270	264	468	326	308	510	186
478	638	314	442	310	208	552	206	572	574	312	334
630	526	928	452	284	572	410	482	414	212	156	262
626	482	314	388	272	236	526	312	506	548	476	600
426	572	1104	360	436	188	234	150	168	444	364	310
794	816	662	1010	224	496	328	474	180	148	200	166
514	426	532	888	440	438	422	490	274	536	278	314
798	350	394	774	350	248	206	426	214	398	290	448
730	496	1234	294	604	464	314	444	394	184	352	408
832	454	356	844	274	296	330	274	472	156	512	470
474	460	698	474	326	354	476	576	268	378	628	152
570	478	580	824	220	648	340	174	180	210	226	300
556	558	914	366	324	332	154	308	342	162	354	486
644	324	602	220	250	556	680	604	386	550	424	232
552	166	898	352	480	276	288	236	268	556	340	504
652	570	994	434	274	532	824	318	288	220	186	370
522	740	1184	494	248	656	454	512	190	326	560	370
522	590	976	536	616	646	508	568	362	422	330	368
742	176	1284	390	442	160	776	786	390	492	558	456
506	604	452	394	596	200	504	206	450	206	488	224
560	204	464	438	366	554	166	176	568	480	346	356
420	550	1274	650	284	444	428	214	824	564	232	544
190	356	778	454	436	350	298	210	168	414	220	462
554	430	886	544	378	456	804	566	354	254	564	378
656	838	1226	1044	186	454	636	424	244	356	484	424
336	742	910	388	440	568	572	714	202	338	684	292
798	560	1634	528	394	532	480	330	492	470	382	222
568	240	758	768	148	302	222	532	164	436	746	326
514	452	462	656	250	292	354	582	284	286	800	420
644	852	1108	370	470	330	498	768	268	522	650	282
308	526	446	398	560	404	954	376	258	196	1004	184
526	722	634	760	190	312	182	484	154	180	762	418
584	668	834	146	238	528	770	182	438	214	294	374
620	864	472	422	502	298	1012	584	418	164	488	156
718	280	1466	846	234	418	464	452	220	246	292	596
622	370	660	154	304	496	354	612	484	600	368	248
474	914	248	662	292	520	582	532	188	342	170	370
810	480	1070	414	300	482	736	198	366	178	248	312
572	694	628	680	328	350	688	356	274	296	340	196
616	326	760	588	464	562	304	494	264	532	578	316
668	328	934	548	296	450	318	458	282	300	156	304
446	576	1716	326	486	272	150	214	282	376	658	338
566	454	894	692	412	320	246	494	188	492	440	240
532	308	1310	468	196	356	318	248	486	500	744	246
578	456	476	280	324	342	252	404	220	238	542	224
298	460	814	504	186	508	392	422	468	162	312	308
516	440	676	216	154	322	652	320	290	216	302	296
786	1156	650	282	178	278	302	486	472	218	240	332
420	230	1362	660	234	456	692	314	260	194	398	386
446	472	686	704	206	526	770	460	544	540	590	348
750	978	852	200	206	312	418	320	232	318	348	454
344	962	892	608	174	212	352	380	356	504	568	248
468	416	1138	552	426	242	936	226	224	366	370	284
672	594	596	674	530	430	292	188	246	378	894	172
920	846	1042	408	410	298	318	538	280	280	504	184
492	218	668	598	226	416	336	590	262	176	316	270
768	386	616	866	464	440	580	550	148	506	184	490
910	464	814	1196	248	404	484	362	262	296	190	210
380	370	1034	372	446	596	518	436	474	192	520	212
938	338	290	332	436	300	402	314	340	262	580	204
576	610	716	192	332	498	354	224	330	448	218	420
280	322	222	526	338	268	180	262	228	246	750	358
378	446	1072	846	172	496	580	390	512	204	462	258
736	524	230	1036	274	306	184	264	578	248	518	224
486	594	748	526	338	442	168	300	528	452	552	506
626	366	1182	410	426	202	568	216	192	192	370	244
668	386	886	980	204	360	258	310	316	518	594	496
688	454	710	534	354	396	828	230	310	244	558	376
400	544	670	206	316	454	268	348	234	190	278	450
558	566	1372	246	194	142	252	148	484	332	446	470
364	344	564	510	282	232	184	388	484	280	346	316
296	600	396	442	464	242	146	462	426	574	362	172
630	658	850	594	330	204	642	560	546	332	766	694
648	508	394	874	452	418	642	458	160	250	450	360
924	568	822	520	444	146	272	156	322	290	438	1172
678	558	600	1076	254	454	614	318	466	182	404	236
780	170	626	474	276	456	344	294	258	400	254	552
782	510	922	1468	412	260	826	406	320	150	510	312
358	658	708	404	292	316	362	190	198	234	318	480
296	602	644	208	396	292	510	368	416	468	490	240
600	454	1240	330	278	604	310	378	476	476	346	308
550	876	466	608	148	340	466	160	178	222	244	166
698	300	1048	632	292	208	322	524	286	210	572	352
778	836	1122	520	260	200	252	242	332	248	706	220
564	934	858	1416	160	404	360	734	160	182	176	468
452	444	954	418	222	168	484	170	278	306	326	378
406	554	194	990	358	256	712	348	290	218	318	502
572	410	618	674	266	298	390	808	528	174	270	328
900	630	828	862	296	320	366	228	200	232	258	202
690	474	878	388	286	172	236	456	252	254	574	236
646	364	1248	518	188	506	956	448	224	332	428	340
438	734	398	232	400	466	890	420	314	242	280	174
372	832	1038	424	410	364	644	310	220	466	262	256
414	306	852	554	288	190	476	370	506	268	276	420
506	326	804	752	410	310	694	674	270	244	404	428
528	630	796	238	674	528	774	360	276	274	606	216
490	594	594	1048	662	720	416	416	406	454	634	320
558	364	548	648	536	350	200	492	556	240	336	238
476	488	632	488	160	456	616	508	198	490	212	320
674	416	958	788	532	264	410	588	180	1058	220	766
962	192	494	304	254	414	682	398	464	232	494	356
256	230	626	396	478	160	526	342	252	158	446	192
536	756	950	524	400	268	430	548	164	184	316	256
630	464	594	460	636	436	656	480	454	566	510	266
904	456	354	382	382	336	326	186	348	200	404	212
448	544	986	360	284	442	606	326	494	508	272	220
582	746	278	356	406	234	750	388	202	432	654	586
856	584	434	438	658	180	304	250	328	148	514	182
518	510	544	384	320	232	546	626	308	182	438	202
320	902	648	602	400	262	228	432	282	282	692	268
206	308	434	192	444	214	354	356	330	476	518	488
848	914	682	986	272	506	650	478	162	176	330	278
438	692	920	708	298	544	464	506	244	380	568	284
148	710	1596	622	384	280	390	290	260	202	568	278
278	582	474	654	518	422	386	492	268	330	242	344
200	326	578	220	460	458	806	500	526	148	572	242
652	258	1090	488	212	506	458	600	390	268	444	166
672	520	918	290	196	242	324	184	404	228	350	310
298	170	406	926	234	632	350	222	172	334	380	436
594	542	886	804	266	554	468	184	184	564	390	658
324	666	398	624	378	234	928	322	202	214	600	872
498	690	1126	530	376	576	198	536	248	364	388	232
576	550	788	700	350	240	792	366	302	234	522	392
424	528	372	678	792	158	210	262	168	254	580	464
544	346	500	450	146	160	558	224	286	154	402	610
806	500	816	552	304	168	342	232	234	442	344	668
382	946	818	706	464	470	668	352	304	310	426	508
874	638	564	732	376	518	694	392	270	464	180	422
576	358	948	284	556	278	344	270	272	406	438	586
688	898	504	474	202	314	648	340	556	260	702	424
492	636	574	992	204	236	218	202	508	234	292	312
544	402	752	226	614	340	424	500	224	234	478	386
650	450	956	522	296	308	640	484	236	278	548	562
560	482	546	422	272	280	380	248	298	454	868	524
328	522	770	540	272	436	226	250	182	210	694	308
392	522	924	412	470	742	378	354	158	276	482	256
760	860	424	840	474	300	432	208	238	204	916	552
784	608	500	930	258	516	328	270	230	146	292	478
342	712	596	316	320	156	506	320	166	264	242	400
316	456	846	740	502	254	220	420	240	378	266	266
684	632	830	442	498	324	664	440	592	316	298	256
538	312	1138	788	420	426	412	616	308	212	218	468
548	342	266	704	616	324	696	320	242	156	262	264
860	310	644	238	232	154	590	474	218	300	676	518
346	248	492	186	440	702	374	564	254	574	362	360
302	482	794	684	218	396	284	340	304	208	364	286
426	1270	780	448	432	348	510	434	294	508	418	364
886	332	886	992	354	312	222	938	208	488	158	468
654	408	790	446	510	636	594	538	368	456	292	284
380	552	592	378	388	530	538	196	234	246	390	170
504	688	360	300	536	582	200	832	282	192	342	380
350	556	744	202	402	384	300	358	274	142	838	260
724	724	282	1152	524	428	336	474	634	294	166	250
756	666	1352	932	798	464	376	930	290	164	642	162
734	624	668	392	414	456	1090	330	164	188	502	250
142	526	770	492	294	318	878	416	186	376	186	294
578	152	802	634	692	570	364	368	240	214	326	612
526	642	708	508	318	406	474	394	304	286	252	312
946	448	760	326	326	260	852	210	358	310	478	192
768	700	418	264	224	304	224	326	658	158	202	442
276	524	556	678	170	578	808	670	212	256	318	436
560	304	906	238	526	258	202	250	480	448	404	570
396	342	1180	470	284	164	542	452	214	534	546	304
580	1100	1122	416	394	196	464	598	424	306	204	386
486	362	1266	646	372	242	332	436	328	374	328	312
154	592	588	588	426	446	762	420	312	524	706	230
340	638	236	578	228	178	364	488	406	236	318	456
394	614	822	626	312	568	638	220	248	218	372	370
788	398	880	470	220	320	428	632	220	256	528	810
684	524	878	544	270	280	490	416	244	166	658	284
356	196	820	892	464	286	156	244	158	170	354	300
574	788	438	444	240	408	306	454	256	190	172	218
406	566	552	148	434	186	220	260	402	320	418	450
334	446	784	512	352	458	546	302	236	162	414	270
994	1042	1646	324	300	178	428	536	190	430	442	296
936	406	754	188	564	670	744	374	294	192	724	280
558	512	440	170	442	172	536	484	518	206	312	328
610	434	744	796	598	226	388	506	262	146	332	282
414	660	166	612	262	592	428	514	486	414	320	336
656	436	616	284	250	438	294	522	298	172	326	574
722	680	898	584	326	176	580	512	294	364	192	250
180	640	742	656	560	554	510	336	180	272	150	250
294	302	1134	1290	548	228	674	242	358	322	534	338
364	496	938	402	320	228	316	332	200	276	310	250
608	500	658	208	536	478	686	192	192	372	514	180
494	724	1152	920	342	174	326	488	192	362	212	372
640	508	946	690	280	190	476	450	174	198	662	190
728	422	1448	444	320	292	172	322	150	256	264	588
446	264	786	446	264	438	338	660	192	306	288	462
424	224	474	456	542	576	358	384	202	220	344	302
728	414	252	778	574	158	334	552	222	234	392	390
816	556	676	580	478	332	418	484	228	236	482	504
494	242	758	830	280	374	300	274	362	176	266	428
616	642	634	252	224	800	406	494	584	204	634	344
746	400	1192	396	626	218	170	442	452	506	270	282
266	390	970	734	404	224	162	500	228	488	458	312
290	998	1086	898	420	348	396	352	346	246	308	192
676	608	782	400	376	484	1002	358	282	486	526	614
382	842	242	326	368	268	558	586	442	262	472	336
536	726	610	420	206	324	584	358	294	234	366	244
770	620	672	506	284	320	604	424	192	534	608	432
372	620	884	780	184	604	256	558	370	230	258	546
562	400	1114	726	344	310	752	510	392	270	398	190
544	194	582	534	488	192	538	426	586	264	248	234
428	1146	490	570	352	240	318	320	418	218	316	420
1032	720	860	364	284	210	208	316	188	236	460	610
742	612	1208	246	260	466	576	270	450	254	832	438
828	830	534	560	658	598	418	282	508	210	526	312
246	640	768	482	218	312	244	700	466	342	482	256
396	610	1478	674	214	332	612	508	164	296	334	266
678	876	240	340	504	252	334	388	144	196	336	632
662	466	220	694	284	508	388	152	378	340	268	276
544	526	438	416	286	300	954	478	228	442	588	176
482	708	662	346	306	336	412	336	158	452	708	404
594	504	464	534	398	396	250	640	216	260	382	410
220	396	1332	606	144	384	594	286	200	680	694	210
572	464	930	254	320	206	396	356	198	442	698	530
386	440	1092	462	536	296	440	494	236	246	226	258
778	980	396	160	222	402	394	206	520	244	358	452
900	474	556	612	256	816	532	788	378	372	340	314
476	798	530	700	310	564	270	368	374	248	270	276
540	456	1204	596	408	336	1478	286	206	288	586	380
742	704	758	850	290	234	222	542	482	224	542	398
710	600	608	538	406	358	470	202	208	318	194	338
860	308	1364	832	388	268	596	450	778	450	504	328
542	268	718	242	190	482	484	220	268	536	150	332
446	788	602	658	456	254	414	570	296	772	374	318
668	514	858	220	238	350	142	692	288	362	386	218
442	546	522	454	188	634	600	366	296	340	238	342
476	440	390	314	160	152	506	382	330	276	410	266
378	862	780	312	244	338	450	362	216	484	474	216
214	326	268	1058	352	184	150	712	454	258	190	366
548	230	626	366	276	252	156	212	1156	406	572	366
630	334	748	392	194	338	478	364	452	170	276	468
292	400	934	188	234	514	150	410	334	232	564	290
176	286	700	226	320	598	398	440	216	346	504	280
346	218	950	434	202	336	238	414	244	218	946	420
492	610	1140	806	460	560	406	436	410	246	460	468
362	412	642	800	254	442	460	582	220	222	370	218
690	378	988	700	200	406	704	506	234	262	232	306
434	968	844	318	432	316	572	448	414	312	438	330
248	410	762	278	444	344	250	572	166	300	658	414
480	366	542	1206	466	282	294	590	508	222	480	352
766	580	854	316	266	238	360	176	222	458	224	1228
720	1432	488	434	324	358	594	196	180	294	182	392
672	354	292	574	432	308	466	204	216	290	672	332
876	420	484	432	262	330	252	206	174	228	486	322
352	834	248	228	204	510	834	186	594	276	560	368
266	1016	338	608	330	154	558	258	512	210	278	362
158	1168	626	426	234	252	354	192	204	240	412	268
464	386	224	478	548	260	758	246	384	204	644	264
486	182	414	418	282	202	270	690	198	320	384	228
440	506	394	408	252	404	656	490	730	454	262	448
460	732	1496	302	632	400	352	328	294	296	744	554
570	326	424	518	206	438	398	810	174	386	282	428
514	666	444	714	336	408	626	152	190	282	236	458
540	646	404	580	536	468	660	366	244	542	434	224
562	460	572	892	256	230	1156	266	262	226	146	404
470	344	512	568	352	404	474	364	160	198	742	268
676	666	832	584	622	226	420	386	358	568	668	274
844	804	480	206	332	304	382	290	568	164	186	246
656	930	518	620	318	270	806	490	418	334	424	336
458	786	630	338	166	332	332	172	214	190	228	362
830	922	740	150	162	246	534	296	554	172	200	410
552	658	780	404	156	532	536	254	460	298	664	168
856	1004	396	482	158	142	524	778	304	386	914	238
648	668	526	368	380	432	278	280	414	202	692	344
498	446	864	314	432	572	524	464	306	290	350	586
870	610	856	598	154	256	688	296	280	150	258	212
418	256	868	430	440	568	754	502	274	218	726	294
552	424	1140	806	554	210	350	212	236	238	218	262
840	576	848	308	538	350	482	478	178	166	322	448
476	510	414	448	840	242	1270	546	206	298	394	294
238	722	624	268	400	272	626	412	290	440	302	196
256	510	856	686	170	236	566	222	308	284	378	440
416	282	186	518	158	306	302	222	328	402	372	476
500	198	904	438	274	306	282	514	328	252	474	302
688	630	402	436	584	238	674	290	376	254	224	462
822	382	494	714	528	474	316	418	544	312	562	396
646	418	280	1020	552	340	340	578	442	344	282	414
874	788	704	750	440	340	368	590	596	600	622	356
360	884	1000	790	486	182	324	500	242	234	218	784
528	662	626	554	216	502	244	260	378	212	716	400
790	640	564	342	344	184	166	354	330	428	214	268
508	276	450	510	334	258	330	474	256	546	468	1386
840	610	1240	440	664	278	208	530	194	220	598	918
396	860	430	446	188	208	1018	258	682	202	660	402
668	1008	886	452	622	526	312	592	234	156	156	314
396	806	648	630	428	188	442	430	350	318	376	350
844	338	1170	456	162	276	546	242	224	468	566	270
886	420	658	452	228	416	356	440	396	186	174	482
552	550	156	880	298	478	244	492	232	230	588	308
974	700	362	660	436	218	566	206	272	330	470	484
434	340	1030	654	374	596	530	464	538	196	676	178
600	190	688	292	380	162	170	564	220	206	318	396
628	396	1052	712	208	244	310	838	362	246	290	190
436	446	380	314	272	224	492	714	178	304	576	324
514	198	954	986	470	230	436	240	364	570	154	424
508	534	152	152	470	288	322	274	210	532	456	502
566	298	492	422	392	494	296	240	608	300	256	512
672	254	406	496	324	420	154	586	204	278	484	498
430	844	898	528	534	282	818	196	226	262	688	184
758	436	202	438	366	204	322	434	226	216	632	950
650	540	702	378	346	160	622	308	204	444	266	438
974	432	840	296	374	516	576	450	560	490	458	460
542	550	284	328	610	468	634	498	474	210	344	180
608	562	586	530	294	334	640	750	258	312	444	310
504	606	440	778	402	274	168	524	368	238	722	328
724	588	422	470	494	312	704	178	464	208	740	354
816	1092	1094	568	668	264	396	376	624	224	392	286
594	206	562	468	282	382	180	168	164	308	322	340
374	408	924	308	160	274	270	530	336	280	550	304
410	476	658	340	382	482	180	396	226	296	438	162
1128	474	282	446	380	320	298	188	396	262	604	372
496	202	836	308	460	442	458	418	346	186	364	434
868	730	558	510	468	458	700	500	542	250	226	296
234	650	1038	360	294	228	536	562	346	300	480	166
222	434	736	674	490	310	458	410	256	274	382	304
278	1210	462	846	218	280	458	184	192	320	154	390
552	598	802	496	236	402	558	364	396	192	208	462
170	810	962	646	680	300	862	536	264	182	324	172
652	494	530	416	272	434	416	318	216	320	446	338
514	770	536	686	444	248	280	546	202	260	328	444
406	932	652	638	854	352	702	602	204	428	180	456
690	508	1068	340	536	216	370	508	182	294	448	392
668	686	794	292	244	296	380	644	438	508	740	600
520	162	426	514	180	410	588	736	178	460	690	350
608	408	202	724	762	346	358	550	298	184	320	342
734	988	734	574	386	592	428	626	398	274	562	376
570	360	664	602	296	184	200	474	208	256	208	360
526	212	380	318	486	462	642	492	212	290	352	422
384	604	444	712	266	208	580	362	236	344	210	252
672	398	702	302	412	450	970	526	278	284	1076	390
580	884	168	684	200	550	642	184	206	228	712	422
308	554	546	912	576	304	644	882	176	498	332	360
370	946	540	194	188	320	478	500	414	302	440	712
858	502	1338	172	314	374	180	200	298	268	234	276
534	348	324	1006	334	282	578	356	500	536	172	260
636	450	1048	300	204	194	382	342	374	350	382	212
650	636	646	488	276	492	270	460	374	264	270	364
586	250	566	460	226	554	458	198	406	296	830	430
254	440	1336	336	388	208	370	474	222	238	204	564
746	472	196	738	360	204	500	278	522	152	314	370
1182	382	574	618	256	142	532	190	192	250	868	414
588	336	1146	566	308	310	648	618	198	240	642	486
606	592	1204	538	366	400	348	342	192	196	414	364
538	622	530	384	382	300	370	434	288	250	506	502
766	694	546	598	354	230	150	176	418	346	236	352
674	442	674	472	332	394	646	498	168	338	630	382
402	492	1092	472	280	264	572	384	390	236	474	434
534	924	822	878	280	306	1194	482	284	266	436	250
558	992	752	674	362	488	924	738	208	208	220	492
728	212	612	552	488	484	216	490	300	274	192	334
722	532	1228	400	656	268	240	220	388	216	630	254
384	460	424	258	274	264	354	334	268	310	700	268
620	618	504	706	850	184	438	366	272	408	458	244
718	568	952	294	318	224	200	446	286	602	480	160
600	358	786	376	646	236	500	386	184	496	626	224
330	268	472	252	238	468	492	558	234	508	320	174
682	756	532	166	394	298	778	530	148	304	298	728
490	472	1220	482	240	350	498	340	430	410	246	210
620	432	702	272	522	430	850	330	210	342	556	434
160	272	1168	466	164	180	974	614	340	344	462	290
570	790	672	834	182	548	520	398	192	224	700	476
262	514	614	422	406	212	216	156	420	250	358	322
366	704	818	554	384	256	400	198	256	166	226	292
874	400	682	402	246	192	374	164	254	272	782	346
552	528	676	282	244	488	446	408	256	324	870	470
244	618	292	144	428	180	554	412	222	414	246	246
578	608	896	308	286	258	596	438	180	304	688	362
834	430	1308	296	244	162	288	160	170	362	172	316
382	498	280	338	194	344	490	180	344	170	734	270
970	360	622	228	732	512	494	424	468	422	316	306
184	578	606	860	194	456	576	284	196	346	754	300
246	528	252	312	530	622	530	532	272	192	304	422
536	412	636	298	152	606	408	338	226	294	292	184
480	612	680	180	360	586	284	422	202	222	634	296
644	472	928	1078	276	230	706	324	168	560	250	300
600	816	766	476	470	430	514	340	238	186	322	532
470	458	452	614	714	258	734	1004	212	174	350	578
546	872	1202	1310	210	226	694	566	332	280	228	158
238	386	878	608	288	204	256	280	180	488	336	264
150	626	1298	452	676	232	536	160	332	184	506	394
604	462	448	220	336	178	222	358	532	182	282	478
470	964	402	1382	158	280	758	604	242	264	456	192
320	712	432	440	184	152	440	464	242	308	282	390
170	436	1516	318	462	274	476	534	386	344	590	156
716	254	654	490	646	214	484	432	462	324	432	354
606	708	436	480	854	280	444	404	318	632	694	518
210	362	944	480	526	244	698	674	256	186	426	244
732	492	654	372	506	374	232	342	154	156	286	244
346	534	468	518	438	592	486	168	342	214	170	456
406	506	722	514	628	236	530	430	176	438	294	620
470	540	626	274	200	576	570	428	308	238	476	172
488	982	332	464	594	236	834	428	156	264	538	220
524	334	1360	508	772	218	236	230	282	344	260	236
776	498	632	422	292	252	516	480	326	248	674	240
670	578	1014	490	344	354	888	596	398	152	698	256
506	734	998	1028	360	498	496	656	450	210	284	236
498	372	704	356	284	288	282	590	446	346	688	540
534	574	1280	612	244	264	182	470	170	480	372	246
484	736	1046	252	592	308	548	586	1028	528	536	430
676	318	426	518	242	418	200	208	212	212	360	594
516	812	940	186	182	270	410	450	390	222	390	448
408	304	162	502	216	488	316	150	162	240	552	280
660	544	982	384	438	152	842	418	396	316	500	262
242	716	1190	672	266	450	344	432	278	274	418	354
794	348	634	280	250	256	544	380	462	158	408	314
902	720	540	792	430	244	470	434	246	270	696	296
882	628	552	950	382	236	528	258	302	266	452	328
546	584	792	706	364	202	316	468	272	194	502	338
582	430	932	202	402	646	338	164	172	214	308	316
498	736	1368	562	176	210	188	356	296	366	524	206
574	402	306	886	194	288	716	206	176	184	350	472
952	536	926	464	216	602	442	248	160	480	338	250
688	886	256	392	352	344	394	384	330	206	302	510
558	588	326	314	224	254	532	402	530	412	682	244
436	796	624	376	478	362	218	1018	178	176	562	434
840	256	786	546	612	474	198	482	500	376	634	296
284	518	968	322	294	170	514	472	274	226	320	534
574	352	970	258	272	268	392	364	298	180	400	190
282	584	1012	434	344	526	286	600	298	264	386	264
356	458	164	456	272	404	304	302	414	232	404	492
340	696	1110	1118	306	326	408	452	254	382	326	310
660	470	822	630	434	362	340	464	318	166	240	404
644	558	636	722	388	446	418	460	586	302	210	222
334	1008	1056	550	226	338	468	332	252	200	574	422
666	382	1254	488	302	712	462	412	524	322	244	346
464	566	268	352	570	198	348	540	582	260	378	936
416	470	646	328	272	928	476	242	272	328	374	744
526	596	548	732	294	426	368	268	280	254	242	388
1024	536	650	336	302	190	326	366	182	238	324	254
378	520	558	810	294	424	482	654	232	176	242	282
200	400	596	706	294	494	550	656	242	204	332	270
144	310	460	292	484	210	760	878	296	334	360	444
544	848	1120	444	234	490	656	380	176	308	414	278
570	454	262	388	504	266	380	470	176	194	512	396
474	214	640	312	266	292	162	682	550	174	306	168
240	398	1378	392	556	358	172	246	168	338	424	312
458	350	686	748	364	522	200	736	214	152	272	294
640	566	858	166	570	454	332	222	194	198	304	366
404	444	308	448	316	334	800	518	446	452	224	184
708	278	914	314	538	196	894	286	186	206	822	548
334	306	370	360	476	268	986	482	476	190	410	286
728	656	1030	792	290	286	250	376	472	338	390	482
878	706	880	268	170	322	620	166	450	380	246	278
496	540	1192	506	388	176	454	344	356	188	158	462
492	684	416	400	406	262	406	190	166	494	518	300
576	454	244	522	444	260	224	378	304	190	346	284
416	398	722	258	902	352	400	400	252	390	444	174
1084	552	186	406	548	392	532	272	510	272	390	218
1748	536	742	454	242	438	346	340	286	416	216	332
392	472	494	352	282	240	476	352	442	404	170	318
260	504	632	286	356	164	376	426	394	354	422	156
390	604	532	886	314	472	436	258	170	302	208	202
162	332	514	576	198	348	572	480	252	312	538	466
414	534	942	268	322	364	246	222	148	186	640	320
410	518	856	680	506	212	226	240	512	308	478	226
460	626	714	584	542	244	546	254	292	230	438	406
782	308	678	476	446	280	282	440	334	224	466	186
618	324	952	450	516	238	412	182	246	542	160	232
680	502	740	824	420	176	474	234	206	378	286	318
332	682	320	362	366	208	546	242	222	470	610	282
780	640	972	374	406	170	530	346	192	512	262	350
238	690	1312	682	324	362	506	348	592	540	162	836
152	646	514	556	444	468	754	280	282	268	830	368
656	592	600	580	502	244	306	542	190	204	460	346
654	520	926	610	442	446	388	448	184	178	398	292
534	264	598	310	394	298	588	746	642	162	216	260
812	286	524	982	238	442	614	480	572	444	278	332
876	308	1106	886	176	320	936	420	458	526	334	248
552	280	422	414	350	454	704	426	314	398	658	350
490	690	560	496	246	488	716	610	324	492	554	230
378	470	706	504	282	164	730	392	204	576	256	202
648	628	1038	468	380	254	452	302	224	220	174	154
750	664	1124	552	454	376	438	242	324	240	568	322
594	406	298	312	396	486	334	386	238	230	642	196
430	652	1286	582	648	396	538	562	162	418	226	314
810	382	300	786	322	368	622	438	388	152	394	228
922	406	1174	460	294	596	356	278	188	246	238	392
148	250	790	410	272	308	604	518	238	492	200	236
634	762	1302	428	522	322	516	218	430	142	388	372
588	362	540	294	330	180	534	250	234	168	374	516
672	286	1468	914	610	604	220	442	554	278	430	446
456	346	612	934	284	324	652	364	380	236	926	258
462	712	394	298	208	398	300	288	350	370	230	174
872	322	626	1092	248	360	438	220	216	238	618	234
458	858	696	438	220	178	194	172	396	362	276	274
834	492	470	528	310	250	342	278	244	256	468	204
842	472	570	932	252	498	322	212	260	144	474	350
568	220	608	218	536	456	468	638	174	350	512	490
858	588	928	390	314	384	428	472	414	254	308	368
970	456	698	216	726	298	176	264	374	198	360	154
558	528	698	424	426	404	1408	492	400	298	254	252
508	490	1008	1248	390	478	442	632	324	394	628	342
520	568	318	392	654	364	286	320	346	208	192	308
648	566	518	836	256	208	374	618	296	398	386	300
688	404	1022	332	360	314	588	520	460	228	314	326
286	732	692	514	280	160	920	152	294	172	654	282
712	380	1366	632	220	220	402	248	222	286	190	172
994	1044	414	832	408	192	168	236	334	192	358	472
910	550	168	488	388	304	692	446	394	324	260	324
628	220	792	586	462	362	466	460	210	192	374	442
414	994	332	380	266	218	512	298	224	186	496	530
304	606	426	322	324	230	536	318	478	168	278	454
592	646	358	272	412	370	702	354	344	150	328	450
626	552	774	524	232	268	1028	278	370	202	320	406
460	258	1014	700	366	378	504	454	616	250	518	222
894	376	1314	604	500	308	444	516	218	244	598	344
244	1146	526	404	332	444	366	380	170	302	478	532
414	170	408	758	156	322	382	184	432	184	200	512
534	860	836	642	374	234	548	370	282	246	270	442
668	648	476	578	384	436	436	684	204	164	164	354
552	558	884	228	596	334	558	260	480	234	264	328
570	300	1038	566	208	500	914	368	168	252	286	344
576	352	692	430	736	192	456	438	264	176	374	510
766	502	936	514	382	292	406	336	504	238	312	542
366	676	1026	454	310	234	290	534	182	258	278	270
334	696	972	304	224	514	166	474	510	150	414	442
634	526	830	724	366	454	354	170	294	382	198	808
580	648	780	206	160	642	196	280	352	316	350	268
518	708	406	404	534	474	1060	268	394	210	494	342
580	278	1350	712	278	258	344	306	230	184	246	176
460	500	440	430	202	590	704	642	284	224	224	292
634	378	404	426	620	204	216	446	222	202	338	378
898	366	676	414	596	454	730	522	528	270	186	234
628	404	232	480	348	530	512	690	264	440	344	622
380	810	762	690	228	306	262	490	224	210	236	370
988	686	838	610	288	198	872	172	320	286	366	240
288	616	794	570	168	304	630	670	204	520	180	270
1018	656	426	414	516	226	364	682	238	428	440	310
694	674	1008	412	490	460	446	258	376	308	260	180
846	536	420	640	278	380	552	372	260	258	352	362
750	314	168	576	192	148	286	350	190	316	320	438
786	590	1058	844	352	176	178	268	178	692	354	318
612	618	1316	334	372	436	844	388	310	350	404	214
624	648	1002	612	554	336	372	328	524	198	354	370
896	212	488	738	240	456	380	376	406	326	802	148
392	442	1182	622	262	286	666	544	260	492	260	454
674	398	516	732	350	436	242	376	278	184	556	344
436	382	698	508	364	224	1152	218	218	362	1068	294
578	342	1266	684	462	550	874	360	190	194	370	406
612	228	1242	476	390	432	540	652	338	152	154	332
754	474	444	428	272	242	266	280	410	314	456	302
784	348	740	380	380	256	316	604	166	344	698	340
482	542	682	632	344	296	256	516	490	436	492	326
660	828	1042	1356	328	278	406	564	296	248	484	400
860	410	680	564	222	422	496	324	264	194	548	412
216	446	782	968	158	302	474	270	378	212	514	608
342	350	422	364	620	356	278	956	152	212	462	400
642	530	714	286	374	450	484	432	240	156	398	268
482	312	668	370	500	454	218	286	448	322	646	212
334	612	830	302	222	514	648	260	424	494	286	230
396	740	1314	542	408	440	160	364	620	280	450	392
450	728	484	476	396	314	432	256	240	330	246	408
532	492	756	1146	338	494	1024	422	148	264	570	836
516	360	326	712	588	210	864	460	442	316	542	482
422	612	774	356	538	380	560	1000	148	252	386	170
568	352	626	366	660	290	660	168	194	374	540	320
504	554	556	186	542	466	622	272	268	376	170	572
692	294	492	776	174	226	674	290	386	224	482	444
644	614	702	524	444	202	656	648	576	310	310	368
290	882	1218	576	314	166	358	350	296	216	148	430
322	236	158	250	426	498	328	398	298	176	168	192
612	486	712	310	232	168	546	200	592	262	262	318
734	654	740	302	208	506	488	434	182	390	250	204
412	480	908	854	660	326	324	396	150	160	498	312
532	608	298	462	412	512	218	296	274	176	308	394
420	428	784	228	266	430	592	572	230	220	244	364
442	512	888	826	238	192	488	484	180	244	544	498
426	722	838	376	184	316	238	448	262	228	328	388
560	626	580	430	210	344	472	588	316	372	304	456
546	722	520	450	244	262	776	316	168	304	452	430
598	502	1126	870	414	242	480	346	322	216	388	482
472	522	638	576	444	474	234	434	282	238	794	534
276	770	938	368	242	386	288	574	188	252	370	168
582	476	964	858	228	480	504	154	264	222	292	470
568	706	774	660	160	460	362	270	240	150	214	436
1000	790	568	838	312	266	216	290	176	366	310	278
800	840	914	564	300	460	498	230	266	362	348	210
216	616	506	404	366	332	562	242	498	298	298	396
432	632	554	610	428	260	494	478	520	262	166	244
458	490	700	396	368	250	232	498	424	500	160	304
552	614	1294	852	422	322	574	446	202	198	164	348
1280	706	492	250	464	214	286	208	306	410	192	442
428	646	720	344	594	512	258	470	220	262	528	198
368	524	362	698	194	200	302	542	258	432	568	448
480	798	696	484	256	264	448	284	146	288	420	170
328	666	462	282	594	422	502	354	642	332	266	232
160	614	728	384	430	312	936	248	574	394	340	294
224	572	872	622	522	256	582	396	644	152	254	262
582	266	778	646	214	270	608	266	192	480	510	338
218	658	1214	544	196	608	292	626	260	290	416	204
370	568	654	928	320	456	428	538	238	290	240	668
598	168	760	314	566	506	806	250	356	304	488	240
818	152	894	198	270	260	192	242	158	206	516	666
774	208	634	454	434	418	258	302	562	162	380	464
294	398	774	674	294	626	498	368	254	204	156	290
498	544	1188	500	260	502	324	236	200	548	416	330
372	556	882	1236	266	420	574	458	176	500	288	516
646	282	472	584	346	244	304	546	488	210	418	280
432	1070	568	476	300	570	930	372	188	300	694	444
630	676	534	890	554	256	440	344	192	274	424	422
354	416	634	162	332	366	256	222	304	458	594	168
198	518	484	208	332	186	812	492	382	238	698	246
426	414	1022	468	244	224	450	704	362	426	378	242
360	640	576	434	186	346	630	460	596	232	476	466
532	554	358	306	270	222	366	286	362	624	524	214
424	340	1086	918	350	188	880	494	292	380	376	320
446	824	402	410	304	306	396	152	182	258	358	208
300	856	724	874	292	328	544	270	218	196	190	280
1080	1072	796	596	272	290	282	214	246	446	274	316
456	566	528	1080	320	184	406	570	278	512	196	410
636	464	572	500	246	276	458	356	386	296	236	208
590	524	454	298	278	504	408	350	246	560	502	308
472	734	1120	574	578	348	182	550	266	252	480	254
410	436	610	590	400	332	434	484	332	286	228	468
670	692	1438	558	614	246	192	546	210	158	428	492
616	534	842	546	312	480	708	438	192	174	682	280
914	646	166	280	660	226	400	498	144	354	518	450
480	558	560	832	180	486	346	280	222	300	370	424
384	384	600	1056	334	372	406	366	166	300	456	350
444	384	806	366	382	626	384	272	256	214	274	310
722	358	874	352	536	342	634	690	192	166	226	346
408	616	716	472	286	298	206	246	174	216	558	264
840	456	1182	406	160	186	616	484	224	428	264	278
560	406	1468	856	820	410	268	276	200	214	418	290
498	430	394	314	484	270	358	492	200	306	496	516
844	444	192	332	168	290	266	474	396	516	526	288
702	890	772	492	370	186	364	440	344	456	372	384
672	270	606	714	614	266	408	614	396	188	212	296
634	450	918	416	484	378	534	320	286	274	296	348
528	468	856	186	238	558	456	298	386	188	218	348
602	732	200	526	236	380	568	178	466	252	396	542
502	646	478	296	366	230	372	448	264	500	558	216
284	866	1002	782	222	342	382	694	186	586	562	200
166	252	552	462	298	248	300	380	224	368	664	426
886	874	574	556	356	220	458	506	278	316	178	570
664	676	660	408	404	384	372	244	254	158	186	298
404	284	196	454	178	304	258	518	444	340	448	406
164	174	708	720	140	210	696	638	280	504	502	268
396	316	432	430	522	314	318	380	764	228	224	470
732	280	510	294	284	228	890	330	252	208	178	268
636	720	982	362	668	346	296	490	264	172	410	746
350	398	1044	584	292	274	562	348	304	280	478	340
204	692	800	1048	636	350	646	322	464	346	228	336
480	426	628	466	360	296	330	312	310	206	390	310
348	784	586	214	224	152	592	434	514	348	406	224
680	768	292	372	392	292	378	210	416	168	224	378
986	412	726	1082	488	536	606	354	538	548	332	222
850	570	902	702	308	304	212	192	298	396	556	406
514	594	1174	318	444	352	398	492	148	340	274	404
332	736	534	580	304	382	410	536	368	242	158	578
190	1074	370	530	370	556	308	238	320	462	190	284
620	960	458	352	392	400	204	434	252	256	264	410
356	682	446	694	222	430	466	520	444	274	632	304
392	806	788	462	284	202	1322	258	422	150	306	256
938	570	966	974	170	188	716	278	252	252	312	292
506	290	798	692	298	238	656	316	240	250	644	460
438	230	1108	232	488	292	310	340	186	800	564	226
302	536	168	674	268	238	458	384	152	330	416	160
352	692	856	738	142	370	524	420	428	192	294	200
512	432	412	532	590	414	770	308	204	490	166	298
396	716	522	924	412	344	666	246	170	276	492	376
600	514	530	878	230	504	266	398	390	202	212	204
636	554	394	532	378	242	620	598	220	158	306	224
556	460	1074	310	282	274	648	304	398	360	288	264
454	504	838	998	240	204	554	166	240	322	314	300
916	290	904	606	248	278	376	328	262	560	336	296
556	348	1208	330	244	382	832	602	202	256	416	194
520	754	440	286	434	504	254	470	322	216	320	612
758	788	776	508	262	506	300	410	180	198	228	424
1062	1098	420	874	326	382	294	664	296	218	340	270
566	606	474	536	308	538	646	316	326	220	402	312
688	426	692	424	418	228	682	232	330	154	298	322
336	478	744	528	566	432	552	540	154	248	490	328
536	332	680	726	524	484	388	372	346	184	622	272
304	608	1324	182	310	310	460	448	634	326	338	294
164	542	798	602	312	202	288	318	314	164	342	340
602	634	460	756	286	160	804	468	478	300	250	420
572	190	1488	276	430	468	352	324	322	268	152	208
340	652	684	266	434	196	332	404	256	244	562	210
786	276	434	266	240	544	514	300	468	198	442	374
644	624	742	600	274	302	682	326	320	192	526	360
586	638	882	374	380	378	1198	172	468	330	390	420
446	190	850	612	346	434	392	390	266	280	240	260
306	348	926	658	474	494	402	230	294	270	484	206
582	1056	458	220	240	298	650	404	264	212	628	220
396	1012	408	240	230	270	286	428	280	564	904	730
714	346	950	634	482	396	422	580	420	572	572	418
476	612	424	966	490	318	496	326	528	584	442	346
916	1234	352	494	190	330	268	258	224	486	220	442
680	696	720	340	332	408	178	472	286	204	234	490
1006	166	740	424	430	236	290	350	356	250	766	234
606	790	418	974	310	144	320	270	276	248	242	278
250	446	700	490	336	282	536	364	172	320	392	444
1056	564	672	542	470	212	482	432	342	236	594	336
434	438	1036	266	410	478	208	170	180	436	138	240
824	600	700	616	346	378	244	494	166	200	216	488
620	300	962	392	476	388	656	576	176	250	330	556
848	650	220	500	618	246	664	286	218	240	642	294
168	426	1230	620	382	320	440	550	194	502	162	418
730	780	886	380	290	538	458	490	232	274	272	336
1068	834	666	638	388	260	506	312	360	368	272	388
390	376	684	352	256	346	434	404	614	232	284	158
470	356	478	238	234	384	244	400	248	190	462	602
744	552	714	358	474	414	480	226	430	274	494	370
686	632	556	342	482	266	614	460	400	190	200	538
578	494	816	438	664	394	256	666	242	368	482	338
252	446	1246	828	274	444	714	224	210	326	240	418
590	174	452	682	342	294	160	416	212	218	328	232
598	412	482	780	622	338	188	186	460	252	256	312
746	648	966	158	194	408	496	574	172	440	218	470
744	784	1332	400	360	574	790	416	584	376	598	498
578	348	648	444	410	484	564	306	704	214	340	582
664	456	876	490	288	292	208	514	344	154	294	422
654	654	710	822	172	348	168	440	196	398	400	430
376	312	642	352	310	516	678	478	164	230	272	410
280	392	944	860	342	402	264	684	368	310	402	258
556	346	328	818	286	222	522	346	440	200	344	382
630	640	218	702	218	148	456	588	584	282	234	302
450	552	870	464	482	434	736	470	188	356	258	362
576	598	1022	384	198	204	314	690	240	428	152	254
228	390	978	902	490	580	158	392	316	202	458	464
488	286	560	760	570	238	610	704	278	256	330	374
530	362	224	598	266	242	544	416	820	304	470	382
578	636	1280	1018	158	422	460	378	208	526	232	854
356	784	506	578	608	456	210	352	662	216	386	628
672	452	1148	460	590	176	372	488	316	262	370	424
154	636	1010	542	646	552	640	416	236	342	464	160
600	256	748	306	438	156	348	296	496	332	346	374
356	186	254	518	286	588	220	372	218	150	272	450
524	614	700	598	228	198	226	414	468	418	496	310
856	914	734	780	392	402	682	148	232	384	392	502
726	574	780	972	426	436	284	212	244	254	408	336
622	886	928	548	438	252	318	588	226	526	468	262
652	568	916	402	420	596	558	272	188	316	1142	170
666	192	522	264	342	222	568	452	570	166	348	232
386	266	462	654	266	176	220	486	482	410	604	268
658	366	1016	478	364	216	248	398	192	260	412	332
294	772	500	620	384	274	532	356	434	390	254	272
706	602	766	1110	226	724	294	638	342	270	302	152
496	532	946	906	570	216	726	520	476	370	216	202
592	276	830	736	236	262	568	218	526	214	320	486
580	582	944	502	454	296	456	298	230	474	382	316
894	318	538	630	166	332	656	760	194	192	326	380
456	150	726	328	186	356	682	468	296	352	460	258
596	694	238	372	212	206	568	636	302	174	252	246
394	600	352	372	530	360	278	848	236	182	220	322
[truncated: 2,909 more rows]

## Sheet: Ext Fig6c
Extended Data Figure 6c
EtOH F2 D3 rep1 0.2mM	Aux F2 D3 rep1 0.2mM	EtOH F2 D3 rep1 0.3mM	Aux F2 D3 rep1 0.3mM	EtOH F2 D3 rep1 0.4mM	Aux F2 D3 rep1 0.4mM
720	834	442	780	368	438
566	484	314	524	236	280
344	772	444	618	476	578
454	1382	274	252	350	300
608	880	466	332	472	330
772	418	432	586	540	382
818	1116	504	418	336	536
918	1252	720	502	282	314
710	794	552	348	292	278
470	532	272	410	340	352
304	1014	512	600	512	494
370	574	546	422	214	236
612	664	596	414	190	502
504	270	504	314	304	510
1256	466	424	272	240	194
948	506	780	392	378	436
292	1204	472	600	324	352
288	314	564	332	496	324
600	832	644	422	420	294
920	706	398	518	554	528
462	1006	198	260	486	228
266	622	240	322	500	376
378	626	432	420	294	180
526	202	538	480	444	560
764	818	320	434	414	232
572	200	606	326	306	296
534	576	430	278	230	330
672	472	568	428	454	306
232	662	480	312	626	286
678	1052	196	262	300	472
430	580	356	324	410	142
492	674	412	456	216	342
526	514	498	660	546	596
640	800	384	974	360	374
536	598	510	468	480	372
500	878	428	606	252	446
602	568	236	384	348	406
702	942	234	280	494	450
618	690	332	672	576	242
250	740	476	694	312	212
486	554	730	476	442	494
470	542	458	558	272	348
504	920	414	268	242	434
840	768	406	314	418	474
668	964	268	452	576	308
498	970	290	448	438	396
178	944	426	560	434	310
532	364	232	534	320	522
694	818	382	320	380	282
480	1034	352	490	166	380
554	868	612	526	198	294
544	660	324	654	632	246
634	582	434	494	336	478
864	388	412	318	446	252
172	458	362	378	414	518
620	440	284	548	406	286
550	244	220	616	560	438
690	196	154	300	488	470
716	1410	416	320	218	358
608	818	478	578	390	214
438	346	504	298	398	374
728	904	352	372	366	282
806	1214	256	310	220	254
604	420	868	448	236	224
518	466	174	854	470	256
690	412	586	380	568	298
382	628	238	586	454	506
544	1042	662	388	414	358
352	562	424	428	576	314
366	374	300	312	470	338
596	988	498	260	518	522
480	778	634	634	436	462
404	300	438	526	648	380
530	830	432	458	354	354
638	436	266	332	544	402
394	472	366	454	310	224
438	886	330	404	446	548
432	852	342	400	420	324
650	396	358	388	226	256
896	818	554	482	434	222
394	554	390	382	256	202
650	682	398	604	378	202
364	472	490	510	230	608
660	1364	504	606	424	292
410	422	348	518	430	256
1098	614	478	410	414	252
582	520	444	508	246	300
582	296	456	316	338	444
578	900	622	496	256	382
258	302	332	554	570	298
816	932	404	550	228	598
634	336	356	356	246	658
476	844	418	594	370	278
330	958	426	164	262	302
594	964	192	362	392	444
1010	744	556	214	326	390
494	1266	538	198	424	400
438	1234	612	448	458	254
414	584	522	656	386	680
548	654	418	276	436	380
432	378	220	462	306	214
504	914	446	240	556	194
644	820	526	498	266	234
450	554	340	604	286	186
628	720	450	860	566	318
290	814	400	394	426	310
442	444	480	310	378	388
242	872	442	542	272	274
688	484	292	312	368	318
810	824	412	170	430	408
550	836	462	332	368	224
548	856	252	562	354	320
568	232	330	388	342	218
564	676	546	546	526	348
430	604	512	780	282	334
644	580	430	270	334	462
610	866	356	576	330	436
368	338	414	552	282	406
752	1134	620	360	394	508
504	736	550	606	344	228
654	860	384	578	364	436
302	622	434	290	480	202
598	786	490	548	434	350
150	478	222	500	222	478
348	482	234	396	294	270
544	600	322	228	594	154
666	634	486	514	406	304
824	480	186	224	172	364
470	256	342	542	262	224
476	798	556	520	380	626
318	882	448	398	426	388
370	624	420	590	310	316
668	738	324	590	282	226
400	800	382	416	410	408
814	666	484	392	320	234
630	1070	306	256	260	240
670	472	538	242	278	252
494	386	276	744	358	304
798	754	392	374	304	386
326	460	434	372	436	326
648	230	428	220	336	172
656	918	296	256	400	590
490	1410	254	190	402	304
656	612	614	260	380	342
918	936	472	386	470	246
894	962	318	384	620	228
488	762	302	556	338	226
1028	448	318	350	632	548
492	786	424	466	294	220
652	1348	358	472	398	290
492	452	424	556	292	396
828	588	280	666	230	300
610	796	584	188	464	542
320	482	332	156	442	328
528	830	432	332	510	452
388	306	354	422	378	386
650	572	338	544	400	248
816	500	310	646	342	248
892	840	264	600	492	324
594	676	444	300	358	632
682	322	526	338	176	422
534	880	440	502	238	428
1620	378	594	530	238	194
428	534	472	244	264	398
440	868	660	260	634	334
1316	960	460	370	446	316
798	814	252	370	404	466
524	526	420	210	468	204
404	850	600	632	360	324
328	572	210	270	506	570
438	356	694	910	274	164
698	542	528	186	250	282
590	426	286	430	312	562
892	372	492	492	480	408
714	1010	284	792	348	330
668	738	532	394	512	270
442	874	534	686	354	348
886	374	396	762	184	226
436	474	262	324	306	364
802	1026	1128	420	424	442
474	446	572	314	490	324
418	626	284	306	232	320
336	672	282	372	552	470
478	1096	272	548	360	156
562	636	430	310	418	298
388	374	270	224	462	266
1054	758	366	438	280	220
566	636	310	294	378	226
250	424	290	716	374	208
406	592	436	312	170	248
502	848	258	550	210	514
878	748	218	282	330	422
380	456	324	418	380	420
550	634	246	502	270	572
404	818	482	476	358	394
172	360	616	256	262	296
332	374	512	536	362	282
314	894	374	430	342	244
480	628	442	490	304	220
400	582	542	388	292	162
602	778	290	640	366	234
548	560	402	332	332	272
592	630	574	562	354	168
762	976	346	442	164	256
446	618	588	304	220	464
228	180	486	610	418	150
718	878	142	154	304	238
746	1046	410	350	238	196
834	666	310	410	416	294
1102	478	404	458	466	400
228	868	316	258	284	262
202	758	374	426	312	208
468	824	526	458	218	206
698	720	612	492	494	526
426	396	652	244	634	290
400	940	584	412	396	180
550	472	352	348	330	362
648	340	454	496	292	350
952	932	514	540	278	220
480	388	708	438	290	692
554	598	406	416	360	330
226	568	560	242	422	526
998	1320	576	356	266	540
330	272	424	338	266	616
842	1238	388	876	326	506
762	730	392	326	272	236
508	462	522	600	420	428
346	464	382	432	294	210
248	608	476	358	344	234
492	450	340	412	400	158
542	712	442	502	524	226
720	256	270	446	328	476
838	196	380	500	446	198
554	1024	488	554	336	208
796	1022	508	500	272	412
378	1008	458	532	296	286
584	240	468	286	238	370
678	474	236	570	336	492
554	498	592	310	248	254
820	436	342	262	402	256
598	628	400	346	234	456
574	1274	188	240	288	326
1118	432	392	206	258	156
1006	460	464	610	434	338
646	538	342	514	222	748
520	734	404	390	338	240
716	576	338	534	424	330
792	528	350	488	254	216
372	850	352	272	352	486
556	1020	444	332	392	242
710	340	350	298	556	254
744	554	700	432	368	288
926	218	334	374	456	550
436	190	484	662	400	422
278	1024	256	598	492	146
370	508	442	666	396	466
544	620	304	500	308	382
642	460	414	518	484	350
588	1032	470	324	348	436
710	422	248	366	336	240
756	736	486	322	348	228
592	958	342	458	560	272
512	1030	380	766	412	430
750	1012	398	372	512	268
688	750	336	216	438	384
460	818	484	294	368	220
568	822	346	510	340	244
156	582	564	174	356	304
508	1092	368	380	270	334
876	704	220	638	388	382
614	474	226	360	332	244
898	980	570	314	644	558
622	646	336	462	396	428
834	544	148	404	438	680
534	772	196	484	176	256
730	616	348	592	400	180
664	858	496	282	262	382
476	792	274	602	268	258
684	400	386	642	358	182
576	674	324	662	414	318
446	776	500	256	174	256
930	734	300	318	312	498
584	774	362	332	386	240
314	220	398	438	304	206
530	466	562	754	352	190
676	160	344	374	358	220
690	310	186	168	384	354
710	424	614	312	264	250
508	424	202	674	332	406
926	930	394	438	340	282
848	610	288	674	390	290
766	862	514	526	414	278
380	614	366	500	330	272
776	1286	324	678	258	172
520	730	456	516	370	228
876	430	454	494	354	318
644	708	456	538	382	284
416	648	388	230	390	202
486	540	488	384	500	208
826	684	402	312	422	364
656	574	606	404	402	534
818	740	286	170	226	264
492	620	472	400	372	432
978	1188	334	306	530	442
564	1042	536	518	172	268
284	808	616	528	288	342
556	692	292	404	478	190
824	162	216	478	398	494
232	294	364	530	302	372
602	438	306	396	328	470
448	842	550	374	558	274
216	428	450	750	250	176
532	164	226	552	314	294
438	958	604	376	322	380
584	414	772	654	386	206
628	842	618	540	426	440
522	1230	410	300	328	254
596	498	426	438	242	282
466	698	618	654	360	550
448	480	518	692	492	456
484	294	264	560	358	254
576	576	346	632	290	238
718	382	436	446	268	226
858	778	492	582	168	286
610	478	384	352	384	558
556	722	246	552	306	224
628	1096	202	338	308	176
786	654	262	402	574	222
490	494	316	420	408	218
722	636	294	428	486	276
752	900	530	494	340	166
294	772	234	490	272	234
562	502	434	446	280	312
912	568	236	486	330	274
638	782	410	488	264	514
894	496	258	562	332	342
596	602	482	196	492	364
620	576	404	234	178	380
382	152	342	500	328	224
856	594	448	582	160	198
368	628	330	176	426	440
978	570	326	500	310	268
634	524	410	390	278	192
388	190	202	314	248	256
786	814	324	432	312	526
680	724	242	474	280	556
926	568	472	450	318	252
724	686	700	230	408	404
576	176	542	654	506	220
656	640	528	762	424	230
908	572	408	600	400	444
1346	494	410	258	386	190
1134	828	1020	546	442	324
704	734	194	542	226	668
552	834	570	476	514	552
694	250	448	274	562	476
784	1308	412	648	348	350
764	460	218	794	310	182
782	150	700	778	370	582
560	634	472	442	416	328
558	954	402	366	346	216
830	388	414	450	252	668
584	664	604	292	332	284
890	916	258	276	260	324
650	306	800	392	354	636
772	686	252	488	400	194
610	658	278	370	480	584
278	506	542	390	406	192
292	430	416	286	288	324
322	464	196	748	434	286
806	542	254	280	396	146
450	320	446	518	332	166
654	400	444	406	516	328
422	738	450	338	406	290
428	908	186	772	258	224
1128	684	320	344	478	442
566	488	384	398	320	390
510	1054	184	216	282	330
242	814	474	704	430	394
740	554	382	528	354	142
786	770	444	196	314	246
742	848	444	500	318	342
612	394	642	214	392	238
652	726	534	338	334	206
334	254	310	354	516	278
534	438	970	204	410	208
542	616	284	252	380	234
810	556	378	238	506	466
396	456	362	456	256	262
1014	552	336	286	274	300
856	456	540	340	428	244
340	380	252	920	258	152
490	810	172	224	292	474
674	554	580	352	222	194
498	628	292	250	410	226
680	452	466	244	448	322
850	530	652	400	280	320
250	414	422	410	208	352
478	420	606	552	412	504
804	420	380	342	266	406
616	252	532	546	466	238
580	162	370	424	252	248
452	406	384	622	336	184
516	1044	312	364	320	166
344	678	568	394	224	516
624	870	702	168	690	318
330	800	600	398	450	474
328	570	562	316	282	160
532	440	204	588	326	640
594	894	142	286	398	168
700	1136	314	328	572	448
516	802	324	352	472	402
650	662	650	438	460	334
702	664	220	410	448	356
424	500	512	582	284	316
1072	948	328	286	360	312
560	636	790	176	320	198
856	794	524	616	384	198
402	512	288	306	264	520
752	752	516	838	354	236
894	514	160	366	368	188
660	682	644	874	286	222
582	568	360	378	208	374
482	484	422	200	320	418
826	620	566	342	392	232
638	750	416	442	390	182
660	648	458	454	186	270
648	1538	326	360	322	254
608	1114	436	314	288	344
634	1034	648	432	406	264
840	902	272	266	408	296
346	534	318	332	276	340
828	346	422	504	276	300
348	198	434	512	268	504
360	398	242	482	382	380
648	794	502	370	262	428
846	774	306	554	166	190
240	618	364	330	394	516
152	366	502	210	638	354
170	646	504	346	258	500
250	948	528	264	628	484
554	602	444	408	476	358
412	428	236	382	312	220
930	1066	536	490	338	418
784	604	452	438	304	196
354	790	268	662	240	258
788	918	582	648	254	262
774	376	662	652	384	202
444	282	194	416	310	258
324	808	294	282	352	170
406	808	390	208	158	266
624	1308	636	316	288	418
368	890	378	362	342	392
592	674	206	330	308	194
152	966	446	300	540	284
580	900	194	366	258	258
504	212	252	316	410	302
506	310	524	450	514	330
904	316	614	264	386	232
696	630	248	476	396	250
262	1276	372	324	408	392
426	1094	654	616	186	206
798	682	608	410	340	242
914	188	196	396	316	158
438	264	516	578	360	388
772	788	412	706	278	386
290	946	444	426	272	192
306	876	234	482	304	420
726	392	310	396	924	348
812	938	598	450	420	244
456	1044	382	254	222	202
390	818	248	708	224	356
910	546	200	494	338	362
580	1090	316	316	424	260
648	1024	262	420	232	218
816	418	320	362	264	420
386	566	294	598	488	400
716	182	690	260	416	496
520	1086	438	578	222	252
702	510	510	382	366	160
508	420	342	336	160	252
884	316	362	424	216	352
388	568	538	600	232	156
538	568	252	584	348	344
896	782	380	250	404	336
182	664	384	290	260	414
306	760	524	744	444	164
516	548	442	416	440	406
600	1064	380	568	236	568
178	936	526	300	510	490
1088	550	406	548	340	302
870	960	382	286	178	344
724	698	532	280	390	216
662	414	708	534	408	194
220	894	654	660	448	274
592	840	384	274	356	252
700	1034	696	466	480	182
612	1116	566	580	420	280
502	672	778	298	516	514
770	1036	312	418	340	360
554	514	664	326	242	166
658	882	510	422	338	596
564	770	364	496	410	258
594	828	614	568	360	362
504	822	324	244	266	218
260	726	550	212	268	208
870	1134	496	244	460	438
858	730	490	436	482	194
522	536	394	418	232	274
640	410	344	430	222	338
690	610	402	270	574	386
942	472	516	348	270	268
546	294	374	546	240	436
910	750	574	304	246	214
388	510	664	590	382	180
618	1350	212	480	466	184
766	1566	214	528	434	268
228	652	178	524	330	188
160	1372	542	270	302	434
950	1290	408	282	216	240
598	878	728	354	186	626
576	588	522	488	366	242
734	166	378	418	526	444
640	336	290	436	376	440
322	658	1006	164	444	216
406	530	566	532	374	354
464	798	490	326	426	386
304	318	306	386	306	268
404	864	284	508	366	230
618	834	456	250	454	158
792	920	412	558	298	644
412	870	412	410	316	350
890	392	636	552	280	438
906	540	236	382	368	314
566	602	566	432	390	272
292	1080	472	590	344	288
544	948	718	274	278	484
746	800	546	622	504	308
268	638	216	400	180	306
946	400	418	514	332	336
600	688	350	624	422	414
842	352	426	640	360	328
504	410	550	310	464	320
556	660	384	300	648	230
1384	308	244	212	278	398
454	514	380	576	344	152
636	604	256	364	304	192
856	614	396	580	416	396
320	668	584	370	356	538
266	824	476	804	360	400
706	828	432	324	358	294
344	346	364	508	424	232
554	700	356	660	264	384
916	1074	470	568	282	358
800	550	588	530	432	256
642	414	644	546	226	354
972	432	660	380	476	210
736	262	556	252	494	326
398	160	380	168	452	412
520	696	598	226	268	334
588	822	558	250	296	294
602	494	340	320	230	670
456	432	148	542	274	236
510	666	270	614	442	226
476	708	346	696	596	260
588	910	442	474	334	208
600	566	498	324	332	214
422	804	220	588	516	372
390	698	222	468	232	550
182	518	576	184	424	308
416	528	618	440	380	230
494	876	414	608	228	322
806	428	464	480	148	276
588	944	566	564	314	260
516	548	324	250	190	276
974	170	478	206	406	232
632	734	506	370	322	190
674	690	384	262	190	520
642	1406	302	640	398	142
574	360	342	148	344	190
780	1002	410	788	676	180
672	476	302	262	400	334
904	618	380	314	360	278
726	506	418	384	310	304
340	674	480	442	238	202
366	188	340	256	284	176
1128	982	478	338	396	568
444	640	384	374	232	268
544	150	312	602	546	164
488	656	258	318	452	364
558	944	346	332	260	418
420	722	278	234	332	550
456	944	174	216	250	290
498	608	372	402	302	432
632	524	312	426	990	326
750	1402	404	464	268	318
406	824	450	422	216	430
276	316	252	152	284	226
448	462	562	608	438	350
784	586	378	484	402	306
1124	1090	236	472	408	546
492	650	562	610	260	420
730	712	142	394	322	184
520	440	270	358	608	372
424	1112	546	306	452	328
518	666	632	206	244	274
434	492	224	740	232	210
464	668	450	548	316	310
358	576	224	584	228	326
606	810	206	832	226	364
262	524	530	520	234	358
332	936	274	396	452	288
606	748	338	378	260	342
996	1000	440	444	260	228
600	458	536	182	356	144
700	510	444	544	216	198
724	796	348	498	416	288
636	638	382	446	346	520
428	888	194	522	336	300
594	746	392	482	452	490
620	636	268	316	380	334
616	832	306	188	192	214
634	556	308	466	250	302
976	788	450	352	424	498
402	524	400	350	344	308
906	416	214	526	516	292
386	1100	586	278	356	472
282	784	522	424	310	316
528	494	628	416	256	340
592	462	280	266	278	608
842	422	312	562	382	182
598	530	382	492	460	564
956	352	272	472	354	714
744	748	340	528	232	306
542	522	382	374	432	174
488	534	348	228	340	216
424	596	418	370	248	234
646	780	392	560	406	164
582	418	468	412	214	178
382	1090	326	298	362	174
296	1138	290	526	448	512
820	184	582	382	266	346
474	354	302	302	356	400
728	594	166	408	360	412
480	392	530	342	548	540
644	288	606	244	176	476
630	376	400	532	350	516
746	400	528	544	388	158
584	696	544	540	228	298
550	884	346	586	194	202
460	468	598	336	274	230
682	592	344	462	522	540
652	740	582	372	218	186
512	1002	548	158	576	420
310	560	586	454	176	302
186	410	196	536	300	510
718	780	404	516	310	624
596	886	412	174	398	436
802	696	330	398	260	160
480	576	614	312	416	256
554	544	400	222	448	458
488	244	494	678	340	182
224	368	606	190	392	456
660	870	404	642	458	372
590	390	722	564	238	176
690	684	376	376	496	238
448	738	452	384	474	196
786	844	588	260	318	286
368	514	430	444	314	232
554	762	466	446	340	144
810	552	208	248	398	356
708	1004	158	592	222	216
742	664	382	298	320	472
266	688	230	320	268	296
774	228	328	452	424	146
566	490	252	296	260	536
582	440	484	508	264	320
628	914	248	564	278	358
468	1156	280	350	494	168
436	632	270	442	476	262
182	918	288	582	330	330
166	1396	460	386	450	348
578	704	416	202	424	156
534	892	508	186	252	312
462	1096	522	388	210	346
418	728	486	348	422	236
610	310	590	236	592	436
894	702	428	416	220	746
854	672	240	690	380	382
726	982	278	444	284	198
634	338	286	270	348	272
388	858	346	438	162	242
654	554	556	678	414	202
634	774	536	416	338	174
290	700	388	334	338	380
628	522	374	504	432	218
516	876	288	202	342	234
1248	962	512	506	360	160
402	1096	266	660	304	404
594	358	408	338	474	254
514	540	558	430	220	444
652	632	354	486	408	376
324	750	474	510	306	150
792	472	808	166	286	628
642	334	340	646	346	234
234	482	262	438	376	312
464	508	250	530	360	430
584	516	680	522	400	196
584	900	492	242	336	452
426	154	374	692	316	258
992	356	666	670	538	164
708	758	448	354	410	208
654	874	756	434	402	560
458	414	364	546	306	208
668	832	402	572	340	218
992	480	296	488	230	220
766	762	594	518	390	448
554	386	514	578	176	240
322	980	302	344	550	412
286	1118	562	494	522	248
408	442	402	326	260	148
482	682	590	308	560	244
444	726	280	336	454	188
568	986	188	632	266	548
704	614	378	486	220	246
852	634	330	626	466	454
730	1006	416	444	326	196
868	558	284	532	212	352
342	350	418	464	350	158
570	942	522	612	154	498
318	336	382	170	446	532
502	468	560	544	184	248
488	492	534	518	452	270
514	530	706	246	230	382
542	668	274	558	424	144
312	800	224	158	262	338
282	620	360	300	260	222
636	694	286	480	208	280
312	566	496	558	506	268
344	1050	542	440	200	200
854	1034	300	1646	292	410
390	1174	474	314	306	396
676	658	484	384	328	204
476	392	330	484	314	258
604	660	432	580	378	214
740	498	244	364	210	200
542	1104	826	368	176	220
274	916	392	696	430	662
692	962	480	174	172	334
1124	396	398	172	242	580
726	586	412	446	332	356
594	872	464	380	196	262
668	460	318	528	456	222
348	628	636	368	372	336
730	292	294	360	278	234
500	904	648	590	350	318
1134	840	448	202	274	192
760	554	556	348	180	242
320	180	444	380	530	218
544	682	318	396	184	254
358	734	602	452	612	332
660	376	524	472	156	248
190	832	208	526	188	222
432	1320	180	588	356	198
676	558	370	192	482	338
476	1080	350	410	498	326
610	838	266	394	166	296
924	464	620	440	234	250
482	234	588	514	320	260
842	610	244	344	466	162
414	590	742	356	288	392
476	436	236	428	290	234
624	874	150	388	476	260
316	492	426	308	368	206
258	624	332	608	412	460
1056	1232	294	458	144	234
614	368	620	340	278	292
610	948	302	318	316	258
486	894	258	486	492	432
382	332	702	208	450	204
798	634	436	424	736	396
716	946	334	372	196	430
520	696	490	236	190	432
574	398	318	764	232	544
774	682	390	674	262	352
798	456	466	470	310	360
564	836	610	440	408	362
682	960	466	416	252	304
728	542	480	452	214	270
540	296	288	442	484	214
774	876	266	290	342	302
546	554	506	578	370	154
322	476	468	230	320	350
280	394	258	444	154	258
778	422	668	678	300	248
678	472	222	220	278	320
422	282	426	246	230	254
902	496	358	274	304	218
378	278	424	390	230	324
832	192	380	400	430	368
562	484	354	308	254	202
702	194	418	294	240	288
702	1174	746	476	262	218
898	722	568	506	266	242
374	612	460	444	400	330
772	414	626	208	526	284
582	468	414	544	158	406
576	516	532	652	258	268
846	498	400	242	626	316
754	594	452	372	184	244
464	490	334	756	346	366
588	590	278	406	258	296
432	464	200	376	156	198
662	404	304	250	266	332
430	350	462	480	322	480
604	1166	380	428	478	352
798	350	372	304	526	238
388	674	300	354	164	244
528	686	410	550	372	210
430	892	382	482	168	402
582	1094	450	218	478	214
746	778	148	542	380	190
1300	1292	612	238	338	246
892	900	462	206	330	274
650	380	474	394	166	150
646	752	164	304	332	230
668	826	376	586	338	198
672	250	164	240	210	194
1096	678	554	262	296	314
694	686	244	516	292	196
708	1024	344	602	204	516
238	1024	606	312	338	408
540	502	766	550	358	294
708	610	432	418	214	142
572	1046	588	446	212	318
812	752	144	462	288	410
284	674	342	472	326	308
524	170	578	326	226	214
710	530	552	296	246	528
686	1008	224	442	350	398
488	840	344	144	182	374
502	496	564	460	244	336
638	596	570	366	358	228
634	530	452	392	188	284
418	594	332	494	238	194
406	494	476	296	308	156
362	526	538	528	324	342
426	342	182	172	380	230
490	754	276	602	310	234
376	470	466	306	272	584
636	414	438	328	480	268
710	348	356	420	492	232
590	866	376	298	316	208
568	418	308	282	212	442
862	340	568	222	266	564
960	440	222	670	482	298
572	420	434	550	184	234
664	384	424	524	562	210
668	938	444	550	248	316
1146	1016	534	536	478	290
592	550	394	314	412	262
678	328	338	574	428	216
642	474	422	704	386	182
686	210	488	630	292	562
768	910	314	398	192	394
598	1238	564	352	216	322
484	428	410	294	526	434
494	854	300	404	476	386
580	366	482	252	176	246
482	970	206	362	236	242
756	766	240	554	426	212
570	610	260	522	428	276
470	490	334	416	296	158
770	760	364	322	296	344
706	684	250	222	276	236
180	828	214	250	242	144
186	512	570	320	358	382
302	858	600	370	406	164
188	468	608	610	248	498
972	558	294	278	332	562
660	384	324	260	220	382
854	234	498	560	362	404
848	1234	344	608	196	216
524	788	744	404	436	162
218	780	354	390	274	472
530	564	520	724	234	436
774	502	324	402	812	460
1042	924	460	344	320	170
588	504	372	542	480	436
586	440	266	266	226	274
566	502	372	304	476	488
248	466	466	458	366	234
364	518	316	290	408	276
598	228	394	604	388	342
536	424	242	306	456	338
1336	684	306	310	224	382
728	1006	284	612	530	194
784	512	396	372	212	432
1020	778	524	690	218	518
588	406	236	644	360	308
814	818	538	364	464	354
572	666	280	198	442	312
640	286	356	688	336	286
500	528	486	244	202	380
1098	966	434	412	212	306
674	312	316	338	270	318
620	280	296	576	480	208
482	618	234	270	322	472
1022	732	424	600	400	348
636	710	596	286	218	352
760	766	166	480	216	386
700	802	260	452	274	368
378	628	226	520	290	232
858	560	402	544	236	206
482	592	1116	604	402	304
710	434	512	358	300	242
508	780	994	546	290	248
220	554	364	412	312	192
352	194	432	296	224	456
1066	328	342	356	240	222
736	786	584	240	386	572
538	1176	250	590	274	354
612	652	490	822	624	384
620	656	266	374	402	290
282	722	390	444	320	316
596	612	390	504	262	190
332	708	568	302	672	224
316	720	344	442	274	296
202	936	516	374	334	288
386	604	560	530	428	352
350	446	516	348	340	256
630	580	300	156	312	200
632	548	390	366	304	334
428	1288	434	476	312	374
480	516	328	412	844	436
636	416	468	440	384	252
370	388	708	228	176	230
1036	830	498	298	488	410
268	852	316	474	292	206
378	642	412	272	384	196
614	1054	506	482	376	260
606	976	294	404	400	226
408	340	428	606	464	200
302	406	324	296	388	230
626	240	242	262	586	196
896	484	464	528	232	304
926	236	220	630	150	306
482	760	272	444	240	226
666	380	752	676	180	156
308	1386	436	556	470	160
332	842	434	444	332	148
694	688	284	716	370	280
190	718	456	656	516	178
376	506	300	502	496	170
364	490	498	232	308	144
544	566	416	560	496	346
370	412	394	404	260	240
494	718	252	370	320	218
496	640	700	204	206	192
380	682	226	456	354	362
162	326	212	280	420	212
152	542	274	640	358	370
234	520	504	152	382	258
654	750	396	634	254	330
716	988	262	360	194	296
360	1170	378	158	154	414
1264	1100	432	302	240	372
220	910	418	288	220	296
660	496	278	400	500	178
588	450	486	322	516	244
342	266	462	148	334	246
442	834	190	572	238	432
1218	510	450	378	492	224
190	1110	608	362	356	298
790	618	652	230	448	198
596	982	338	502	402	318
498	786	316	336	350	270
544	742	276	316	652	196
1048	700	350	310	374	356
1560	818	556	262	440	166
330	1004	476	426	376	278
560	326	726	520	394	208
208	362	144	352	398	358
206	560	202	236	260	308
924	606	444	498	392	144
736	756	354	542	318	468
548	676	366	298	334	494
532	230	374	224	222	312
318	516	406	518	274	366
332	426	440	516	286	272
626	736	350	336	272	274
646	478	472	498	218	274
246	666	490	428	430	374
614	552	242	418	398	208
796	694	376	200	180	846
348	620	416	546	230	454
652	646	394	428	372	422
670	332	360	578	390	160
624	864	662	414	290	336
692	470	432	378	458	512
448	718	176	318	532	320
646	550	654	442	384	356
494	1124	440	498	182	188
844	312	584	444	320	314
438	350	556	628	438	286
478	142	220	150	416	296
236	964	246	418	618	236
470	290	280	208	242	294
676	282	458	314	214	206
884	354	394	518	172	480
412	576	422	500	478	368
352	608	276	560	220	224
606	668	470	282	324	338
386	376	530	170	524	418
638	676	318	456	438	190
862	982	288	612	220	266
366	508	672	558	262	392
634	328	522	418	402	268
590	502	468	480	356	306
472	974	428	408	356	296
582	430	208	268	280	404
462	844	268	372	476	262
288	982	586	510	324	148
560	804	142	292	174	350
456	372	252	512	304	188
572	618	244	570	230	176
832	450	448	268	236	232
644	920	490	548	376	282
582	502	564	390	222	242
476	838	410	524	266	150
704	676	358	394	220	180
690	594	292	286	178	390
440	416	316	414	400	238
560	436	430	288	354	254
1254	502	562	566	256	334
352	964	296	292	328	376
880	382	332	524	628	474
620	1004	294	642	838	150
542	312	428	286	222	492
684	504	250	312	182	260
1424	416	254	674	524	410
454	442	274	174	478	248
442	910	412	280	374	354
544	232	494	556	276	272
614	332	252	526	302	234
236	872	496	344	380	396
346	1060	306	438	192	294
368	596	292	518	242	198
696	750	324	646	280	228
378	196	240	572	328	414
508	336	442	366	538	222
768	1006	248	620	234	458
756	700	264	330	414	296
756	1130	328	298	376	546
418	630	218	456	486	338
560	666	422	392	274	366
278	838	216	454	222	672
710	436	476	640	288	432
846	444	416	592	352	420
406	562	370	354	214	390
560	898	552	370	214	272
326	418	538	264	206	146
498	310	654	332	474	264
274	678	256	242	160	190
404	866	160	504	298	216
948	372	606	188	400	366
598	938	258	336	420	480
210	486	320	308	406	186
612	236	348	380	402	298
444	598	306	438	430	286
550	760	334	304	362	474
998	576	488	450	400	338
714	494	262	322	454	464
514	726	448	358	398	210
988	518	564	514	206	250
306	424	714	350	164	172
818	626	352	254	422	500
364	658	266	618	408	356
858	144	524	602	402	242
402	590	694	390	398	264
634	192	328	284	290	454
1042	942	390	426	246	214
384	760	388	146	282	220
422	562	638	328	348	310
302	416	354	392	1536	550
210	540	172	362	368	234
426	664	412	238	374	482
268	762	294	302	180	504
324	890	416	688	354	336
552	1098	440	244	274	238
620	212	294	242	190	162
442	600	346	308	284	320
578	758	212	360	390	242
606	366	286	400	272	480
696	194	264	394	262	306
530	182	150	324	268	316
556	322	298	264	204	226
456	634	162	436	520	348
630	420	218	406	554	604
806	492	350	494	540	366
896	602	328	748	320	324
394	594	586	512	254	392
484	974	510	504	210	462
338	504	436	392	544	148
666	600	424	558	218	260
536	780	480	290	212	218
852	728	266	408	504	334
630	260	620	330	454	442
620	582	348	552	340	264
624	626	478	498	272	446
354	1386	170	452	186	378
426	378	360	384	250	490
618	812	364	400	380	400
592	510	296	394	400	246
516	692	408	638	144	432
586	646	468	426	422	390
1054	986	368	320	188	250
480	982	476	336	348	640
268	518	302	318	444	372
586	538	352	588	246	252
292	514	522	374	516	394
650	480	324	584	280	450
672	460	322	258	360	262
878	702	330	654	196	528
588	310	266	414	158	436
358	424	406	206	294	226
856	688	416	390	246	466
226	1122	462	442	720	406
646	686	482	330	282	252
278	206	154	166	394	492
410	374	414	234	518	226
1074	354	342	508	288	192
550	690	234	490	322	174
588	700	386	236	338	304
576	686	318	336	306	252
504	824	522	524	422	150
640	634	426	272	406	524
808	828	554	354	240	888
832	826	286	532	362	530
588	614	562	746	442	234
724	908	222	466	404	148
540	430	620	416	262	304
468	810	516	324	384	270
396	442	232	602	478	290
404	1182	272	290	334	348
798	902	808	228	232	234
652	1154	374	530	432	282
612	454	298	516	446	172
622	698	570	234	268	218
664	664	198	374	222	396
578	1142	318	614	390	352
358	904	290	150	390	312
540	722	268	722	232	608
918	476	252	318	480	420
360	834	376	194	248	490
460	1322	642	498	414	154
898	494	318	612	236	438
426	338	248	278	342	196
648	446	330	432	214	560
886	454	386	590	482	290
816	548	856	370	356	208
556	284	342	536	366	292
150	494	298	450	340	268
200	854	646	262	300	410
326	392	512	624	202	196
348	372	506	282	506	272
376	928	416	482	630	286
640	1182	380	480	276	154
384	708	450	788	328	382
742	738	434	336	258	290
842	860	414	286	466	190
510	598	294	358	302	470
840	722	560	526	262	186
188	726	386	662	294	320
626	844	406	318	540	294
574	716	404	386	324	378
600	390	638	648	154	420
912	636	458	162	182	248
672	664	324	164	176	268
164	316	638	384	336	156
804	1124	492	254	192	174
466	524	486	400	322	406
430	240	386	352	494	420
790	800	360	500	188	412
462	508	494	650	442	190
582	910	450	344	262	360
404	672	472	406	370	314
960	644	298	594	380	216
506	222	446	186	260	158
528	472	256	494	380	360
506	752	446	650	196	316
468	416	486	288	322	896
698	624	558	380	258	398
344	246	276	342	334	218
414	356	600	352	192	268
916	186	286	306	598	358
354	422	526	534	342	384
396	318	450	392	220	526
264	726	616	476	326	250
654	972	452	378	316	148
958	582	598	688	306	228
772	1030	574	236	274	294
446	190	304	326	164	324
828	766	538	424	434	348
476	388	276	446	358	214
832	576	410	492	300	290
622	472	308	626	460	536
410	368	850	312	320	426
396	382	484	512	428	220
838	536	666	252	478	190
496	378	264	314	170	344
666	492	256	646	380	418
290	778	672	376	326	236
162	346	170	544	198	268
828	146	416	344	186	240
378	782	398	578	276	322
632	848	352	192	618	366
500	1014	198	368	254	470
374	766	458	526	464	652
454	450	278	164	222	146
950	582	294	578	218	274
482	846	668	318	310	168
308	640	462	386	436	254
920	486	214	432	222	500
532	1360	466	354	430	446
378	786	406	232	566	408
704	638	388	552	316	474
518	448	596	272	552	312
690	530	428	546	440	356
398	626	378	350	218	454
520	404	278	530	174	690
704	252	300	350	206	406
388	690	270	544	362	290
350	414	500	236	360	186
458	948	438	518	398	426
556	606	968	278	482	426
286	588	328	338	458	176
628	926	724	442	282	260
612	392	470	470	390	194
612	1024	390	698	458	446
1144	460	326	478	342	282
890	866	480	616	236	316
846	868	298	226	204	186
622	604	262	360	234	390
358	846	476	504	324	250
440	1294	166	368	352	350
396	786	294	614	438	340
572	854	340	404	548	256
578	682	306	626	502	320
542	158	144	432	322	596
586	412	198	378	346	366
386	1156	468	664	240	172
324	634	426	228	366	294
690	1206	272	356	268	152
624	510	562	310	204	278
666	900	328	404	346	178
990	792	210	630	392	372
542	392	414	236	330	272
448	962	242	350	392	422
684	936	438	554	258	192
542	732	456	456	264	172
466	528	540	520	356	336
198	550	738	516	362	480
346	874	432	542	402	474
706	430	488	362	304	308
794	864	302	562	238	288
398	258	204	640	378	378
824	844	290	474	334	146
774	616	308	382	452	562
1058	542	338	364	430	606
532	704	596	216	254	474
212	464	256	322	418	240
538	1010	302	562	178	174
390	412	648	384	322	310
670	342	332	586	418	460
826	928	684	230	378	362
862	462	268	398	228	356
666	734	224	228	160	232
704	488	676	332	630	392
322	450	228	566	236	390
678	440	360	466	510	392
562	794	254	280	340	176
816	774	372	224	274	268
956	600	282	618	460	644
512	372	162	316	234	280
224	348	344	410	170	546
816	620	520	554	536	286
310	602	436	654	426	506
404	832	346	560	318	346
276	702	288	158	432	362
344	478	208	814	224	228
228	568	286	580	196	532
412	492	496	202	428	326
616	796	288	440	248	184
630	758	522	296	394	502
784	730	200	450	382	440
384	308	502	536	340	246
212	730	240	596	396	162
552	628	454	300	202	214
730	606	384	236	266	282
374	1160	162	496	464	306
688	780	286	252	230	332
1156	602	518	512	386	334
642	468	318	308	198	426
524	776	540	486	220	330
508	408	432	462	154	382
226	422	508	246	182	378
522	1296	230	310	218	562
560	1064	642	466	242	158
992	650	466	362	440	294
616	1068	428	222	554	344
536	662	548	342	234	396
472	968	382	460	232	338
330	1186	448	514	158	204
382	266	374	466	370	268
612	642	322	674	214	234
380	818	466	608	414	296
574	822	512	500	200	638
576	1302	352	466	234	320
540	688	400	444	176	336
690	748	618	524	146	208
418	816	580	432	264	336
1190	442	590	370	472	378
450	216	400	164	524	166
674	742	468	270	366	170
962	558	348	608	226	228
1228	446	406	652	208	346
488	374	214	172	172	274
682	334	410	444	428	178
398	672	416	350	316	186
726	358	410	444	210	332
908	952	528	428	518	402
488	1238	598	470	380	520
788	1148	278	328	162	248
418	592	378	670	340	530
520	672	622	382	306	250
384	612	410	334	302	246
922	282	474	420	448	366
696	1190	240	370	296	174
266	406	302	608	308	270
168	254	366	592	494	210
324	354	150	542	340	278
490	394	404	490	304	268
460	150	430	514	304	262
730	892	916	522	244	608
460	468	276	314	346	424
456	706	534	700	208	182
410	696	248	426	464	214
1436	1016	548	460	298	286
686	366	416	392	180	150
588	666	924	714	340	218
250	520	208	588	228	198
386	452	336	314	702	344
410	916	370	346	272	190
388	332	524	202	276	588
576	904	272	410	334	580
280	708	562	484	220	216
282	562	334	588	256	194
678	522	288	556	222	216
486	224	496	518	196	222
282	638	304	352	436	286
204	908	542	228	462	194
690	566	394	326	252	332
604	938	498	408	342	206
998	454	460	320	180	260
268	182	370	592	312	158
896	606	284	616	416	256
362	734	438	274	444	408
530	654	584	336	198	242
1208	440	244	300	224	478
710	714	206	586	254	242
618	522	536	200	212	210
1038	906	288	686	378	318
688	594	438	414	518	260
436	386	612	510	296	348
502	208	440	214	192	180
886	396	224	496	324	218
422	160	386	630	214	256
570	884	406	432	470	316
950	632	408	482	230	372
1002	532	222	292	374	150
440	668	430	192	300	186
804	858	366	336	336	142
348	1220	414	396	284	286
552	556	436	380	256	238
342	378	492	268	366	396
594	466	474	358	286	196
382	868	414	440	410	278
658	496	308	426	464	376
500	402	486	556	312	254
172	526	514	492	422	550
550	484	280	606	346	386
966	924	452	558	354	500
378	710	394	510	274	290
790	702	556	308	436	380
632	796	200	344	228	380
248	700	204	418	434	316
428	478	404	354	256	272
442	300	314	526	260	472
728	346	308	386	528	162
356	888	452	342	446	236
880	1268	632	306	542	220
494	536	586	148	326	354
652	800	366	244	206	152
442	692	384	348	266	396
468	388	506	380	398	298
508	728	364	450	332	240
610	838	356	654	602	302
664	466	318	178	242	252
476	752	444	274	440	198
814	566	346	506	184	186
672	704	324	220	196	246
202	430	250	542	320	296
1718	202	208	426	364	312
570	562	704	446	278	336
874	518	560	480	444	622
622	1168	338	344	266	292
864	390	354	250	380	244
226	402	336	556	248	456
368	520	442	364	348	330
558	698	568	460	180	364
500	274	390	318	210	512
628	540	716	620	436	320
426	550	834	560	230	396
202	238	236	364	248	480
230	660	350	666	268	524
616	392	480	442	282	362
460	638	410	356	262	404
508	638	224	154	324	264
626	556	554	388	212	220
652	910	300	464	398	438
572	776	620	370	212	232
356	394	658	318	322	218
408	430	566	356	276	440
390	596	260	634	250	434
796	850	596	446	458	218
830	598	602	578	506	170
350	380	318	540	382	250
766	1142	584	572	484	218
624	706	250	346	264	398
508	892	562	482	322	692
798	354	354	294	384	404
312	1282	304	564	514	486
636	662	460	382	384	212
438	768	444	432	248	242
496	508	392	608	240	348
822	588	258	234	290	250
166	1250	542	654	334	238
610	558	302	426	380	274
296	802	410	358	450	152
600	1120	360	398	196	390
308	550	512	184	238	212
650	954	358	198	410	338
776	410	522	262	318	268
310	892	598	524	546	412
782	622	328	402	230	502
268	506	356	566	362	242
594	568	262	230	246	240
624	448	354	286	408	438
576	164	248	444	434	334
582	604	592	552	342	510
348	514	300	350	262	218
900	666	542	218	212	148
864	396	164	282	298	352
618	530	222	354	194	350
732	746	430	486	244	208
544	358	370	706	248	512
714	328	282	442	272	228
590	350	346	566	292	224
952	910	400	324	164	192
174	402	690	256	506	420
636	878	608	440	368	194
836	444	400	158	228	228
478	668	224	408	282	262
806	568	598	312	448	148
280	478	462	370	618	312
568	426	562	196	332	184
370	856	734	424	276	414
168	478	444	292	398	380
676	430	508	456	536	166
584	536	330	544	176	348
658	720	596	624	366	476
638	1176	338	328	244	260
704	862	196	480	466	508
1336	310	322	396	328	500
678	632	724	356	346	194
520	558	266	340	302	298
1010	674	214	176	230	460
262	624	270	846	464	250
218	1032	288	468	334	410
312	660	372	468	204	370
472	502	304	316	244	236
348	410	322	462	468	234
996	716	358	546	248	302
688	1162	548	330	288	400
576	710	926	438	416	292
328	656	510	350	362	398
616	578	436	322	312	210
1266	1216	598	378	222	530
500	916	564	460	408	362
726	366	842	332	156	318
854	996	540	440	258	302
950	860	686	476	282	314
164	894	350	480	556	302
1406	614	350	340	362	270
412	646	626	582	314	520
502	486	258	250	284	396
530	204	352	716	484	292
1010	584	170	888	230	188
412	538	400	558	368	516
1104	576	214	570	322	204
424	1430	492	618	270	304
260	336	380	372	424	312
414	806	538	502	366	548
250	1270	330	520	254	210
528	324	662	468	378	290
452	860	456	258	430	254
484	428	448	386	314	154
420	568	410	430	334	368
212	596	194	432	498	454
772	626	562	448	360	310
300	848	750	670	286	404
808	554	662	594	150	250
834	676	328	460	394	252
798	618	548	618	280	212
490	370	574	398	158	260
930	500	376	366	246	388
476	906	542	660	368	584
372	812	280	448	216	332
422	182	244	504	340	344
500	996	310	408	222	316
198	280	326	548	240	200
564	328	386	612	356	400
400	332	282	376	206	342
902	748	810	598	322	364
598	458	552	682	218	214
1092	806	572	330	236	186
562	1172	502	276	508	244
376	798	538	224	552	388
348	252	378	284	276	352
442	1156	170	486	146	296
354	726	532	814	188	232
376	356	448	668	224	272
310	482	906	456	470	334
440	508	682	362	502	198
516	908	416	164	320	398
274	662	304	312	324	660
374	462	324	472	294	510
498	426	260	322	298	172
680	302	390	404	404	262
676	370	176	866	270	240
1074	386	1066	254	196	276
408	392	220	302	230	438
436	836	406	412	370	160
718	782	284	262	504	544
442	1176	424	440	424	330
1150	260	368	472	438	408
210	608	628	446	552	406
494	316	360	248	462	316
1010	382	470	196	442	348
724	850	254	266	196	180
548	808	408	228	412	444
766	662	436	372	234	340
584	1326	334	614	470	160
204	194	460	312	268	356
402	282	440	320	328	160
856	898	316	340	490	404
712	670	286	690	454	418
254	670	386	522	184	378
440	506	382	334	284	264
432	808	316	288	310	230
678	350	328	184	210	418
606	676	242	176	332	226
380	634	618	754	442	402
546	768	520	460	432	372
308	530	276	366	270	500
868	614	188	344	290	282
542	822	414	464	500	272
760	378	620	274	426	566
480	382	476	418	396	244
816	716	540	698	358	562
992	772	500	552	192	344
608	668	304	680	286	266
292	492	498	340	210	306
556	252	548	528	254	226
648	446	302	308	368	160
356	820	460	298	260	238
400	408	290	234	206	268
576	420	628	162	492	226
426	1218	354	564	298	208
532	238	814	306	302	284
300	792	328	402	270	488
564	400	752	752	330	254
648	430	520	274	302	484
498	614	542	188	222	268
410	498	620	574	450	376
312	530	318	462	226	230
614	274	472	432	388	154
370	290	474	322	360	438
438	1022	366	326	512	276
654	678	534	418	206	690
674	944	664	398	312	200
766	814	524	408	174	478
464	872	356	618	322	178
570	486	316	378	516	314
470	696	464	520	272	244
240	306	406	410	436	360
1082	846	304	350	384	450
204	262	568	434	454	150
674	164	290	482	314	228
458	576	404	278	194	450
774	506	426	538	252	298
398	536	360	738	272	348
616	458	472	416	230	204
418	176	154	362	234	438
566	496	452	186	374	194
468	362	270	278	354	390
394	578	182	574	270	310
524	1170	458	320	354	366
380	582	402	512	218	214
412	1554	444	306	402	484
564	876	484	366	148	312
350	490	172	366	346	290
664	1334	244	356	570	224
200	550	442	540	242	258
544	876	246	562	282	252
152	1168	480	196	354	314
630	600	308	342	386	246
962	280	640	274	366	340
1026	454	172	174	282	328
784	426	176	356	282	408
526	598	338	534	208	272
390	402	376	458	346	166
626	364	786	156	258	230
380	462	546	570	254	142
642	380	204	566	264	500
920	494	334	184	420	246
758	580	376	374	606	190
468	942	516	520	304	476
334	434	534	310	410	162
488	866	408	550	390	554
386	736	492	542	284	228
546	982	302	416	308	330
564	974	154	282	566	354
162	148	502	480	472	168
420	490	308	396	186	262
996	1272	574	396	276	542
596	564	332	538	256	470
412	270	544	536	158	394
256	596	528	312	256	426
696	862	306	314	274	162
342	592	472	302	196	160
760	492	436	488	388	194
848	624	482	356	226	342
728	486	532	320	322	422
506	662	330	340	168	578
624	518	438	486	170	482
478	516	286	386	356	178
536	596	360	292	182	424
534	850	288	328	260	242
674	870	524	390	380	372
920	478	256	368	236	306
368	760	192	362	234	412
454	472	390	304	270	414
426	520	504	604	262	338
426	386	476	700	284	280
152	892	572	578	366	360
484	718	986	474	404	180
624	628	568	474	180	314
604	734	480	250	222	316
622	436	510	474	272	438
472	1132	322	372	282	382
848	606	232	162	374	584
424	532	314	386	218	380
298	352	494	290	358	320
518	530	306	514	210	406
824	556	294	760	196	454
468	518	378	344	270	378
776	524	372	520	332	260
452	560	408	174	428	222
690	562	214	566	360	470
620	360	162	466	332	576
716	664	234	286	208	308
696	400	218	588	192	348
566	856	312	632	396	452
550	938	262	344	200	242
604	360	552	538	292	280
410	722	340	526	290	382
600	294	260	514	306	274
490	1176	444	326	330	228
612	530	290	414	434	182
476	634	480	492	586	190
462	978	258	292	216	300
476	1236	708	382	206	264
548	490	502	514	176	344
208	704	434	542	336	224
782	438	538	400	288	404
228	650	420	412	582	334
370	538	198	294	264	296
548	876	500	376	280	472
406	538	182	504	164	344
860	900	270	342	428	202
936	1012	366	360	396	248
694	638	328	392	298	196
456	772	504	274	170	410
936	1396	628	254	518	168
710	358	270	558	218	340
512	1000	294	266	422	690
874	684	430	536	180	506
734	884	266	376	366	152
950	624	444	580	250	210
822	488	392	912	526	342
442	262	440	410	516	316
232	446	788	196	240	292
474	656	342	608	306	512
994	516	556	474	234	918
646	444	638	552	306	234
386	374	388	486	238	462
518	150	504	816	174	198
870	764	374	378	302	426
438	350	374	458	318	154
524	704	422	352	218	574
586	338	460	296	354	324
828	1042	272	442	402	334
780	636	272	476	344	320
596	778	604	506	358	432
760	542	490	628	326	254
368	1042	654	390	272	372
486	726	518	242	178	164
340	610	440	476	492	360
624	614	850	738	224	226
866	674	690	232	310	340
416	346	580	594	372	226
274	658	554	534	228	248
256	574	576	456	606	712
472	830	274	416	428	146
514	648	458	416	284	328
1156	682	314	224	200	248
558	414	610	370	330	584
680	566	420	710	208	442
374	1188	238	370	348	336
182	1060	382	632	360	290
212	458	546	446	174	298
946	420	258	772	198	434
420	842	312	176	212	296
590	466	186	306	290	254
576	426	394	142	442	278
1140	1016	320	518	422	164
280	804	484	290	386	362
840	544	326	172	228	300
538	560	260	644	238	458
712	722	498	282	410	230
444	1240	792	248	196	414
358	658	608	522	274	210
626	266	428	304	622	244
860	1016	410	378	484	370
698	856	258	352	246	222
778	770	546	464	388	168
754	386	362	640	354	396
572	592	318	618	226	248
610	1346	546	548	202	492
410	176	582	460	290	322
806	288	332	550	348	264
522	632	644	374	356	344
658	560	264	542	214	236
490	446	422	512	326	372
252	1404	298	706	442	272
648	418	210	558	452	306
946	492	334	410	308	336
646	1320	196	408	322	586
858	1066	350	544	240	312
702	182	482	274	518	244
312	758	398	272	150	298
468	1050	364	382	368	318
342	1208	500	300	358	312
728	1054	464	160	180	150
430	558	412	426	304	272
354	330	250	544	240	282
506	984	364	434	334	254
370	574	882	302	166	448
758	716	422	428	250	258
498	904	358	352	264	176
552	940	300	300	508	256
416	866	398	594	228	350
688	764	356	556	468	358
550	838	376	618	262	184
362	886	462	270	500	580
462	464	620	724	298	206
618	896	612	490	346	190
838	732	448	186	504	370
338	558	588	760	242	202
452	550	434	322	766	322
642	1138	248	352	614	224
504	994	560	448	426	374
468	516	304	636	416	290
1168	574	466	210	272	496
644	784	426	510	358	600
518	760	422	538	280	320
466	234	410	454	220	374
802	938	194	802	398	252
646	1246	530	514	480	272
512	466	272	832	258	162
364	388	256	504	228	476
208	320	686	240	292	304
646	1220	248	510	534	582
224	1080	336	252	170	334
488	1042	474	376	356	170
750	794	358	592	356	302
736	520	308	286	308	182
794	872	586	306	206	418
354	502	490	346	268	302
398	916	382	388	246	390
492	1212	286	554	378	330
282	414	548	560	274	338
398	754	678	272	468	370
182	936	650	590	258	368
196	518	542	204	406	204
464	428	378	328	232	186
466	610	460	366	150	248
572	748	546	320	200	248
478	312	618	520	214	746
584	872	546	180	512	390
932	818	640	538	290	474
300	576	408	276	382	246
584	372	228	604	236	302
562	528	340	512	258	682
472	696	480	656	190	320
366	686	198	330	256	224
360	714	372	270	352	252
258	372	484	376	340	390
362	352	380	702	374	172
916	168	340	618	402	240
576	776	408	334	170	216
552	528	428	148	326	234
534	1066	360	260	224	392
516	1008	374	332	438	560
686	908	226	254	384	274
696	444	354	886	290	272
914	484	460	878	404	322
666	1110	554	326	528	264
464	536	606	288	518	456
456	674	286	264	334	376
758	554	618	558	386	398
702	322	366	404	166	270
864	280	400	452	378	312
232	816	300	362	678	346
662	786	790	620	244	238
228	954	484	352	430	228
738	560	466	308	382	332
634	384	250	276	242	472
658	630	720	474	240	528
658	584	242	280	256	444
548	508	568	420	358	256
480	896	520	352	452	564
568	804	664	450	280	322
854	584	322	524	354	444
588	408	510	346	214	376
346	740	424	892	482	320
478	624	554	296	370	176
332	390	376	300	184	214
934	906	444	530	210	250
942	1554	462	546	972	412
660	530	224	920	348	1594
838	634	274	180	350	806
370	838	424	254	360	240
260	902	366	360	250	394
608	412	582	724	240	368
578	914	338	486	354	362
764	602	256	352	268	356
470	404	348	500	324	576
722	510	272	522	338	360
468	566	374	842	232	288
708	566	194	276	352	242
484	822	304	332	312	514
598	836	634	348	284	474
768	1232	568	580	376	218
1238	912	554	352	374	526
644	624	344	258	390	280
766	1004	284	328	248	334
182	1022	214	538	158	368
280	770	452	354	166	286
454	738	386	432	294	166
542	1012	354	202	236	158
278	574	594	232	422	292
678	362	354	460	240	502
958	1192	330	426	262	414
452	648	456	336	172	418
548	392	684	356	274	374
448	694	354	494	214	346
162	346	456	276	198	396
426	536	448	244	272	466
742	320	202	558	608	230
722	526	308	436	292	308
610	722	276	674	222	384
466	814	404	182	244	224
632	510	324	296	264	174
150	840	370	514	612	276
398	412	490	176	152	294
486	860	438	268	258	336
352	340	308	546	384	386
314	314	344	482	252	280
320	904	224	596	446	716
572	830	470	592	316	186
422	714	918	326	254	372
864	668	260	334	414	190
784	1534	362	354	162	254
236	376	308	386	196	390
654	512	272	306	258	290
472	780	290	148	442	654
634	296	594	148	536	312
700	1084	238	452	230	212
946	614	486	592	176	232
650	434	358	318	180	210
882	466	366	402	340	186
356	388	480	142	584	428
916	914	464	294	260	276
290	504	284	272	356	242
442	698	524	342	188	246
666	386	344	330	294	386
352	222	680	418	402	214
566	268	254	472	290	156
366	1018	242	224	238	232
226	390	384	314	398	168
314	356	294	540	178	406
590	380	352	588	602	180
548	550	392	314	366	182
718	1204	446	454	352	238
488	284	454	320	346	386
548	228	452	374	290	492
1184	732	482	386	364	248
714	872	390	212	426	498
282	308	508	566	226	272
646	976	750	544	422	272
382	724	464	428	350	244
642	474	344	370	358	366
1300	386	276	274	334	196
776	360	512	328	254	254
206	894	238	334	158	268
628	554	410	470	414	250
468	294	720	450	552	430
814	508	438	544	310	296
484	480	382	618	450	330
456	952	268	230	212	252
362	790	444	328	404	290
436	228	526	346	230	336
366	832	360	456	438	236
384	850	354	252	244	316
614	748	314	592	262	172
452	634	554	580	404	254
762	256	966	496	332	330
478	386	728	574	570	184
476	786	150	384	400	282
342	484	384	314	594	236
298	480	698	248	230	444
526	904	222	418	442	208
306	472	212	248	246	240
636	808	424	394	326	402
730	758	190	474	304	394
592	1034	630	488	728	410
618	344	434	424	432	224
624	730	442	412	192	356
962	1374	334	582	420	148
464	760	378	568	392	264
550	476	262	430	440	208
572	422	384	362	162	280
654	1152	392	582	186	508
638	480	254	150	362	160
454	448	340	644	328	354
736	1096	638	502	386	608
246	832	226	592	266	206
564	462	330	536	354	192
584	428	294	358	196	372
468	402	344	552	406	252
200	640	340	448	426	270
966	642	272	224	520	360
422	1006	260	508	360	306
742	714	466	318	188	332
980	880	444	272	312	452
838	662	670	198	334	408
938	148	450	256	322	394
296	326	494	860	288	344
792	690	262	382	442	154
406	384	356	182	240	470
378	502	240	390	730	426
274	714	266	344	156	398
654	224	486	568	194	444
378	436	424	242	322	168
724	334	360	432	142	232
438	1128	756	748	398	320
806	618	486	142	364	420
520	650	542	292	166	584
856	726	942	564	194	368
556	420	314	294	382	392
522	580	476	750	382	310
740	1078	574	422	188	420
680	276	166	320	178	176
876	290	334	592	182	170
586	366	520	526	212	188
[truncated: 2,292 more rows]

## Sheet: Ext Fig6d
Extended Data Figure 6d
D1 EtOH 0.2mM	D1 Aux 0.2mM	D1 EtOH 0.3mM	D1 Aux 0.3mM	D1 EtOH 0.4mM	D1 Aux 0.4mM
766	512	546	404	468	204
530	912	350	528	356	260
528	840	508	240	366	434
816	424	390	212	174	360
410	782	578	762	248	490
744	496	542	590	220	218
304	564	564	440	580	528
620	732	436	578	372	188
816	796	300	410	302	408
676	936	548	198	142	242
658	398	420	302	392	306
856	590	400	1048	228	554
228	862	372	396	168	432
732	496	426	612	500	352
274	586	454	632	290	324
408	584	312	534	604	872
374	448	414	534	430	200
790	676	286	466	432	314
580	294	222	444	344	466
360	690	676	626	616	604
1040	384	224	270	544	446
540	382	448	578	468	274
880	578	408	534	290	410
734	870	386	536	300	538
412	516	554	262	414	342
502	324	522	710	710	476
262	546	570	558	490	564
252	266	592	416	368	278
546	430	476	448	538	554
466	406	280	524	198	320
496	550	588	214	386	426
628	400	266	170	392	454
412	816	246	430	336	272
322	524	290	188	336	708
456	894	470	480	510	496
626	870	234	726	294	332
658	656	546	432	554	502
600	492	506	280	382	284
642	970	476	352	360	250
324	846	186	444	590	958
584	370	538	608	238	334
606	588	450	290	254	304
686	322	430	458	190	286
702	468	602	632	166	568
510	766	278	264	252	624
438	544	282	386	374	448
476	320	228	348	366	394
298	712	486	442	362	422
180	556	218	332	284	542
408	672	232	298	476	388
620	210	606	434	334	544
480	564	262	486	510	452
730	622	412	348	202	426
814	890	542	488	454	464
920	678	424	574	472	658
528	498	388	174	468	488
784	620	178	628	464	338
292	836	508	650	620	354
326	568	302	322	458	390
930	532	260	430	612	356
320	698	910	318	218	338
524	226	348	438	356	246
542	654	408	504	312	172
608	860	590	150	604	394
406	440	362	484	524	232
856	824	356	222	168	332
472	340	160	802	340	412
366	452	270	394	274	284
334	364	494	154	258	502
906	388	472	456	280	628
466	682	362	388	306	546
574	778	432	548	480	660
540	306	262	196	756	496
580	332	248	370	158	274
536	618	524	400	458	540
574	972	386	394	522	270
194	222	348	390	594	158
366	654	308	212	552	484
690	300	250	578	332	814
314	574	504	436	158	346
770	148	656	556	182	638
312	684	294	394	256	176
496	838	288	280	564	356
534	448	472	486	278	520
630	362	718	498	372	512
650	316	350	312	394	196
668	186	224	446	408	450
666	302	552	534	362	410
696	660	462	406	446	406
944	604	146	560	230	606
462	1136	394	208	352	448
636	660	298	446	196	524
392	588	304	376	210	394
650	690	396	542	188	328
494	508	280	518	344	342
546	712	194	216	250	378
696	582	368	364	452	340
614	664	554	324	144	286
286	296	248	348	634	242
404	776	592	366	148	948
470	242	218	576	708	240
252	540	418	408	258	478
450	476	450	404	416	430
606	448	408	284	566	480
742	438	690	406	444	688
746	480	154	328	362	440
404	534	328	470	202	524
278	790	444	354	532	262
862	496	544	468	302	346
508	240	528	292	222	422
826	554	300	254	392	508
352	362	308	272	400	210
658	398	348	414	478	548
414	506	184	356	478	184
634	500	148	608	316	494
480	986	194	316	402	286
558	662	344	258	442	312
584	808	264	526	220	424
546	584	552	242	372	182
832	252	382	356	364	452
436	930	414	606	250	496
556	366	164	654	1518	246
770	774	546	696	194	446
528	542	544	378	468	378
324	728	182	538	520	368
862	618	504	778	442	198
834	736	360	242	204	762
420	200	442	352	210	374
342	698	522	470	398	324
686	356	176	736	672	308
698	214	508	284	348	664
704	712	614	460	280	558
186	298	672	220	180	390
846	204	254	496	160	424
588	370	408	268	154	238
432	490	360	156	558	154
616	250	466	398	380	386
820	468	340	328	280	476
626	246	268	584	646	542
664	488	366	288	554	544
724	552	552	596	612	412
660	808	294	210	336	430
446	506	362	924	264	476
860	410	284	292	760	396
604	630	560	396	258	446
508	720	440	652	376	378
258	172	272	312	372	520
1156	774	608	554	800	426
538	802	458	342	394	376
504	618	442	350	314	326
862	672	306	884	434	200
474	624	276	154	434	158
690	724	184	426	208	884
624	416	348	684	312	518
534	586	342	348	470	460
792	942	436	250	400	636
484	438	294	296	334	300
574	474	260	378	350	336
552	324	228	456	598	158
664	618	150	212	546	274
400	648	216	622	278	252
500	906	748	274	508	246
584	666	152	490	528	512
608	876	384	270	160	430
628	738	452	356	612	312
530	672	394	410	248	610
312	446	284	382	354	324
902	1236	302	246	428	320
824	396	452	834	364	526
526	460	540	500	384	426
498	610	356	326	580	444
648	374	526	170	362	162
782	682	310	456	184	364
836	652	232	500	686	392
618	944	268	438	430	470
418	346	792	398	532	424
794	498	308	216	284	438
366	636	760	334	338	192
414	268	568	158	256	180
864	184	588	404	270	386
382	486	468	196	488	292
596	994	316	442	450	416
252	738	246	444	288	184
364	158	658	226	408	450
608	260	380	588	594	428
600	546	438	610	424	552
424	878	510	558	390	440
606	368	392	402	196	242
600	362	178	550	474	394
442	498	194	488	432	492
646	524	446	430	276	326
768	1174	202	170	488	540
426	642	304	302	408	498
726	482	426	192	622	442
638	432	252	288	678	330
732	380	442	658	528	494
748	414	562	312	428	600
638	352	672	298	330	230
500	636	298	436	144	266
654	594	298	634	522	434
792	958	202	294	422	516
794	582	508	534	760	278
372	204	484	258	166	474
344	964	488	512	372	290
594	224	552	378	340	330
424	464	368	440	236	482
540	716	482	1546	244	216
982	254	406	618	182	278
444	308	272	436	150	286
400	556	272	666	282	476
376	606	460	304	252	350
842	780	242	450	306	264
748	308	168	390	182	406
472	436	464	148	158	338
716	646	220	408	428	658
622	398	390	496	402	418
604	326	462	472	428	314
518	156	384	448	158	514
764	356	154	268	458	272
466	368	464	158	364	202
624	588	360	466	458	338
772	596	564	434	474	466
658	534	460	554	544	418
634	676	272	418	354	244
390	640	586	628	422	326
486	158	250	638	508	574
280	282	572	572	406	504
410	766	442	406	526	452
406	546	236	506	452	664
618	504	328	450	270	272
364	516	508	426	226	486
978	296	520	424	278	526
596	822	272	278	358	498
526	744	314	450	342	410
802	340	544	748	246	502
474	472	488	262	446	276
220	464	452	340	372	630
528	712	428	520	558	292
682	650	388	238	438	352
544	572	568	360	244	240
648	782	594	580	486	420
564	768	328	348	398	156
584	420	420	384	512	550
308	588	314	362	420	546
854	474	228	220	272	296
402	492	434	344	664	442
768	450	344	348	406	574
722	898	502	202	468	544
564	504	678	500	246	476
1092	788	390	378	394	434
634	580	450	1098	142	408
580	272	288	688	614	494
720	350	474	338	536	506
464	812	172	596	286	452
1000	360	776	190	504	410
700	876	384	438	270	308
622	888	488	254	466	312
496	620	324	540	724	420
344	352	306	604	360	458
392	318	354	344	528	352
286	362	320	330	714	466
1146	454	406	234	450	246
434	486	324	378	414	312
1076	188	484	238	252	620
248	464	290	258	610	474
412	286	246	464	588	344
650	680	514	426	644	412
484	702	500	148	442	176
196	470	240	260	264	444
474	496	464	274	426	430
534	790	324	482	386	272
658	556	472	452	162	188
476	596	512	388	496	184
558	390	434	484	420	536
526	1232	506	242	492	152
802	392	318	226	486	604
620	608	406	592	490	306
222	622	280	326	444	520
646	376	372	388	408	510
1232	634	428	572	154	216
398	884	172	500	1000	400
658	452	374	172	630	650
410	632	180	292	408	492
832	590	326	216	356	396
298	564	496	374	458	482
620	648	630	544	204	220
260	582	284	616	612	252
720	720	370	682	564	504
446	496	248	644	486	682
294	152	532	450	210	680
546	544	428	496	222	536
774	628	410	280	582	402
436	352	448	334	410	404
510	360	586	228	150	464
350	466	380	588	412	346
572	998	326	770	270	570
540	756	558	334	386	296
278	484	450	562	256	310
434	542	424	274	308	308
314	524	492	584	210	360
676	320	464	472	144	362
426	382	550	472	452	332
282	920	316	240	196	178
710	570	468	386	368	306
764	444	470	336	476	436
856	222	560	1086	538	504
600	360	298	586	626	726
1166	322	538	254	278	668
712	490	706	590	322	460
690	362	326	560	496	600
244	668	534	448	1090	632
568	736	324	430	560	268
730	572	166	436	394	450
656	276	486	550	472	272
984	422	220	406	368	380
190	312	486	338	328	296
1198	282	270	284	272	300
958	558	452	520	294	240
490	814	444	314	290	242
730	692	192	664	370	612
304	612	334	228	328	388
160	638	402	592	902	504
362	382	336	520	352	424
308	702	298	318	440	320
676	648	468	482	406	378
228	526	324	502	240	302
896	686	606	846	196	416
580	746	430	526	576	406
544	680	278	468	144	420
832	306	368	374	548	504
668	738	608	396	286	478
724	816	344	706	810	324
648	392	496	422	242	624
802	290	460	528	414	798
498	440	232	200	610	578
908	508	254	162	450	392
706	286	354	458	384	538
1002	340	466	702	444	446
458	376	392	468	352	616
526	414	188	438	326	274
546	586	316	378	310	448
544	364	534	262	230	434
374	658	152	448	194	622
458	644	474	282	494	610
362	434	326	694	610	142
330	278	524	394	534	1398
350	556	184	502	438	316
682	560	552	440	240	426
394	382	436	200	576	202
234	636	284	346	230	332
302	480	790	570	180	502
442	512	166	856	550	166
792	404	296	390	536	748
524	518	230	234	512	366
260	332	358	368	638	312
312	844	504	438	570	226
352	402	354	148	314	450
204	732	296	374	146	420
444	896	570	344	402	218
610	602	278	532	398	418
686	562	270	530	326	364
1076	516	636	554	202	484
648	462	258	360	246	476
550	484	242	156	326	750
476	654	228	442	1172	434
690	816	678	336	702	286
770	412	586	358	478	494
1180	314	434	620	510	216
712	568	418	346	336	428
886	450	366	358	196	532
648	564	470	336	370	518
818	612	466	380	598	170
794	224	546	458	362	418
598	306	328	458	462	294
734	1004	620	642	676	418
314	730	442	230	184	406
466	674	350	610	162	304
438	402	1054	548	508	268
566	434	538	438	574	330
360	654	328	498	442	210
370	468	400	516	150	372
502	514	490	246	214	186
566	238	428	276	340	192
612	228	344	404	224	296
484	428	244	386	388	194
746	158	450	356	324	420
600	736	232	450	730	392
448	518	304	296	612	434
420	576	528	652	216	420
612	970	676	466	182	370
646	286	526	330	508	540
610	382	506	350	400	604
758	744	522	358	266	162
422	328	398	300	428	250
848	624	276	354	564	402
218	510	482	390	300	246
866	376	430	204	316	150
540	460	638	148	498	308
516	1022	292	338	196	312
364	334	720	284	552	202
466	680	158	350	356	332
658	418	314	364	696	460
500	376	304	270	150	606
558	780	770	528	282	346
930	342	302	326	1168	212
312	446	374	512	234	388
698	600	450	402	440	356
814	530	482	642	274	320
730	848	356	552	146	158
446	450	424	258	436	190
516	424	252	410	166	532
346	630	470	246	350	284
540	360	494	270	210	290
788	862	438	650	564	856
504	646	294	524	320	368
1046	198	732	498	306	404
294	438	592	458	296	288
826	450	216	144	462	206
696	632	214	420	466	158
550	304	214	358	352	200
714	836	354	386	266	458
956	562	174	362	520	430
572	992	486	144	312	406
774	598	510	360	354	362
440	498	490	688	250	296
712	266	438	326	446	298
386	1146	390	396	192	324
812	606	244	1190	544	150
486	306	360	346	382	260
676	560	670	432	270	228
328	638	190	262	402	382
482	892	512	282	336	430
384	792	362	504	320	398
296	880	448	384	276	174
498	746	532	300	332	410
828	504	656	360	598	616
572	530	630	418	248	420
598	784	430	1086	236	188
392	586	374	422	356	474
660	412	610	606	452	162
458	400	972	334	158	378
696	924	372	506	222	388
392	304	414	318	268	444
538	176	492	644	370	480
820	502	150	394	234	352
678	702	328	520	440	288
740	440	208	350	276	228
610	544	612	250	318	222
334	288	392	614	466	572
566	886	556	570	330	412
416	446	314	266	236	286
600	260	468	420	146	368
448	762	286	348	610	170
536	414	254	576	568	534
368	810	380	408	234	398
278	588	304	456	234	240
658	376	326	332	696	230
670	646	478	254	336	302
558	544	294	242	566	390
190	626	336	284	596	358
734	400	480	546	510	244
764	312	496	142	216	156
522	472	476	1236	700	184
720	372	230	350	212	160
502	818	688	462	204	406
834	312	450	244	248	310
620	626	462	234	154	492
678	442	232	458	258	328
640	278	160	364	546	394
402	470	364	318	484	310
450	426	384	144	490	274
764	704	434	242	550	686
348	580	442	416	348	538
354	522	472	350	362	354
572	818	274	488	572	148
1006	606	284	356	614	236
422	346	258	872	242	414
758	352	166	436	570	286
570	370	210	550	406	280
614	664	304	322	246	360
576	274	322	230	260	150
526	426	320	566	254	260
744	784	194	546	380	244
584	608	284	744	508	252
608	682	242	352	356	272
732	326	374	208	338	474
552	926	294	646	464	444
662	622	482	348	356	428
646	978	420	428	688	346
232	596	274	206	560	522
970	646	350	142	216	216
520	430	630	766	768	568
362	308	364	356	256	310
286	788	462	238	246	204
820	460	652	316	240	378
500	226	706	332	176	248
382	332	314	1038	466	230
656	652	192	490	446	216
748	446	408	638	344	344
756	768	324	280	458	376
332	444	270	354	262	330
428	364	618	268	596	404
602	392	320	296	314	260
650	348	330	440	316	340
460	666	292	732	558	204
364	626	342	262	314	432
272	638	380	202	388	304
596	606	184	300	166	522
570	616	180	306	270	312
486	700	456	514	450	278
586	634	388	490	370	448
910	364	224	544	268	374
484	514	502	252	394	230
750	572	144	194	232	354
458	288	506	628	388	236
346	408	682	240	580	382
728	606	274	700	468	574
476	688	708	444	486	318
538	716	326	454	424	352
670	694	228	146	472	364
640	662	458	534	504	312
342	644	170	522	328	398
606	674	510	548	382	396
428	466	332	366	332	280
786	688	492	420	234	150
880	590	186	348	408	606
528	500	304	180	418	350
294	594	216	358	190	420
1494	248	394	520	622	286
1012	280	340	696	604	274
564	582	306	360	602	532
870	348	488	550	358	160
352	186	240	642	396	536
876	310	436	702	198	262
334	688	424	544	176	234
736	520	372	432	424	522
174	274	698	344	412	560
484	668	222	418	592	260
282	742	322	658	484	514
382	840	188	576	446	468
262	580	344	328	310	372
216	616	550	678	406	436
316	376	556	370	326	192
470	648	392	290	412	434
572	324	446	358	414	408
758	514	406	516	270	232
516	654	550	388	158	624
690	304	462	214	586	570
1052	384	228	358	272	444
740	502	434	586	274	302
300	518	426	670	470	398
148	958	242	330	684	496
336	650	342	368	540	694
576	400	326	810	250	298
568	464	394	530	394	294
654	398	240	386	538	256
768	660	238	210	164	186
442	312	308	484	396	434
206	550	438	530	464	568
270	478	518	272	376	248
154	368	412	300	498	412
212	328	154	166	490	424
340	512	708	192	430	796
686	762	422	562	334	268
632	250	346	428	228	398
432	464	250	580	164	526
712	630	492	614	306	518
604	696	610	228	874	374
776	772	240	422	512	318
608	558	330	426	252	698
372	592	276	252	284	248
726	658	564	328	446	400
682	416	320	412	574	308
544	412	272	218	206	356
576	898	296	482	550	360
550	1144	542	366	420	486
354	648	248	214	286	326
372	556	308	506	276	538
584	812	586	444	162	1548
424	516	390	488	186	346
612	404	328	592	246	244
684	646	396	362	148	834
296	570	332	368	674	486
484	462	614	502	374	342
540	628	428	806	372	228
908	196	232	244	270	222
380	538	228	236	424	268
692	298	770	422	490	614
668	594	266	290	352	694
520	524	386	386	380	170
714	452	322	390	582	238
686	404	154	476	412	638
366	1104	400	604	164	692
922	452	590	374	154	238
396	228	368	162	190	508
446	292	522	608	264	318
638	790	424	606	456	370
1296	744	550	508	304	410
848	802	392	310	290	156
686	382	220	888	416	370
568	820	356	328	630	372
738	596	604	330	664	570
408	178	182	610	288	372
446	410	166	540	408	236
416	596	316	438	414	292
636	552	382	532	496	306
582	648	346	508	164	312
744	752	268	344	394	492
966	540	472	462	608	236
600	550	294	596	272	454
498	578	336	428	366	346
578	220	396	346	408	592
198	482	460	540	296	420
368	690	176	352	282	442
700	390	162	396	268	288
784	908	420	528	382	294
388	204	520	174	352	422
534	530	364	554	782	176
562	622	524	376	472	146
630	250	420	358	210	358
642	528	246	514	442	418
708	320	590	336	570	156
1080	958	420	468	194	352
720	438	298	304	408	436
712	540	268	284	354	392
436	580	636	376	506	436
196	880	418	738	614	688
652	600	852	330	306	402
936	624	232	278	494	436
402	440	168	508	562	384
442	802	396	406	240	338
512	374	472	392	470	256
430	666	552	656	588	182
526	638	248	556	446	370
220	482	188	328	290	634
986	580	436	550	366	204
400	492	480	210	494	814
612	688	292	572	410	266
840	292	286	622	210	276
556	456	334	526	260	174
364	396	442	380	422	168
292	424	412	260	334	462
1474	618	288	368	274	528
350	544	614	540	568	624
600	376	340	416	402	338
414	694	438	500	326	502
402	676	262	478	314	370
392	598	738	216	362	444
858	702	474	294	696	330
622	364	370	482	228	356
468	480	534	318	278	212
658	678	588	416	342	562
636	522	378	824	394	224
656	906	542	198	336	370
714	472	214	602	514	264
406	238	252	430	254	354
562	360	604	360	230	172
504	420	514	642	182	236
286	596	546	566	438	186
596	524	268	390	474	200
714	286	346	496	332	538
488	620	274	316	308	282
442	764	320	498	250	210
452	340	230	470	406	250
482	402	216	170	788	142
326	582	420	398	392	288
372	468	458	518	216	426
226	688	824	442	346	526
764	206	394	626	408	488
692	526	592	558	452	206
1090	666	196	602	154	278
524	622	280	268	376	384
700	494	206	380	212	372
642	496	372	346	288	406
790	776	484	154	518	548
590	538	564	246	628	200
244	1288	444	302	170	254
702	404	314	520	274	160
1060	640	272	450	314	158
422	314	266	466	282	512
806	760	578	400	160	262
522	634	228	250	202	226
326	722	560	272	242	176
350	706	604	166	294	600
384	768	502	534	342	148
424	512	392	526	564	318
482	560	282	294	150	476
684	1008	536	546	514	258
326	454	314	528	606	272
284	610	186	262	234	168
374	608	616	516	184	328
150	956	588	514	328	314
1414	870	622	756	174	150
656	808	350	348	168	302
636	346	570	468	270	210
392	364	436	406	416	290
658	774	704	590	558	348
434	728	404	452	460	322
804	394	362	336	246	358
532	404	290	506	616	502
652	398	616	478	214	322
236	450	278	268	430	440
756	692	332	640	254	474
160	518	610	380	188	320
384	740	384	514	328	438
648	188	458	198	328	256
782	652	374	554	484	654
444	596	292	230	362	776
756	516	364	420	170	236
546	532	422	334	376	486
564	516	268	364	190	246
198	376	222	364	292	568
350	278	386	642	276	368
476	602	340	442	278	544
544	746	794	726	284	366
1048	380	772	454	494	502
694	610	218	458	334	216
202	772	576	496	358	208
676	612	180	422	162	404
846	472	324	404	378	512
558	718	398	400	574	428
544	578	476	426	438	524
618	266	470	336	366	428
270	720	446	416	288	412
348	348	484	600	510	184
172	596	584	262	458	372
374	370	306	238	378	156
558	594	348	480	340	232
568	672	386	246	398	188
372	724	680	562	260	228
244	598	554	276	208	520
734	710	392	438	352	190
926	270	346	348	546	448
692	558	434	310	438	690
602	662	348	162	148	446
432	348	438	532	398	330
542	524	302	586	722	442
658	658	178	582	184	262
348	154	154	642	264	156
536	404	824	358	150	214
618	866	652	538	592	344
166	480	276	202	428	582
748	386	246	998	246	480
380	344	226	270	190	306
532	566	496	362	368	240
354	960	268	318	222	324
340	568	684	828	506	554
700	598	424	196	470	476
486	498	482	620	364	448
906	542	394	406	200	252
810	696	208	468	358	368
392	622	568	198	682	280
354	800	254	304	248	570
862	620	326	344	486	356
340	736	570	316	406	286
250	368	488	758	152	344
356	482	318	394	178	276
368	516	504	432	412	434
620	496	318	242	572	156
410	636	374	686	282	278
778	520	258	208	514	186
1102	436	514	592	250	390
250	468	408	438	186	478
200	606	294	476	334	210
416	680	616	554	428	330
474	488	232	570	148	560
588	880	380	232	396	540
432	576	448	526	240	210
628	682	690	246	380	150
634	506	156	234	538	540
488	438	946	462	322	456
528	516	184	254	474	284
956	1114	398	274	594	430
220	616	656	320	276	254
400	488	148	590	438	460
390	530	172	326	452	314
616	500	606	302	320	316
486	1058	240	202	336	160
528	628	296	198	388	258
476	196	172	550	548	792
418	554	344	626	378	164
334	654	162	750	200	172
864	532	264	428	204	322
724	590	492	558	424	156
240	650	306	342	468	306
830	280	254	244	180	300
482	334	406	254	346	400
652	764	474	536	424	446
940	594	162	302	446	302
612	614	228	604	360	204
596	724	272	468	446	520
1318	264	318	300	340	354
616	610	300	288	192	546
832	766	512	320	468	550
660	696	568	642	446	390
300	440	198	528	274	234
496	520	224	360	484	150
514	528	446	696	302	350
466	316	554	564	396	290
214	536	176	422	472	242
244	156	276	682	250	438
800	592	348	554	176	592
596	448	446	520	746	256
476	468	446	410	330	256
490	852	664	356	140	316
508	418	504	224	410	276
472	600	254	266	204	322
376	522	364	518	518	276
760	760	380	966	520	254
638	372	334	666	596	568
904	318	222	274	322	316
610	726	528	320	414	426
686	748	186	164	466	330
720	558	312	336	382	424
984	448	252	310	446	622
486	340	420	440	502	314
1050	966	330	424	306	338
188	312	560	218	414	212
156	218	406	488	748	190
646	394	624	240	516	514
258	526	578	612	226	344
584	732	162	428	490	416
536	150	488	382	402	440
580	222	762	212	342	246
566	194	462	330	714	424
694	500	406	306	278	492
374	458	172	488	642	252
700	414	380	1658	508	438
432	558	530	496	484	158
684	688	370	604	654	378
566	570	402	416	370	318
412	636	556	460	540	230
832	544	390	556	494	354
804	432	374	276	258	420
952	348	448	806	542	418
672	568	742	548	302	794
352	546	374	232	386	324
566	222	332	218	168	398
536	686	606	598	370	284
538	564	662	528	616	524
592	566	362	304	526	498
630	430	502	264	306	436
446	578	442	458	516	450
722	580	266	494	262	464
682	616	422	568	434	314
702	472	586	534	184	288
678	580	468	468	376	246
476	352	390	462	236	352
388	434	744	338	460	330
724	322	368	410	592	656
682	508	176	496	318	740
594	528	254	434	406	270
482	450	424	374	274	150
662	556	686	408	354	188
582	1106	450	670	486	424
376	434	376	678	246	340
832	280	546	250	478	294
994	660	312	568	594	278
380	504	336	336	266	272
424	574	396	752	154	308
1300	602	336	448	468	328
760	534	328	338	654	252
1426	398	196	444	722	350
490	404	144	596	210	558
500	882	464	356	566	332
1028	254	286	264	756	222
292	606	488	434	270	234
558	376	330	478	276	376
320	572	172	422	678	436
390	256	526	342	352	426
688	562	480	396	220	346
570	436	496	198	256	380
1420	638	324	388	208	482
576	804	184	234	236	444
1258	692	206	464	224	224
356	622	442	366	186	416
802	664	294	516	208	194
390	640	216	348	260	154
852	184	492	542	200	214
884	320	264	172	890	226
682	496	268	208	358	504
296	514	324	282	242	478
438	664	360	452	452	410
776	740	478	508	518	472
406	636	452	348	242	258
520	566	678	268	266	396
428	552	168	540	442	266
526	448	238	368	488	206
352	558	538	362	286	694
790	186	618	220	422	210
634	190	310	470	446	152
428	392	548	478	184	244
276	152	364	516	208	162
430	394	474	380	254	502
648	648	488	446	262	180
762	1252	150	410	178	430
422	664	392	544	284	518
950	574	288	238	512	406
298	356	620	306	340	336
792	1008	360	318	494	282
492	472	450	272	284	468
696	630	296	346	538	250
806	1386	408	798	490	322
584	420	442	268	350	214
180	614	206	206	284	334
322	202	356	290	394	234
460	526	494	430	460	316
450	812	338	616	248	404
280	484	756	808	346	484
446	604	526	604	224	314
708	314	582	628	518	330
492	416	522	582	388	400
626	398	526	446	436	486
458	394	180	448	564	466
866	456	214	620	724	432
620	840	432	420	330	326
890	166	292	168	172	310
720	214	226	202	432	1084
378	606	558	546	554	438
374	456	400	354	372	536
756	726	272	368	386	400
440	506	450	440	350	370
352	476	162	632	382	458
1566	292	294	566	454	306
442	1180	188	550	536	272
332	594	578	726	576	468
384	442	380	184	452	404
524	524	514	248	358	288
972	466	418	866	576	568
280	564	404	374	254	442
262	870	302	346	444	346
574	900	634	250	462	466
518	446	314	252	210	330
220	648	234	330	450	338
948	630	220	214	480	510
430	664	356	266	300	298
536	424	338	270	512	734
632	404	316	256	434	396
654	594	222	562	662	622
468	334	512	390	518	320
678	154	350	648	258	414
486	444	472	334	768	300
330	322	532	484	210	204
536	442	554	508	408	310
560	228	566	346	390	506
180	640	616	152	830	506
580	564	178	942	392	242
638	390	358	552	330	470
328	636	492	414	426	524
494	520	594	556	288	370
422	368	326	590	256	186
946	466	578	548	366	480
232	584	202	588	294	306
420	794	796	308	460	438
402	882	280	356	748	448
730	538	508	344	466	248
584	410	192	156	242	428
540	160	472	296	168	484
430	806	276	434	596	254
406	540	228	380	156	256
522	560	346	638	634	670
524	710	662	606	484	672
844	482	762	314	162	506
382	340	888	280	228	334
714	522	364	278	400	446
456	210	336	626	408	222
568	596	332	294	288	262
358	546	418	582	504	360
886	708	338	442	264	196
574	882	474	432	388	472
598	460	536	370	176	826
806	724	154	670	304	188
784	960	790	546	440	338
418	538	670	606	594	476
704	638	350	718	300	198
684	336	384	216	480	154
488	688	302	398	382	218
456	448	310	496	316	458
456	710	230	198	1476	482
480	266	272	216	350	196
662	1084	246	388	318	554
332	592	302	588	292	472
484	472	228	274	918	620
768	630	374	202	398	374
534	428	616	382	176	260
306	590	654	636	282	340
348	404	344	460	246	236
806	510	444	616	354	312
462	662	380	604	614	334
312	242	478	574	188	412
588	206	476	548	1490	268
326	430	370	574	264	306
576	634	222	564	380	248
570	300	244	532	610	174
664	736	228	292	750	338
378	762	478	598	532	530
706	978	660	150	618	230
500	620	152	288	442	450
1218	646	400	308	408	238
818	568	460	346	536	328
638	770	538	300	250	146
714	518	420	200	390	366
520	704	274	416	536	502
588	620	524	598	320	476
660	446	344	316	188	278
644	310	284	348	286	360
804	616	216	606	338	240
764	422	208	398	236	318
762	456	482	420	276	522
348	690	460	178	480	300
604	714	396	264	384	316
334	712	258	174	306	298
512	1074	268	308	172	506
694	874	446	996	484	324
614	606	378	190	530	270
276	428	360	458	258	146
918	388	570	430	870	568
876	438	404	532	364	508
676	774	518	228	198	528
840	340	188	232	540	490
576	942	310	458	348	458
628	354	532	530	528	400
602	652	728	654	426	328
740	600	596	568	290	736
474	434	494	174	566	270
560	708	464	640	286	316
744	400	554	348	374	254
786	752	196	156	376	242
548	624	164	420	536	248
458	152	342	146	228	290
440	414	376	412	516	458
434	536	762	546	206	440
316	480	674	274	374	550
626	596	520	330	334	204
678	714	344	334	568	478
728	452	440	226	498	322
496	190	468	410	226	188
566	398	512	546	328	512
434	622	566	402	468	452
664	480	270	538	196	492
422	552	276	432	192	396
180	802	324	568	442	324
456	548	396	236	562	362
714	604	150	636	252	248
256	570	430	756	438	428
614	524	268	232	358	410
1216	350	244	474	442	310
570	254	606	640	236	312
370	786	396	226	262	170
774	504	454	648	194	402
478	430	154	386	516	366
452	302	394	410	340	334
662	568	542	410	496	682
556	800	348	248	196	430
592	596	638	400	220	626
552	650	516	294	508	480
430	624	432	276	186	486
508	776	430	658	460	210
250	432	272	450	384	664
442	1170	344	152	372	346
770	784	472	366	686	268
864	906	646	496	356	386
698	654	236	264	596	254
558	848	264	346	382	382
596	690	370	460	242	164
508	322	486	494	156	540
890	750	290	170	270	692
656	156	152	184	412	296
678	258	244	162	154	778
748	416	182	312	254	158
664	480	160	484	294	610
368	556	194	256	402	288
456	1138	638	252	190	544
252	678	594	426	344	722
278	422	572	660	352	418
722	166	304	466	326	376
330	464	218	458	280	532
202	1020	322	858	336	424
548	526	442	206	586	680
428	718	520	312	356	362
1002	746	668	378	540	342
812	472	276	528	434	766
672	916	358	388	348	296
856	674	226	384	204	620
680	460	146	142	322	552
384	718	294	386	556	446
584	452	264	416	382	468
332	598	322	160	266	628
216	478	522	418	562	202
586	380	508	410	340	342
612	844	362	454	394	306
592	858	666	498	420	312
606	826	458	500	356	304
724	724	338	642	406	226
710	362	376	234	632	300
830	980	300	234	436	642
568	208	320	418	218	412
442	644	552	588	216	186
422	256	788	402	294	560
556	550	406	340	576	156
604	426	374	352	576	370
462	646	380	380	558	358
260	280	670	388	440	330
890	384	438	626	420	294
346	250	520	154	232	242
576	512	516	762	258	558
694	334	218	180	224	388
972	470	178	560	318	518
284	346	178	814	192	510
644	610	486	614	474	418
796	154	550	218	412	434
494	192	324	470	450	412
522	876	268	252	496	296
936	606	338	568	198	204
752	624	416	294	288	488
402	752	488	358	578	334
612	554	148	258	348	476
608	346	1166	338	276	422
338	702	374	292	182	396
704	240	536	336	278	288
794	484	404	810	450	430
204	372	208	472	370	446
798	948	288	410	384	192
436	444	462	290	596	540
636	684	252	320	446	282
472	492	232	184	374	258
534	1106	666	632	368	526
436	484	582	386	596	396
768	898	178	474	512	456
278	616	526	528	460	372
470	648	438	404	198	426
324	628	464	562	542	260
522	454	194	306	368	364
494	684	500	324	482	358
490	602	536	314	616	444
1016	584	354	448	556	536
628	320	264	594	380	500
930	628	576	496	252	156
352	556	276	332	432	400
690	900	636	798	520	344
174	588	598	170	566	432
590	308	578	410	208	276
286	638	150	516	342	404
664	674	516	288	272	390
468	214	352	544	494	368
774	190	232	700	222	724
582	358	246	422	170	316
344	384	622	776	452	1600
476	630	248	436	616	298
572	722	320	708	480	432
478	358	376	240	316	300
648	708	590	1072	244	496
562	184	346	404	258	378
768	712	174	258	692	486
304	594	614	478	566	286
528	314	232	300	410	336
486	400	244	342	460	704
534	432	540	698	260	340
486	450	556	534	470	220
414	572	600	158	486	348
564	400	278	198	306	322
560	752	436	302	270	322
514	702	320	270	290	444
498	720	820	318	1650	396
286	298	374	482	276	264
602	482	574	298	248	454
590	738	502	452	614	544
450	310	482	528	332	318
514	526	394	284	524	342
766	558	420	280	566	432
974	690	310	240	154	508
736	604	412	780	266	234
564	668	390	752	528	434
606	518	430	506	226	778
278	592	200	444	320	352
976	578	288	390	516	214
544	782	216	480	454	528
538	240	350	346	170	1478
442	232	528	676	464	254
838	452	224	232	232	682
506	400	370	464	448	376
648	278	388	190	506	458
566	400	492	218	618	558
414	778	546	244	230	534
648	760	522	466	192	264
998	770	328	568	268	392
660	1084	442	218	196	424
610	672	366	242	686	516
490	718	180	494	806	418
370	568	994	296	340	180
452	522	466	530	358	400
588	386	324	348	500	458
424	530	302	516	560	216
330	440	662	164	616	344
846	800	452	270	266	684
360	568	222	454	548	664
648	614	466	182	306	232
304	412	420	418	264	312
654	902	430	512	454	660
620	574	534	596	714	302
628	298	364	964	322	360
332	844	376	562	304	232
622	564	162	598	400	302
472	450	162	370	416	626
628	754	526	382	550	520
616	494	598	158	362	274
558	772	256	610	174	324
438	984	606	536	164	570
702	488	414	498	372	302
584	370	198	466	316	408
584	158	202	392	532	156
1064	794	450	638	380	368
500	504	370	400	740	312
612	416	458	508	182	666
458	1030	294	456	324	164
316	430	450	376	304	286
480	452	344	154	320	568
472	568	268	846	486	738
336	244	226	426	832	1182
518	238	242	292	436	624
594	236	198	592	514	288
548	634	532	212	422	468
704	520	260	532	188	666
926	586	314	248	274	294
400	516	264	340	342	344
500	246	430	344	590	660
564	672	362	160	434	290
672	412	440	376	290	272
436	476	280	308	592	292
642	796	146	378	308	672
388	486	516	1158	164	258
882	494	326	240	450	608
1102	602	320	386	302	448
334	466	174	380	262	756
678	372	620	478	184	504
708	514	216	322	860	356
542	416	518	606	266	484
578	578	308	610	416	414
356	562	414	390	258	582
338	618	640	294	192	518
984	934	388	398	332	302
1112	896	420	542	494	562
604	678	620	324	446	592
482	312	374	242	222	766
840	438	146	310	370	688
860	586	502	294	290	878
542	646	464	166	430	384
410	1082	292	570	326	594
284	150	524	624	576	354
534	656	420	718	366	376
350	848	228	194	266	390
1062	522	606	482	396	288
576	572	680	510	224	702
564	1042	856	268	436	148
876	920	326	306	310	596
374	624	428	562	360	252
326	484	190	378	478	318
502	592	184	320	498	294
968	642	188	268	502	346
376	432	456	670	724	478
152	638	468	312	174	522
374	352	542	796	256	198
762	696	252	472	424	438
598	866	202	218	210	722
682	414	214	452	280	534
764	314	374	592	246	628
1104	388	370	444	580	350
628	584	396	448	492	632
602	424	406	370	366	378
360	172	282	350	466	498
678	772	176	1006	302	736
538	706	258	600	304	168
252	460	162	206	642	514
414	744	650	510	602	512
468	602	514	328	466	468
520	624	300	542	302	176
564	236	326	342	478	402
830	580	264	814	246	604
272	352	344	714	426	182
170	354	448	502	222	428
456	286	494	334	348	652
728	592	300	736	350	158
494	296	498	692	352	316
894	848	456	352	532	422
608	424	626	414	170	152
618	656	836	500	680	308
530	190	610	648	576	488
420	424	580	348	804	318
596	574	284	420	250	210
650	602	576	432	404	532
526	376	528	352	368	404
430	310	654	660	548	548
944	536	346	158	568	324
566	502	324	174	624	446
788	302	286	272	360	438
786	622	230	230	468	402
416	360	432	620	336	324
926	374	464	446	430	474
172	930	574	590	378	490
158	500	208	312	486	308
772	666	460	254	796	154
544	824	284	364	628	504
520	604	654	212	594	656
1026	504	668	362	424	344
556	368	290	330	354	410
656	234	466	456	376	314
518	380	512	232	234	270
660	556	486	274	402	474
614	174	480	402	310	382
378	632	538	406	492	242
376	492	414	826	360	438
404	474	350	230	338	514
624	712	724	1070	510	450
414	522	214	546	394	432
748	574	528	270	470	186
766	222	402	242	188	302
582	652	342	574	204	360
272	184	540	410	526	682
584	592	234	524	536	582
750	264	226	440	466	164
520	672	394	252	216	202
638	352	260	212	432	346
448	650	610	270	202	204
1066	766	720	516	346	158
524	408	316	612	206	152
638	712	350	424	660	302
314	792	234	214	480	492
730	724	252	304	250	262
362	852	530	398	256	464
990	594	616	234	356	584
450	248	478	524	174	292
452	386	688	336	642	476
632	348	544	386	218	1610
586	402	348	306	258	152
476	408	376	564	286	448
558	860	476	152	258	372
1054	698	434	498	302	514
348	858	426	514	558	720
466	436	330	322	168	232
314	664	514	634	438	380
572	754	520	318	164	252
482	628	254	306	190	252
500	658	192	702	156	166
714	676	514	500	288	626
980	654	226	474	362	380
382	286	454	416	250	218
410	856	448	428	486	490
932	404	548	626	252	314
768	544	202	148	302	480
402	980	600	450	480	486
412	650	694	348	526	204
466	314	448	254	434	192
480	684	454	436	378	342
548	464	298	636	242	528
966	666	450	680	404	742
284	742	210	316	214	436
672	448	186	270	326	460
354	312	448	270	278	212
688	316	444	282	428	526
942	634	316	244	246	240
308	494	236	384	416	514
434	644	226	392	232	504
732	618	658	298	378	502
730	678	422	322	314	468
538	314	480	536	308	360
628	634	248	768	636	312
434	434	698	680	310	228
278	674	660	318	288	504
370	436	536	738	162	348
428	640	288	328	456	388
734	674	312	488	194	476
250	724	372	660	472	496
408	150	282	406	402	350
346	612	356	482	222	266
234	718	362	342	484	238
598	514	448	430	288	416
164	586	426	566	316	304
820	932	572	384	492	568
650	306	386	462	496	540
768	148	188	566	336	200
648	592	728	304	410	560
320	598	320	304	300	232
534	794	534	494	216	336
658	394	164	394	578	146
290	650	664	792	260	512
666	584	328	772	172	558
246	588	622	518	446	480
834	916	768	292	366	504
608	594	380	464	174	438
626	688	180	576	286	282
464	778	518	678	290	206
514	536	258	144	628	544
848	462	670	276	326	548
448	768	398	386	348	614
352	616	486	274	416	354
306	534	368	490	216	302
326	368	290	330	244	218
924	584	160	314	186	432
836	838	180	316	392	486
902	602	434	376	364	182
732	818	650	348	556	424
616	466	842	664	312	244
716	252	418	242	594	322
484	164	812	722	612	452
520	540	522	210	480	422
814	604	368	450	196	176
302	284	342	484	358	1136
264	930	406	312	334	356
1090	292	364	508	228	588
890	618	474	294	256	216
356	618	216	156	310	182
638	694	164	228	190	272
582	368	470	586	262	170
606	502	378	558	590	296
700	520	510	620	146	334
288	604	628	530	278	382
680	572	304	644	210	466
350	602	286	220	236	682
346	488	214	352	294	568
302	422	376	702	532	508
500	652	660	354	218	386
1534	488	382	396	300	866
694	542	498	254	472	266
752	436	374	628	154	382
456	860	392	536	390	244
680	308	270	310	302	210
692	664	532	306	410	248
274	388	208	498	168	426
714	304	308	302	240	234
334	370	300	378	240	322
604	582	534	524	330	230
416	374	570	198	1134	268
464	350	496	490	428	592
712	742	152	444	248	350
600	738	296	256	444	234
674	378	282	436	424	292
654	630	526	310	486	190
448	740	308	514	406	424
864	484	564	712	328	362
422	494	262	300	430	542
316	802	412	446	348	498
274	558	848	526	382	378
440	782	410	334	492	444
272	532	490	458	538	360
400	870	356	502	540	672
668	614	420	282	450	198
734	778	182	404	222	220
568	524	284	626	210	318
652	666	378	364	442	378
598	186	178	808	454	344
280	198	550	158	232	312
572	240	422	262	262	462
356	478	674	372	502	620
660	528	226	328	496	556
742	992	568	230	338	200
690	948	304	542	446	506
390	394	334	572	274	176
502	498	548	432	468	164
280	640	336	276	376	336
560	748	418	594	482	286
580	402	484	324	160	206
782	680	930	150	398	408
492	392	438	270	248	414
594	598	324	554	402	532
664	820	682	612	502	178
954	606	340	532	694	192
570	696	374	236	270	720
670	862	464	400	162	244
566	652	684	542	598	496
770	170	384	508	306	226
620	266	604	482	346	858
164	780	564	342	304	356
1132	422	530	418	486	220
524	428	178	534	462	420
620	660	272	446	310	430
1110	448	270	454	558	510
544	462	832	610	472	486
898	310	348	178	322	334
652	842	462	404	644	356
706	562	318	522	366	222
346	946	394	468	192	760
546	562	192	164	534	526
564	396	470	1112	236	496
522	550	148	320	800	138
726	272	262	252	160	278
822	366	240	586	338	528
392	670	322	462	358	416
314	558	150	320	212	618
678	940	280	508	276	340
574	506	422	590	464	464
332	796	336	434	450	252
844	710	772	334	500	304
674	666	602	344	378	164
490	502	416	198	152	512
1164	746	470	778	266	360
546	950	168	308	212	274
676	654	338	670	294	212
430	430	254	280	314	256
444	594	614	772	218	220
554	554	292	270	468	246
802	408	244	814	254	538
744	292	536	354	286	228
444	654	562	280	582	324
274	362	412	240	294	476
606	662	470	312	218	238
310	814	264	568	374	492
570	692	312	214	454	452
472	490	308	840	170	596
774	648	542	452	588	480
834	330	722	182	602	434
358	416	342	220	212	390
598	204	388	494	160	228
798	536	350	390	374	316
200	680	386	332	316	540
498	310	470	458	474	552
714	448	454	150	198	192
538	352	314	342	440	406
1014	1232	296	294	404	454
278	256	656	300	260	612
440	150	488	592	194	540
510	544	338	494	452	296
596	728	454	540	206	408
722	500	232	764	388	422
586	796	610	434	244	406
608	670	494	244	316	470
428	782	152	794	470	264
316	762	550	436	258	266
562	688	222	578	312	458
822	656	572	458	466	322
808	1016	210	242	354	274
486	806	294	406	364	370
248	580	738	214	160	262
476	672	326	646	294	292
554	428	756	400	306	316
214	424	428	412	594	382
374	706	570	478	208	632
346	490	408	368	312	294
452	570	162	412	218	436
606	856	300	478	342	674
564	232	528	540	284	240
504	422	592	344	154	326
406	486	236	638	312	282
534	568	914	358	248	620
472	484	180	460	270	516
632	620	408	734	676	304
372	478	280	378	178	250
196	804	334	622	304	348
1016	806	672	492	580	480
556	540	172	586	258	446
672	926	348	474	572	260
666	514	310	590	178	274
238	948	842	400	250	350
494	776	262	414	500	598
376	420	240	260	310	592
456	962	524	346	476	702
900	400	396	702	348	256
772	706	286	538	202	816
462	466	388	498	344	400
602	464	300	392	202	294
640	714	326	580	566	350
578	418	146	428	442	210
380	466	558	364	626	460
782	574	210	590	418	698
330	432	502	184	402	436
314	212	244	342	770	270
428	488	296	288	366	598
752	438	606	470	234	296
370	612	442	692	196	464
484	406	420	770	236	324
1014	516	610	194	526	254
548	690	466	532	210	428
782	624	522	352	296	360
894	492	656	368	558	282
628	592	394	270	432	166
442	496	344	456	408	236
742	490	458	388	416	224
840	704	678	518	162	364
412	464	364	184	870	204
424	234	302	264	330	368
534	344	552	218	466	446
392	862	284	358	886	254
586	402	228	246	206	290
1300	626	414	798	334	424
326	622	494	550	214	328
460	510	230	486	210	442
312	418	412	472	190	358
574	922	352	608	696	290
664	176	400	526	338	212
730	478	378	328	146	346
378	324	1688	530	428	272
632	414	406	500	426	392
758	248	402	252	456	398
370	238	244	316	352	616
296	400	372	314	324	320
380	756	590	402	290	686
234	682	546	394	288	416
652	494	604	222	452	392
508	562	188	376	236	490
876	800	608	622	196	394
1052	436	554	446	268	156
372	452	312	468	1486	516
536	432	654	286	282	432
336	714	224	766	462	520
192	620	448	274	372	236
1024	778	558	180	218	248
770	758	500	374	196	234
376	422	614	634	532	548
614	350	350	222	398	380
618	508	532	552	744	468
416	152	168	684	350	404
474	714	410	194	304	434
658	430	404	330	464	162
480	456	312	354	526	442
802	322	434	758	520	492
476	932	416	770	170	560
966	422	360	596	528	444
796	630	540	1010	532	246
670	320	464	580	478	182
858	608	430	394	238	172
728	664	180	212	392	484
256	822	318	234	278	462
352	628	268	696	308	384
334	428	178	236	228	544
598	498	528	274	166	660
362	644	430	690	334	612
476	712	638	188	252	390
348	544	740	250	660	232
472	664	482	220	408	300
298	256	202	254	182	464
314	348	240	570	244	368
418	1274	510	570	632	146
374	560	440	408	546	348
226	460	268	412	248	372
608	350	230	952	444	734
940	996	284	496	188	498
256	594	184	842	290	214
926	702	486	402	190	342
770	424	356	342	346	406
520	668	446	600	196	242
454	334	444	368	268	372
696	428	1216	496	270	392
460	420	456	428	228	620
432	580	476	366	378	488
516	390	516	168	584	158
792	386	390	852	288	820
1046	406	152	362	250	516
576	616	476	408	270	704
672	552	418	498	272	292
674	708	314	330	416	448
668	206	210	498	206	254
322	544	284	652	166	306
608	590	316	266	288	158
454	860	398	500	354	370
464	596	408	928	526	338
408	532	490	478	346	228
384	652	292	412	290	606
616	470	176	242	260	444
390	574	842	248	528	618
648	380	338	1038	206	388
402	316	410	476	266	242
412	366	242	374	492	688
782	710	402	782	286	464
338	810	332	458	690	308
604	420	376	232	196	828
350	346	428	664	288	464
408	306	150	1118	238	304
750	660	302	364	370	750
422	694	510	404	322	270
536	448	176	360	752	490
324	342	290	512	224	336
646	468	578	448	330	408
800	570	750	574	582	752
600	960	446	354	262	388
472	398	830	224	668	392
698	984	424	332	652	278
310	618	446	264	480	304
718	182	368	244	302	352
222	708	504	376	448	262
612	412	410	416	294	442
846	1130	308	202	412	394
322	570	654	314	228	342
554	412	356	430	272	514
862	624	538	386	456	414
476	788	504	268	486	292
604	436	390	422	376	430
462	500	290	222	504	318
844	308	252	444	540	526
1116	322	156	544	258	518
422	688	648	550	532	582
252	598	640	346	156	234
898	696	332	328	296	506
986	700	196	238	372	510
664	540	566	402	292	568
644	780	174	530	440	466
156	688	364	508	236	362
230	784	748	550	404	322
480	196	344	390	316	548
820	526	384	438	294	494
300	600	322	370	206	168
558	842	262	322	600	288
550	564	418	400	818	438
422	576	194	488	236	638
604	864	702	188	224	532
622	290	598	634	464	594
496	222	304	142	168	174
784	320	540	242	402	242
936	396	632	394	246	258
490	350	358	268	220	466
748	586	456	516	472	440
788	664	232	280	438	292
306	506	286	420	780	536
310	338	244	210	294	296
368	290	236	562	190	314
658	470	440	666	416	424
666	478	342	664	144	386
256	544	518	434	322	316
468	458	530	466	576	286
550	550	384	788	172	228
152	462	412	536	340	568
220	536	650	456	504	780
320	454	586	544	178	508
606	524	392	564	436	388
850	258	210	448	496	608
388	364	654	628	572	372
766	336	434	592	272	306
794	354	308	626	180	264
330	618	670	422	470	252
628	428	404	484	198	276
304	446	660	178	456	316
740	574	312	470	344	198
670	548	220	588	360	404
176	646	738	584	268	620
604	158	220	612	374	182
720	300	284	284	524	430
808	592	626	380	470	462
202	460	446	764	696	494
638	328	156	478	340	226
342	562	370	416	382	474
866	720	232	370	508	694
528	736	268	504	244	206
662	960	314	776	368	438
584	934	244	198	164	406
446	730	252	440	200	294
262	480	592	300	436	490
442	598	230	440	298	328
770	484	342	406	354	660
554	980	326	166	396	254
440	454	604	440	376	236
614	462	354	398	328	510
668	668	196	296	186	632
1256	536	256	270	202	400
662	340	494	566	446	348
702	356	154	550	216	580
334	340	366	514	308	680
420	576	552	258	500	314
542	648	208	392	364	172
574	680	438	500	366	1130
618	570	324	214	188	434
490	682	544	198	382	204
886	642	180	266	418	588
914	360	212	496	480	156
570	684	174	260	314	274
522	458	168	638	328	370
328	400	316	292	200	418
846	360	584	342	396	426
358	652	608	518	418	288
882	752	718	244	372	266
680	484	336	348	294	194
292	740	234	520	270	556
508	300	324	356	444	290
494	420	418	816	190	210
300	374	538	460	460	782
510	712	702	368	480	236
670	494	430	196	236	258
510	350	616	588	580	564
470	678	342	300	248	418
370	392	660	336	484	418
480	544	286	530	472	284
652	580	482	618	290	578
464	612	650	556	616	272
858	588	164	296	282	196
624	598	684	298	338	158
158	750	330	1128	368	236
300	714	396	376	274	172
654	718	402	524	252	248
854	666	210	456	176	498
562	880	196	222	476	484
368	702	256	562	370	310
418	310	396	144	560	302
662	320	810	712	448	190
390	658	492	510	358	468
220	1054	674	596	482	176
382	552	232	240	306	482
650	648	526	342	202	610
390	756	580	286	616	200
646	886	1014	556	460	268
636	532	1278	300	542	478
486	546	358	202	236	354
834	826	172	378	410	644
550	334	284	284	446	450
524	488	172	660	366	282
346	930	338	516	210	756
526	822	266	226	274	404
598	222	530	366	318	272
230	630	600	658	290	380
890	698	350	722	522	600
268	820	470	432	586	438
384	946	406	354	574	244
930	564	170	446	298	600
362	1372	322	626	470	1182
458	830	326	418	232	144
614	408	320	400	286	508
710	720	280	448	216	466
528	224	482	340	334	318
626	382	502	608	630	330
390	966	252	242	310	200
608	576	156	502	328	362
710	482	388	388	628	504
580	896	190	410	188	410
332	602	762	692	266	410
332	860	216	414	182	528
580	392	234	386	416	162
844	248	548	204	368	540
598	646	452	662	354	262
686	338	322	286	400	470
532	442	510	486	160	398
678	522	142	530	316	208
1038	862	316	402	248	190
372	574	656	390	562	602
356	392	542	262	338	328
146	550	520	362	604	292
784	568	316	688	352	316
202	824	198	376	166	332
410	622	506	294	310	252
450	516	544	350	538	166
402	492	142	212	510	314
304	398	532	328	148	318
390	418	490	284	352	272
752	390	558	558	334	434
460	660	478	268	454	214
628	578	544	282	312	162
754	390	284	410	430	618
564	786	646	350	324	408
412	818	564	308	226	452
594	844	396	362	364	642
528	644	224	296	262	296
298	680	546	362	412	510
446	666	434	482	540	434
318	666	520	418	200	478
300	432	222	420	492	498
522	338	382	294	146	534
840	536	426	458	598	236
372	206	334	378	264	268
164	368	520	494	602	354
552	382	332	614	410	244
310	658	274	354	356	334
498	326	232	632	474	370
406	368	400	248	546	180
394	426	694	704	320	230
296	698	350	338	318	488
860	972	578	1098	372	474
372	520	276	502	168	308
416	660	362	412	322	414
398	616	430	304	254	422
504	708	740	514	440	412
320	612	674	462	238	246
662	592	172	564	386	328
324	602	342	262	748	462
628	588	160	174	294	282
700	446	802	352	440	250
726	424	380	540	324	252
682	810	544	742	362	212
544	412	332	654	264	280
352	478	400	622	482	278
654	558	618	564	570	410
568	414	248	716	352	356
656	628	1432	292	694	394
434	880	162	704	314	718
384	374	242	348	278	300
492	682	354	212	468	292
558	482	342	192	360	412
1138	608	432	606	390	476
618	596	304	226	770	408
984	542	476	294	444	248
392	714	664	526	322	558
642	532	430	810	642	222
682	910	402	310	326	476
554	562	196	182	314	268
534	588	584	146	524	326
812	722	220	566	708	322
328	616	272	678	234	674
430	888	266	312	390	424
706	642	906	604	438	306
500	962	440	952	446	352
792	774	548	322	356	262
584	724	450	332	644	166
470	190	220	388	426	674
496	420	242	454	218	342
478	624	170	344	322	670
702	374	252	310	170	780
422	392	418	292	686	628
358	696	338	466	408	360
842	540	374	212	378	424
592	564	246	652	324	210
608	494	230	262	582	238
250	414	178	382	288	556
566	638	400	636	312	334
818	230	348	420	204	542
590	578	200	286	692	226
716	814	732	288	240	350
690	572	554	550	180	476
552	766	498	318	636	184
392	712	660	244	230	498
670	518	176	356	500	382
396	592	518	560	160	164
286	690	422	408	288	214
720	508	302	502	214	528
380	582	490	562	408	204
182	334	220	402	240	256
630	758	342	204	338	510
292	524	460	304	560	296
404	386	210	516	348	320
540	656	522	376	196	432
350	780	532	462	216	230
848	918	736	346	276	774
554	844	438	418	456	408
458	468	496	266	604	556
452	144	440	394	416	478
500	248	384	468	292	342
722	902	248	442	488	290
1010	276	610	698	372	642
880	654	580	460	396	474
364	208	362	318	440	450
642	694	474	602	456	368
204	360	242	712	212	314
640	644	544	530	330	264
398	582	202	302	474	464
582	818	384	188	526	794
406	534	360	168	392	298
452	648	252	384	302	414
342	828	672	482	570	742
946	394	250	362	550	166
532	558	624	222	484	504
616	588	330	572	330	412
484	666	236	716	452	376
474	318	572	444	450	340
348	418	202	270	442	336
834	320	396	162	354	386
380	274	262	734	312	368
1080	404	218	354	460	532
972	306	446	378	400	322
360	558	626	384	280	328
648	578	532	494	404	316
668	674	558	598	342	400
344	624	238	208	380	826
546	868	542	420	462	256
380	784	238	158	456	402
200	426	284	152	386	192
724	584	242	320	230	288
500	580	150	462	510	390
446	478	494	300	462	746
540	770	320	410	396	228
328	644	252	384	352	340
508	444	512	270	380	224
516	674	460	622	414	288
340	722	324	334	380	342
418	834	628	328	292	388
918	590	196	730	254	160
456	620	226	610	586	636
160	710	200	388	468	444
338	814	390	330	434	210
410	468	600	386	462	296
530	676	442	410	404	482
290	1014	384	568	306	242
612	290	884	562	478	184
340	706	210	312	320	686
724	322	396	540	182	342
586	482	408	558	340	294
554	656	360	330	386	286
458	408	416	518	550	208
340	290	196	482	148	366
482	336	634	242	190	348
634	410	418	342	174	228
718	710	282	344	486	294
866	820	264	478	440	550
500	516	420	228	336	346
354	348	506	458	518	594
634	650	400	226	308	356
484	476	292	532	618	238
460	698	548	394	618	364
374	562	268	868	442	440
794	586	300	534	440	498
454	618	456	224	250	292
948	640	668	348	302	362
494	446	330	416	514	766
554	498	578	222	358	232
772	486	636	954	468	524
586	640	622	426	454	162
[truncated: 1,267 more rows]

## Sheet: Ext Fig6e
Extended Data Figure 6e
vit2GFP day1	vit2GFP day3	vit2GFP dp deg int EtOH day1	vit2GFP dp deg int Aux day1	vit2GFP dp deg int EtOH day3	vit2GFP dp deg int Aux day3
1876.01	6164.27	2926.63	2874.33	4860.63	5237.47
2892.64	5814.89	2765.38	3080.52	5153.73	5253.29
2780.95	4826.77	2863.12	3128.85	3889.36	7127.42
2520.15	5561.49	2963.19	2830.58	3883.72	5697.78
2855.74	5278.71	2868.11	2728.07	5035.79	5965.79
2892.41	5675.43	2800.64	3030.58	4443.21	4608.83
3322.1	5602.27	2884.72	2506.35	3859.48	4061.79
2761.33	4656.83	2703.78	2547.73	3428.37	4167.34
2985.63	5214.73	2909.14	2827.99	4470.4	4251.83
2301.37	4265.33	2906.2	3336.43	3448.53	4324.88
2920.69	5081.84	2990.98	3076.21	4114.6	5021.21
2690.11	4172.55	2816.57	2632	4157.64	4749.96
2645.57	6091.5	2827.31	2705.58	3948.97	4514.94
2720.54	4335.55	3048.28	3077.86	5014.14	4700.67
2634.22	6069.11	2583.14	2747.1	3765.01	4081.41
2728.44	4969.13	3062.07	3405.33	4721.54	5581.22
2876.72	3501.34	2610.46	3007.98	3634.93	5759.88
2640.76	4297.22	3305.5	2662.3	4916.15	3465.43
2871.81	5887.8	3195.11	2794.64	4433.79	5061.38
2756.99	5106.82	2726.71	2990.63	4735.06	4295.21
2497.37	6065.89	2804.26	3163.96	4443.06	5130.58
2529.05	4053.76	3235.33	3033.11	3813.53	4847.43
2754.88	5664.35	2843.81	2849.52	3907.13	4737.23
2996.47	4437.23	2756.56	2638.53	4648.01	3868.66
2280.81	4621.36	2634.3	2658.2	4793.9	5085.88
2511.16	5808.8	2783.67	2805.02	4595.67	4183.14
2440.07	4220.73	2843.31	3142.18	5784.89	5734.15
2589.11	6350.33	2882.25	2698.7	5182.55	5685.77
2323.61	6041.02	3290.73	2910.22	4766.37	4298.58
2795.97	5468.37	2986.5	3059.35	4183.85	4976.58
2929.3	3223.4	3171.75	2955.64	4939.44	5300.48
2915.91	4763.43	3208.5	2811.68	5599.22	5367.68
3220.81	4567.99	2573.39	2595.87	5839.84	5245.97
2703.34	4847.69	2651		3915.31	4656.8
	5134.14	2548.07		4046.66	4806.75
	5852.19	3218.65		4582.85	5340.62
	4956.26	2943.56			3662.73
	4571.53	2732.55			3310.48
	5483.86	2912.28			6619.18
	4584.97	3263.66			4987.04
		2855.42			3903.66
		2855.26			3157.44
		2771.36			4580.73
		3318.21			4392.75
		2532.11			4419.78
		2699.49
		2847.47
		2426.76
		2723.99
		2712.7
		2615.67
		3236.08
		2718.31
		3423.64
		582
		668
		430
		282
		316
		506
		820
		686
		626
		402
		292
		520
		416
		470
		296
		426
		668
		510
		684
		626
		536
		534
		590
		430
		516
		550
		406
		336
		318
		296
		396
		424
		722
		292
		438
		446
		540
		412
		826
		338
		588
		348
		866
		412
		476
		692
		720
		332
		610
		324
		532
		478
		564
		672
		708
		326
		666
		266
		654
		386
		504
		640
		500
		950
		430
		524
		438
		322
		422
		486
		422
		602
		540
		582
		300
		320
		400
		696
		414
		288
		586
		788
		320
		430
		670
		582
		352
		526
		636
		480
		296
		384
		330
		484
		534
		294

## Sheet: Ext Fig6f
Extended Data Figure 6f
N2 Day1	N2 Day2	N2 Day3
416	360	446
544	1110	422
624	1058	308
950	550	336
578	656	322
536	730	684
424	778	236
462	1214	532
758	454	504
878	954	400
526	510	336
678	674	524
692	436	846
360	732	626
948	744	546
868	524	388
628	590	876
488	1030	670
710	618	636
362	546	288
572	910	924
442	678	624
526	964	636
1018	482	826
428	716	938
372	380	1110
836	530	378
532	762	570
348	756	530
372	688	656
1040	506	1014
720	1184	398
1064	550	888
986	846	1160
606	982	802
878	1058	606
538	1078	522
358	694	246
676	892	536
382	900	534
916	300	990
1100	476	786
370	650	1024
488	538	642
644	1136	674
600	832	1252
570	892	680
914	1324	938
1056	900	626
464	462	908
682	876	580
392	640	938
518	792	622
348	740	524
510	350	292
820	268	464
448	754	882
424	758	688
494	1430	974
446	1038	646
446	850	1008
424	758	984
760	704	934
600	1036	970
584	858	762
924	594	942
1026	1164	882
820	526	640
490	464	902
762	334	940
548	1224	588
974	750	1186
704	702	438
918	1132	792
578	426	998
284	894	868
656	962	836
966	1058	972
958	618	522
412	808	778
588	800	1050
514	406	448
428	774	1120
732	1128	476
320	924	684
406	572	810
860	472	862
698	412	1092
974	458	914
1026	648	1176
424	548	992
844	928	778
1086	494	1306
718	416	980
792	762	578
1118	640	522
486	468	902
848	860	444
802	490	944
946	1022	382
592	788	264
266	840	786
572	794	1224
592	842	834
414	902	930
392	858	850
488	790	1092
546	674	886
752	486	434
762	580	456
298	1090	862
798	1028	614
496	1148	814
682	672	930
524	538	1134
826	922	666
572	1014	834
606	1120	438
390	1216	934
382	1186	508
540	690	560
632	554	540
578	1182	386
386	1092	666
984	384	922
690	654	978
596	540	1012
400	846	612
916	1166	1048
322	726	492
798	936	866
340	620	746
526	868	954
772	838	502
704	698	864
700	462	988
828	658	618
524	462	970
552	470	376
370	846	634
714	910	666
718	570	670
640	414	1068
870	432	876
298	552	408
782	1076	862
930	338	712
572	752	954
866	772	1070
472	652	498
372	736	508
590	1122	1182
608	596	720
716	998	828
636	1104	904
488	1142	784
586	1180	474
434	1066	968
862	744	714
542	916	1082
286	670	888
446	992	688
710	902	1046
644	1006	726
1008	646	1072
442	1090	1140
496	1338	1032
570	320	746
438	508	1092
568	1028	478
634	1238	930
740	854	630
514	974	286
558	600	1020
622	566	508
572	400	678
388	504	510
1044	528	918
696	970	504
326	920	1124
362	706	518
482	558	1168
570	776	692
486	400	944
610	1180	1170
258	1094	484
690	1084	334
446	828	848
554	528	1342
310	926	644
810	458	728
308	1026	738
800	818	756
868	980	972
882	984	1882
504	464	512
406	960	518
636	1032	642
632	1272	572
782	866	1202
482	528	210
858	394	438
432	1068	530
506	874	856
614	304	1024
624	530	590
440	664	882
344	904	1196
544	1198	934
758	996	654
584	562	780
534	466	946
758	492	340
570	1104	450
560	1258	902
374	528	456
410	804	374
460	574	806
310	746	1148
502	354	998
506	720	872
250	414	320
546	1112	234
522	790	664
700	924	462
572	750	672
402	1090	1182
388	668	1060
674	970	682
702	378	986
910	600	752
1282	1184	790
566	962	1050
368	364	834
726	1008	670
456	808	778
346	732	550
910	420	556
332	846	1040
932	992	700
424	750	490
868	404	1012
334	470	596
510	1048	448
510	656	1056
530	848	1282
472	848	966
630	508	588
352	296	610
596	650	542
590	724	1288
654	810	640
1074	816	920
520	444	1168
542	504	1034
718	1108	624
456	726	720
328	856	674
694	436	946
414	368	824
1038	728	968
904	846	872
252	1132	462
322	510	580
642	894	666
642	378	1258
402	1068	482
1646	812	890
552	618	996
282	582	824
686	574	706
546	778	448
738	1092	570
510	1124	520
850	938	1140
478	952	438
410	762	822
794	788	810
436	516	1290
504	462	1050
436	520	1122
690	596	1002
842	848	518
640	402	542
332	488	712
994	1304	396
734	810	790
944	1250	698
604	846	1070
438	748	536
562	1088	1264
574	634	622
456	1054	1158
536	584	612
526	354	624
754	920	932
888	494	940
474	410	1022
750	352	926
840	736	614
338	756	458
498	660	994
398	578	860
554	796	862
406	362	760
296	1066	938
550	430	810
358	728	576
510	604	460
660	606	652
380	444	686
698	436	1088
672	830	672
414	978	706
456	964	800
312	1068	1020
624	792	578
560	918	914
452	438	898
402	514	902
736	590	608
414	478	1072
830	750	686
602	768	742
372	792	924
430	612	798
712	908	772
418	464	686
278	698	596
320	722	878
914	750	744
360	750	900
758	824	860
486	682	422
712	1076	682
946	566	498
332	786	568
498	388	650
292	980	582
920	856	290
572	852	548
840	1028	850
430	726	526
378	1006	772
896	722	978
452	796	746
474	788	294
406	1070	988
714	416	1028
654	1310	984
420	1498	794
604	776	204
860	1014	432
386	962	1008
906	748	976
568	1022	1240
722	598	1014
348	302	798
608	1102	682
818	1018	880
982	540	1338
620	738	718
650	1110	724
374	1538	958
600	502	910
572	866	474
706	796	650
412	802	830
346	1214	670
840	1012	768
450	706	622
292	486	1042
812	752	810
542	820	898
350	738	968
954	584	932
478	990	610
1224	764	888
600	1150	540
380	580	972
638	744	808
762	954	502
440	812	474
496	388	570
314	806	606
580	474	1328
438	858	832
710	1020	424
1092	816	1088
760	448	1012
492	998	932
588	848	922
598	1042	698
912	586	884
900	468	936
718	718	718
972	518	918
934	502	1094
382	584	1114
368	382	850
856	844	1070
400	408	706
420	644	558
794	380	978
846	1210	826
432	416	916
330	466	680
392	552	1052
610	500	558
346	1210	1032
518	802	598
668	702	1048
484	890	1114
974	516	1012
458	452	910
402	800	576
408	272	1088
362	512	1086
402	808	1270
612	1196	1088
332	682	1144
574	620	878
920	468	504
622	816	700
288	420	1062
406	782	1200
346	780	1028
662	956	1000
412	944	498
382	392	840
288	634	650
572	356	1278
640	1304	1254
574	816	1016
944	876	252
618	1186	286
514	506	720
496	894	694
458	406	524
898	680	588
662	676	1022
632	938	642
846	712	942
718	458	616
798	318	498
490	994	504
726	1290	854
438	370	530
428	472	886
790	510	902
764	782	988
690	770	580
1124	706	706
388	854	1066
436	602	730
622	872	854
624	836	418
416	584	894
890	1060	1174
958	1130	474
784	408	358
386	562	800
486	1110	764
558	494	706
580	1204	722
274	652	696
744	506	918
304	410	384
394	796	1016
348	1112	456
342	536	1104
936	522	882
730	1058	1090
544	964	806
442	1228	690
536	560	860
384	356	628
412	664	470
626	764	832
398	610	808
934	804	854
470	322	950
678	868	348
486	568	1096
400	666	1034
344	666	764
648	676	348
462	848	580
568	428	824
820	876	1026
944	1040	584
556	438	350
402	698	746
798	490	846
660	860	532
426	1160	740
532	696	1182
510	734	1076
680	684	1032
694	986	1032
450	1162	740
902	1274	1436
730	302	1466
738	372	318
744	524	862
572	950	728
340	298	1368
296	1038	814
972	580	532
412	488	764
514	900	630
1034	1100	1362
356	1050	692
356	1068	272
462	1056	712
1012	688	776
514	650	738
796	634	746
340	324	700
840	822	1084
406	492	468
306	486	934
510	920	1240
620	826	460
802	1194	598
420	934	760
610	648	688
304	694	714
948	680	1110
572	458	450
530	674	500
292	760	1410
582	754	642
454	646	756
468	566	1076
582	616	800
612	956	596
636	824	256
718	790	614
430	354	774
544	534	782
486	984	528
582	722	990
502	1054	1090
480	646	1038
676	540	1102
430	532	550
358	850	592
644	648	518
612	788	876
390	402	648
642	568	1066
332	400	698
592	820	958
710	814	988
334	1462	730
640	1168	380
754	772	492
846	508	804
614	524	856
470	1086	916
640	844	942
400	378	786
476	628	466
534	1100	656
390	508	664
546	596	926
650	1064	552
462	938	858
364	788	1028
540	688	1050
556	440	912
610	388	1056
440	436	538
600	1026	1002
524	564	680
902	720	1000
388	682	1046
380	806	904
748	532	884
420	1078	782
756	728	1082
350	912	684
434	766	410
486	612	406
404	880	572
322	1102	992
496	1052	960
1006	820	350
664	1210	930
386	464	928
466	906	924
670	502	544
704	516	1012
398	456	482
652	798	996
942	540	626
562	758	476
564	860	948
416	680	1176
822	444	570
408	868	1096
566	650	442
408	330	456
386	658	1226
530	1196	1102
436	730	648
790	472	756
1000	802	762
624	1018	1068
668	746	482
776	638	634
860	930	696
746	1104	1062
764	684	704
282	1094	1052
636	368	850
382	432	824
678	814	700
928	448	1040
440	950	1054
1068	612	572
676	836	266
526	1228	312
936	1178	384
560	856	320
796	678	530
834	676	348
496	890	798
524	842	430
660	700	300
484	674	362
796	868	536
420	640	894
506	744	824
526	464	696
412	1082	1090
922	920	1066
924	856	716
548	734	634
594	794	984
414	454	928
892	1134	980
552	784	656
674	844	1010
452	1232	534
568	716	894
358	652	826
350	708	732
370	366	704
490	538	758
826	998	940
426	916	568
488	1196	982
326	744	898
880	724	276
328	558	486
680	806	962
912	420	896
338	1104	920
540	526	894
376	1018	756
376	504	356
902	1166	956
932	920	1072
582	888	666
904	376	630
650	926	784
642	1336	1050
846	694	1444
910	362	962
424	752	690
622	672	1104
518	956	644
608	862	620
612	654	394
316	566	448
792	750	758
672	730	820
612	890	304
446	1124	998
404	1016	544
728	778	1046
1152	528	1002
682	640	820
914	584	982
692	1000	566
412	422	780
706	348	946
870	462	952
610	798	1062
802	730	1026
580	766	742
798	1088	512
606	576	1112
372	986	968
382	862	634
630	1150	658
802	862	1022
770	796	718
382	1294	708
346	444	490
534	842	954
1154	362	500
514	782	1178
542	604	986
658	776	500
296	496	720
808	742	698
680	290	842
408	388	392
656	602	1242
690	1126	930
594	698	702
434	1072	902
776	530	1034
634	426	1232
558	810	856
440	616	550
382	1000	924
1044	930	550
824	518	458
650	632	530
420	918	616
404	674	1030
400	434	712
820	450	1026
416	1010	584
720	1124	936
604	372	848
586	658	906
370	1166	1086
488	492	984
476	688	968
714	610	880
840	960	720
668	1242	452
590	828	964
618	986	790
1160	1002	770
456	1136	970
438	878	928
538	622	782
372	998	788
488	1050	1140
876	652	820
446	722	438
352	972	1062
540	906	950
454	638	1052
422	994	496
212	344	656
492	748	810
360	414	878
466	824	540
640	486	702
884	1038	894
374	968	1352
384	774	1028
588	552	764
816	894	838
452	664	926
584	958	986
582	648	1096
558	656	980
676	934	682
462	592	508
774	946	572
1010	850	524
892	670	1012
716	1006	674
278	872	500
808	820	734
710	916	798
440	626	752
1176	796	554
480	728	390
450	980	494
848	682	692
490	1262	418
576	464	868
436	486	472
264	974	760
576	396	1158
714	1026	752
808	810	702
522	738	578
434	1008	772
810	858	700
668	1172	688
928	572	828
664	1222	824
866	916	710
718	830	510
684	440	532
842	912	288
378	1008	1064
944	1114	598
572	686	452
718	392	874
578	888	1000
716	354	916
670	982	724
648	1218	778
398	714	598
596	428	856
1080	1156	1274
282	1178	926
576	450	944
358	604	884
536	716	294
384	298	520
804	824	820
302	424	312
420	408	1026
336	1168	264
810	1224	746
428	826	314
424	508	416
274	772	862
686	798	868
934	450	348
658	434	704
770	806	1418
360	1066	794
644	678	1074
414	1080	510
596	946	836
382	670	710
612	380	768
836	648	438
634	1098	736
370	360	1372
506	384	554
456	740	832
548	578	916
874	582	782
906	354	964
700	1100	530
652	790	980
506	448	868
600	820	1158
444	838	1050
544	1090	898
394	1094	588
430	342	658
524	964	1022
568	998	1216
610	856	816
1120	942	1264
620	564	968
572	340	482
842	638	1262
546	352	1114
342	810	404
374	970	330
702	906	700
536	1228	810
396	420	782
402	532	1316
682	572	612
402	862	680
426	904	288
952	1098	1080
648	622	946
418	796	1022
660	376	880
482	602	708
1174	818	604
546	548	696
422	430	704
538	398	542
280	456	628
382	954	1112
482	438	1068
400	516	1266
738	612	1280
568	380	616
432	582	538
1108	438	652
616	940	1070
528	896	816
594	976	660
502	1074	470
686	890	514
382	388	752
980	474	732
382	748	670
508	738	1054
758	450	698
326	760	720
488	394	352
842	426	856
618	894	826
720	494	1022
1012	544	868
276	1002	512
348	1090	560
646	724	688
840	1140	504
554	824	860
714	554	728
394	1196	780
478	878	706
772	1146	562
594	846	1468
678	1160	648
770	732	526
836	802	630
372	368	874
294	518	482
310	922	938
810	490	620
558	876	992
962	1158	570
392	812	964
376	880	932
620	558	926
506	598	716
488	516	1290
520	1038	628
620	1212	930
850	1198	860
250	720	784
390	400	982
868	976	672
602	538	844
582	732	756
886	784	848
822	664	388
672	1196	964
682	898	480
516	1032	962
928	736	632
742	448	292
916	460	1048
656	1456	442
332	846	1184
714	452	530
372	962	372
550	466	1124
722	996	828
882	704	1192
904	536	420
400	584	1082
680	1006	610
776	704	570
848	950	482
960	786	754
996	896	580
400	802	938
556	626	730
548	576	768
978	982	910
448	830	988
638	334	876
702	416	970
660	430	772
292	604	1006
472	702	614
468	656	974
376	976	1184
346	468	778
406	768	724
366	856	752
352	830	552
366	832	322
896	732	792
778	706	616
528	416	256
766	724	892
582	1084	384
486	1256	582
322	426	840
352	820	888
630	882	608
782	706	1356
462	638	734
380	1016	1036
474	1036	312
346	1064	1126
534	402	746
406	662	614
954	820	996
416	670	634
494	298	1056
808	490	1096
632	752	954
476	1070	1124
368	848	508
586	442	1186
464	752	992
674	458	932
730	634	344
532	700	976
464	686	886
388	756	762
450	726	474
350	904	1178
882	1160	1172
464	218	312
658	1028	948
526	874	594
798	1218	840
534	572	472
578	1054	296
460	762	566
732	476	1048
686	1152	414
380	756	756
264	732	1038
1016	474	558
392	1120	1280
664	696	404
416	810	442
336	906	962
464	934	1030
354	848	868
382	816	798
334	650	1176
444	790	564
454	620	892
876	698	1270
518	1080	752
470	982	746
452	598	1012
612	900	1138
1018	578	1100
624	1092	604
478	602	652
646	738	480
444	1142	958
434	972	530
784	728	548
516	550	372
914	442	956
412	506	1084
494	702	1104
388	1032	478
576	448	1152
354	286	1024
848	462	506
330	734	1268
398	516	842
582	716	540
460	668	962
488	766	458
446	450	1248
568	1320	572
394	584	566
900	448	646
364	422	612
704	736	1036
774	558	840
456	650	902
682	646	1188
810	844	806
492	720	712
576	892	920
504	826	1140
1062	1044	916
504	382	906
718	1376	646
648	368	1010
348	1004	514
432	1238	1158
776	766	434
670	1148	982
342	982	900
730	770	1104
364	936	562
398	408	706
1006	590	1494
552	986	804
596	892	992
386	504	994
1028	728	1104
748	450	404
776	942	564
488	812	1046
344	766	528
520	608	1030
468	440	836
976	500	910
552	1098	956
490	1164	602
542	640	742
964	812	726
464	680	972
316	534	924
942	1014	818
488	522	966
444	804	876
496	300	902
330	962	700
682	844	996
710	798	936
346	910	1236
336	504	746
528	896	472
570	800	1196
464	1032	876
592	532	636
528	1064	996
378	546	560
672	536	628
546	514	598
456	766	780
358	806	650
390	754	922
776	1228	604
470	426	904
584	564	742
486	788	1094
618	578	1244
540	494	738
790	616	630
410	1074	1198
600	906	490
988	744	320
334	466	530
724	614	898
462	470	534
454	754	690
738	604	922
340	626	1202
600	598	680
782	688	866
386	916	982
354	1248	986
360	426	834
560	860	310
484	982	934
298	628	926
460	394	1146
346	992	986
510	382	1038
530	788	1346
634	1164	616
356	502	526
458	1068	574
406	768	894
386	486	926
778	676	964
510	454	920
428	778	906
342	844	586
594	768	750
596	824	970
376	902	500
566	506	720
562	568	1044
412	886	1106
590	1256	786
468	864	796
354	506	532
834	978	1052
436	766	500
780	610	940
492	440	588
654	662	900
562	792	618
634	690	470
642	768	1154
384	540	804
448	464	914
320	546	736
442	452	1394
674	530	870
320	766	1316
500	722	890
498	814	524
668	700	690
484	836	1026
844	972	320
952	604	1144
482	820	1006
420	536	718
398	996	706
704	1050	664
542	614	938
548	1004	758
762	850	862
850	542	414
714	980	424
434	888	638
338	406	768
530	334	996
620	784	778
440	358	964
554	464	1306
422	470	1030
412	916	918
1024	1010	952
432	1030	888
824	780	888
558	958	484
630	716	886
650	966	700
676	980	1270
592	868	1064
404	522	1066
592	740	518
496	708	304
572	806	816
506	856	1146
722	528	910
432	344	1052
884	676	756
618	878	616
928	1106	278
872	810	440
478	904	862
812	1284	450
488	1174	718
542	1008	472
298	780	938
798	520	592
662	484	1226
492	752	1018
740	792	922
434	580	1254
574	628	508
490	896	1002
408	984	1058
520	456	994
568	766	370
584	668	480
556	454	744
688	346	866
314	820	1016
356	1072	1198
308	748	1088
766	360	752
568	472	692
724	268	638
1126	266	446
540	430	816
330	816	828
962	1254	726
362	636	742
540	452	1018
360	472	306
320	342	738
764	954	318
464	432	900
846	556	854
812	666	674
574	378	604
410	704	832
604	768	1078
486	662	970
538	444	958
784	978	1078
958	588	606
480	318	1442
266	822	644
516	696	450
332	754	608
492	838	730
908	638	1100
602	1242	880
598	418	262
364	528	292
328	928	782
356	1116	544
430	768	744
638	906	872
454	822	726
508	404	518
410	1202	944
316	1136	1062
494	852	578
500	478	996
676	372	792
488	508	1042
414	570	548
668	890	1010
688	1012	716
650	1160	982
826	780	734
1104	1190	896
494	676	824
986	522	792
376	1196	230
460	1052	1042
388	728	808
460	1048	1028
690	1186	1156
864	526	514
442	604	954
882	1072	556
380	584	1042
692	312	432
778	522	870
594	604	1024
322	570	582
388	1074	892
496	636	1092
530	294	762
900	476	602
536	836	378
402	810	444
468	1040	870
418	1104	1218
814	1082	824
628	672	704
738	962	582
490	1098	726
420	1092	1028
644	808	680
772	336	920
864	658	1328
674	706	816
604	862	828
668	606	1210
364	646	880
798	616	1270
470	704	782
692	826	320
408	1166	596
324	742	880
366	538	1086
644	552	1096
918	814	942
334	884	942
490	952	668
838	678	496
558	648	1120
622	412	712
508	864	376
628	1034	416
472	778	806
786	482	594
364	416	926
392	414	856
666	758	616
838	432	976
550	318	482
636	818	1022
940	744	978
912	784	818
412	954	946
392	1002	644
1032	486	768
434	938	920
346	892	866
414	932	748
506	788	514
510	798	634
342	928	640
614	1164	658
808	952	926
682	906	818
856	474	576
680	584	332
790	400	446
788	772	1110
494	986	526
590	780	592
432	612	506
632	410	812
562	680	806
832	920	1048
648	692	1004
454	940	510
394	960	1218
414	806	350
958	608	478
932	750	918
470	1018	576
608	404	1094
884	388	814
590	1034	724
946	904	1052
852	518	1058
966	814	1194
370	828	790
354	480	756
610	820	1010
572	496	868
1172	730	356
436	706	1214
796	936	884
898	1018	530
380	860	488
724	594	830
648	556	636
476	478	438
870	1024	1122
624	902	1014
306	824	1262
818	596	934
642	878	498
410	640	856
474	724	476
500	630	952
396	622	638
524	1134	502
510	802	774
814	1196	990
766	450	440
526	448	444
618	1088	966
550	834	500
790	652	778
586	592	696
480	562	1124
354	556	1232
1010	952	1304
432	1122	602
860	574	888
748	1092	408
312	750	514
684	614	762
396	898	824
442	788	532
496	424	1050
552	1116	884
690	820	534
422	1094	880
366	528	596
628	860	452
590	1128	1088
370	662	1230
524	486	792
566	1054	950
552	648	936
538	530	1022
540	702	464
510	462	466
418	452	1184
300	676	796
324	490	824
660	708	1212
302	552	788
504	1120	398
492	332	690
740	542	560
438	528	1176
620	714	376
534	1016	774
726	718	1008
448	734	766
552	1334	700
468	462	702
646	350	824
554	1154	932
466	910	612
600	840	796
426	452	852
894	968	1078
808	850	806
612	750	726
1042	772	962
608	844	1030
442	576	850
1012	872	510
608	696	760
764	500	1012
786	460	498
666	490	1232
456	866	992
646	578	1054
324	620	782
744	976	1048
1070	1148	554
482	842	626
942	370	442
440	560	570
804	772	650
528	1018	434
518	930	800
688	368	1032
680	230	866
708	918	1006
606	590	720
528	672	386
406	820	566
464	404	478
498	896	474
696	740	698
468	544	892
834	1164	814
820	1156	614
650	394	1284
404	778	430
896	526	548
332	718	954
392	1146	1142
580	528	732
410	892	1150
508	754	1370
420	708	1028
378	898	714
502	818	952
656	826	710
374	1188	520
534	620	556
392	642	994
386	738	670
552	778	930
972	566	478
528	294	602
676	1134	1044
916	270	596
510	608	1088
868	886	310
490	574	794
1100	842	664
330	1030	1102
704	444	728
790	766	1264
342	536	956
560	1216	658
854	986	848
320	452	1050
466	338	1172
300	534	512
512	924	1328
474	952	1152
760	812	816
806	682	428
428	1090	828
818	492	1044
494	788	862
402	560	734
542	462	740
522	412	768
614	1218	1598
774	642	482
598	790	824
408	410	1036
372	776	478
654	1040	970
470	734	678
974	554	1068
764	764	600
406	782	786
790	810	894
890	634	1224
656	608	932
1114	734	950
462	410	796
406	578	594
772	860	936
954	1076	644
518	672	648
366	750	940
672	882	744
460	792	776
1090	1184	742
484	598	782
538	1000	588
788	776	1254
560	1458	1056
504	1010	714
516	604	1180
524	984	1746
364	1198	556
652	750	944
566	898	900
396	1160	918
870	1026	626
1010	574	884
650	688	1110
350	384	512
472	704	736
316	810	788
556	960	1036
288	690	538
690	1054	688
462	654	476
312	576	870
538	612	532
472	504	854
552	788	608
464	814	980
288	734	874
620	874	884
532	412	828
356	1178	1004
426	506	916
816	388	1094
504	1018	976
544	952	602
534	370	1182
466	794	342
900	608	492
584	382	602
922	614	968
482	640	804
900	854	544
282	756	1170
608	686	672
936	814	1018
550	372	844
890	428	982
632	828	892
402	874	962
470	858	1238
564	700	1016
492	618	868
478	1008	1000
440	592	848
820	554	790
676	510	688
406	930	716
404	806	922
652	756	982
434	1150	630
430	696	1076
482	1116	834
810	648	1120
654	1104	610
448	1116	558
1056	742	1020
996	692	914
636	1178	978
374	486	1154
784	1016	570
922	800	648
680	1104	766
692	980	722
770	832	898
540	530	938
500	756	978
758	384	954
872	1086	540
1050	792	1284
548	1174	364
522	244	840
336	1012	904
426	1072	1336
400	652	518
376	988	1088
478	902	1010
490	1042	860
718	406	856
388	952	928
896	714	618
510	666	836
416	474	688
844	760	1048
454	880	744
704	374	960
694	1230	616
628	1126	818
804	880	908
254	978	686
998	800	578
684	268	692
520	1188	496
298	966	706
594	620	1016
824	984	416
820	1216	742
402	878	448
462	404	1038
466	476	914
498	794	654
582	612	1010
1072	730	598
590	412	832
800	530	428
556	528	1066
406	1018	954
444	898	472
428	948	1052
436	870	1040
586	756	794
386	898	880
356	1278	590
542	1106	378
656	614	576
978	590	658
526	1282	682
882	1114	940
512	710	776
456	834	678
576	732	454
366	746	920
422	854	658
482	1140	1260
432	762	440
540	386	392
698	1176	476
836	790	832
524	1116	952
284	528	648
1028	802	1022
640	800	1032
360	1044	1078
534	822	1086
296	512	592
384	486	1058
576	236	742
574	820	904
524	536	666
630	406	1164
626	602	414
270	504	824
732	608	784
418	580	1094
440	790	970
676	528	884
350	324	780
590	592	644
596	668	604
496	992	1090
388	1090	916
698	628	598
654	636	1310
406	746	842
316	912	634
758	1276	522
520	632	1364
618	494	870
420	472	1206
1058	406	420
334	1052	852
508	438	858
342	460	992
418	684	442
428	974	396
1028	572	536
474	466	908
384	914	794
250	526	482
1036	410	1224
888	1144	864
482	458	836
918	1232	1318
424	672	224
436	694	416
452	782	1194
466	1010	684
386	916	656
464	562	462
1050	958	1074
652	924	1072
324	838	1036
	1016	942
	1304	990
	1450	788
	820	366
	596	638
	1198	1028
	1132	686
	538	1040
	558	766
	710	662
	714	524
	734	506
	546	560
	942	1058
	1088	834
	1176	1190
	464	630
	380	746
	1112	1084
	812	1176
	822	866
	1050	530
	790	1020
	758	736
	432	780
	954	416
	1100	334
	544	1092
	616	1260
	654	536
	826	560
	922	554
	1150	616
	790	410
		870
		1148
		504
		976
		524
		372
		360
		422
		632
		1188
		574
		708
		1044
		1114
		704
		640
		568
		1082
		1330
		418
		954
		716
		1274
		454
		538
		738
		312
		852
		322
		818
		846
		994
		1386
		748
		768
		850
		666
		890
		1120
		1068
		480
		838
		548
		970
		970
		926
		858
		826
		814
		882
		942
		1100
		390
		260
		202
		252
		470
		594
		934
		550
		872
		422
		542
		972
		944
		552
		728
		1138
		1002
		1598
		734
		536
		1082
		980
		606
		660
		528
		630
		734
		484
		1064
		544
		890
		892
		874
		1052
		1196
		850
		552
		1098
		894
		688
		660
		844
		760
		680
		558
		922
		920
		470
		362
		498
		390
		1410
		544
		966
		990
		862
		998
		1104
		634
		700
		828
		932
		860
		760
		1248
		1002
		1142
		644
		938
		648
		528
		832
		974
		1052
		436
		962
		794
		958
		1004
		570
		1194
		920
		1158
		1042
		878
		904
		770
		1218
		1046
		1214
		1066
		912
		882
		900
		794
		864
		632
		580
		614
		382
		484
		1068
		858
		998
		752
		812
		1044
		828
		972
		726
		732
		624
		876
		498
		656
		1120
		768
		416
		1076
		480
		666
		792
		1006
		844
		814
		528
		760
		656
		528
		1242
		972
		910
		838
		796
		860
		758
		1240
		354
		350
		1274
		596
		1036
		984
		632
		580
		300
		394
		948
		890
		1034
		508
		1026
		518
		892
		784
		692
		888
		1480
		714
		1298
		1030
		788
		1090
		1108
		786
		814
		1040
		530
		970
		718
[truncated: 795 more rows]

## Sheet: Ext Fig6g
Extended Data Figure 6g
dp deg int EtOH day1 rep1	dp deg int Auxin day1 rep1	dp deg int EtOH day3 rep1	dp deg int Auxin day3 rep1	dp deg int EtOH day1 rep2	dp deg int Auxin day1 rep2	dp deg int EtOH day3 rep2	dp deg int Auxin day3 rep2
310	422	592	782	320	334	290	530
542	452	594	464	534	512	280	378
432	280	442	286	512	888	704	650
378	722	566	640	478	514	832	410
682	686	798	514	470	452	726	726
602	574	402	428	472	896	1060	672
544	518	516	336	290	728	1054	600
372	382	646	752	346	286	1070	1048
388	418	598	576	288	508	658	928
424	572	430	474	484	450	574	1248
890	366	508	682	336	364	678	860
458	498	474	748	452	784	940	816
290	424	540	404	640	532	770	826
364	550	668	378	486	976	676	274
508	400	560	484	430	528	1144	326
312	420	438	452	400	542	546	644
324	412	644	760	448	652	718	480
420	714	380	512	502	568	384	446
536	724	712	498	488	392	416	508
592	370	750	320	340	432	706	524
334	520	818	482	684	526	790	468
270	480	314	522	254	324	734	516
396	926	500	678	478	458	792	454
548	418	700	988	342	812	508	964
484	486	778	540	656	556	1184	936
536	452	720	304	586	490	952	838
774	294	608	398	646	488	1050	1010
440	668	424	508	472	660	838	674
386	358	726	296	554	462	694	426
522	402	1004	794	608	278	738	552
348	458	658	302	486	450	532	530
470	388	606	454	414	794	1136	664
678	502	344	664	540	422	784	578
408	324	522	610	584	638	774	438
406	418	906	566	358	432	988	620
554	478	970	816	446	602	910	290
492	700	716	318	436	384	956	454
380	620	676	414	634	490	810	708
452	438	434	476	376	532	720	934
688	496	382	380	350	550	876	702
302	428	686	652	428	458	784	816
440	602	642	648	472	498	974	742
248	520	464	646	380	348	502	382
446	458	382	454	578	266	1014	774
552	428	530	744	752	266	628	1026
532	570	672	506	534	424	948	398
674	314	336	684	654	438	786	988
636	480	448	566	368	544	972	490
408	336	278	270	678	392	718	450
356	432	712	592	468	546	750	536
568	482	818	720	630	470	718	538
426	454	634	572	300	366	742	786
578	510	992	526	606	388	838	664
378	706	852	552	570	522	898	1022
590	530	558	766	610	640	872	696
536	678	790	328	578	388	878	1068
498	762	996	564	514	284	1076	738
508	304	900	578	402	282	898	606
442	468	354	484	508	516	778	486
298	590	974	932	482	452	608	994
520	456	654	608	686	346	872	566
364	500	1076	354	670	302	890	560
342	508	402	656	334	664	752	456
412	378	472	676	644	344	432	730
298	508	506	534	304	594	802	306
456	658	378	612	454	434	538	880
922	350	646	298	522	444	856	690
754	306	542	258	472	476	952	396
784	380	780	334	650	636	566	694
532	362	638	604	436	536	848	326
426	762	1108	522	596	376	948	866
472	320	356	308	676	318	554	750
340	278	620	342	374	410	754	982
414	576	832	456	704	434	878	668
518	274	640	636	438	780	828	612
306	696	322	524	624	484	546	872
542	630	372	502	362	474	528	354
384	376	1052	438	490	254	1142	582
484	638	326	670	472	530	814	648
316	334	294	546	342	552	946	524
498	672	484	418	424	460	1060	764
340	800	526	454	684	368	714	528
592	514	498	626	556	288	1140	708
650	894	546	286	374	296	724	732
458	506	610	562	540	322	636	652
478	588	570	506	480	858	880	638
516	254	932	556	346	656	426	310
622	368	812	464	498	522	786	874
392	756	270	422	640	508	646	628
268	670	622	354	646	582	1044	578
646	486	486	446	504	532	564	570
446	510	420	766	634	306	652	310
460	494	596	542	492	320	858	658
492	658	684	720	326	314	1002	600
522	556	906	586	262	510	1130	768
414	498	356	740	474	340	272	560
330	300	370	338	420	356	694	906
468	612	632	424	460	494	858	774
630	506	574	430	664	400	798	744
506	422	658	612	440	732	1238	848
510	610	848	648	520	536	766	936
594	300	686	518	542	676	866	528
422	418	432	810	508	458	820	930
266	510	550	480	406	528	808	640
574	362	492	440	448	308	996	772
634	432	654	508	340	558	636	900
548	418	576	312	398	376	604	424
546	442	712	666	296	610	976	918
522	410	458	808	278	634	996	796
448	296	572	614	296	678	372	720
752	458	640	750	632	544	728	702
930	438	532	644	558	384	726	846
478	632	356	380	580	522	1028	434
402	432	720	692	614	534	906	930
432	584	424	380	532	394	868	754
272	276	610	366	782	750	668	590
316	298	520	588	636	358	612	610
532	540	466	306	472	436	740	660
502	538	580	508	572	654	816	416
382	532	382	344	292	274	778	324
526	286	622	504	634	366	764	832
358	494	748	650	512	482	1268	766
432	632	966	406	482	488	630	794
624	384	462	342	654	376	990	414
490	540	418	654	556	502	834	468
560	600	306	532	488	486	850	738
638	696	644	956	472	402	856	712
402	310	356	620	406	512	838	390
424	598	544	568	444	898	496	902
422	270	568	502	438	726	694	892
442	284	748	402	562	318	740	506
500	520	490	858	308	394	1072	700
492	414	320	330	538	348	720	700
506	400	496	284	412	506	1154	644
862	658	616	614	470	778	528	636
650	448	648	618	594	592	890	652
392	500	366	438	616	630	424	924
560	366	422	378	488	640	840	826
394	368	530	854	394	322	1040	844
502	506	524	602	616	508	416	690
616	502	452	550	640	458	822	850
432	530	598	566	336	516	830	806
554	450	490	440	500	312	760	350
608	652	688	470	382	346	598	584
350	296	428	424	542	730	884	410
412	310	750	468	470	494	854	798
388	310	418	490	512	366	870	556
610	522	608	600	668	262	850	910
340	496	602	566	496	504	1174	688
468	312	890	374	292	270	720	554
488	434	388	586	528	414	822	358
402	668	366	844	652	406	396	588
346	506	888	304	290	310	664	768
522	270	1104	344	422	418	598	514
536	392	714	360	384	530	578	562
466	404	554	468	278	424	584	640
938	626	888	418	644	248	862	750
532	458	700	648	630	814	940	880
286	434	530	474	712	520	804	562
460	406	1290	504	374	842	736	852
372	460	504	348	596	510	1208	580
482	334	996	472	340	362	838	782
384	682	388	500	414	410	916	856
440	790	640	548	378	298	546	546
574	428	458	530	576	464	782	702
616	664	532	644	522	302	276	690
354	298	942	314	866	496	540	584
586	646	672	292	500	706	846	912
266	300	310	396	312	338	932	730
578	638	946	840	390	404	656	674
346	556	744	408	470	284	574	524
442	522	630	484	668	516	478	1148
368	358	642	452	558	444	662	1068
306	532	490	610	296	338	798	944
508	486	600	262	542	302	666	602
536	412	704	704	344	378	830	500
488	600	662	408	438	470	830	334
520	352	348	388	250	884	764	466
580	612	694	534	572	366	568	730
554	530	534	692	362	366	870	782
248	444	600	506	608	346	796	1078
596	462	432	618	428	362	530	592
512	428	640	576	478	316	786	588
348	416	376	716	376	412	650	750
296	764	666	476	522	544	776	520
720	502	606	714	576	770	870	830
386	878	348	528	548	400	646	630
782	458	644	654	460	498	1006	350
488	470	1140	358	440	470	858	506
420	442	604	422	422	500	522	360
528	512	292	356	616	322	772	614
608	542	422	470	340	502	680	806
348	522	604	572	312	426	790	736
744	704	374	302	492	606	702	478
464	550	388	548	268	420	646	504
546	590	286	502	332	340	448	974
568	566	488	456	358	522	1064	1016
350	688	530	678	526	416	794	608
506	744	630	640	324	278	738	854
416	468	774	392	348	248	822	582
460	420	774	402	636	576	608	814
584	248	652	378	598	532	828	1140
456	394	452	536	252	284	818	552
354	666	532	316	638	674	614	604
444	688	568	466	466	676	954	1138
558	436	560	530	700	290	504	876
350	310	406	474	440	450	808	768
448	812	608	664	446	544	662	1294
502	650	362	348	486	366	830	868
760	402	364	424	674	510	740	736
594	676	592	576	274	418	782	912
464	580	578	496	450	614	690	332
434	650	482	402	638	634	784	740
364	606	470	562	524	632	1132	774
430	452	332	524	388	310	996	596
580	546	500	434	318	462	1040	522
298	292	580	622	676	440	728	910
750	440	626	638	438	472	554	520
354	484	718	432	324	366	868	888
324	642	522	502	594	544	1018	862
372	674	640	296	554	640	884	838
506	318	698	518	652	414	582	506
320	612	358	380	528	262	726	482
292	678	288	596	478	504	422	890
546	394	562	538	438	540	624	808
446	496	794	324	678	366	780	814
564	442	662	396	574	550	384	738
304	420	696	496	618	356	744	578
330	620	456	576	480	538	882	894
374	318	546	434	478	462	1066	1232
398	514	588	664	526	492	864	388
420	706	600	734	484	630	364	464
548	518	612	530	308	468	342	1194
724	440	348	676	578	490	780	464
266	598	578	466	736	396	812	732
334	350	688	352	546	514	652	1068
404	348	616	724	472	310	752	778
532	522	876	330	414	420	850	698
380	600	724	502	420	330	1054	922
654	656	618	868	544	276	334	908
488	524	356	562	598	484	586	456
420	326	648	508	512	514	696	940
310	468	632	422	624	334	700	588
596	670	470	332	656	342	776	1090
868	296	308	620	526	756	740	724
502	504	438	736	306	406	602	902
324	518	440	690	622	522	818	594
404	452	546	332	438	558	900	844
410	338	478	556	966	686	344	778
550	538	414	464	486	882	654	752
594	534	578	648	340	624	988	662
522	292	372	654	616	548	306	730
342	366	348	382	314	564	834	1020
682	360	634	354	478	460	1050	496
330	414	812	582	384	542	632	626
772	420	544	788	478	430	908	1096
662	468	648	500	446	332	798	426
402	530	758	380	410	340	430	348
612	568	748	440	556	270	856	730
464	326	264	378	396	364	786	586
524	524	400	380	402	496	516	596
374	356	848	458	644	662	456	510
946	654	518	590	604	356	830	714
464	418	530	504	508	460	816	974
406	492	722	524	284	486	814	534
366	568	562	370	382	456	628	776
370	476	384	842	538	360	566	762
422	260	628	638	460	396	622	668
658	462	642	266	454	310	728	698
502	514	654	312	460	452	822	874
396	522	432	874	524	262	912	668
372	462	386	542	852	624	264	812
616	340	580	772	470	594	920	464
650	360	578	416	642	370	812	862
434	440	626	340	506	556	704	482
422	506	866	442	834	438	226	1036
358	454	634	538	550	520	1098	542
600	482	666	1192	570	450	848	516
382	388	474	378	606	362	744	462
352	426	652	284	448	616	662	1032
650	406	644	460	264	468	854	564
356	654	376	628	490	688	1062	626
426	352	618	508	498	608	612	948
528	378	758	758	520	498	788	638
584	742	668	690	626	590	824	624
410	552	550	290	408	486	834	550
470	524	638	408	378	470	1234	854
668	324	644	484	538	664	750	382
522	340	386	648	516	320	1230	1102
472	294	452	640	350	534	918	1226
566	354	562	700	544	478	840	1086
408	488	550	500	710	544	642	732
566	756	668	446	282	574	1032	778
686	522	316	352	514	386	942	688
336	296	556	498	594	336	304	486
502	542	720	704	486	918	772	460
342	476	574	974	916	464	790	532
388	790	408	642	516	584	1046	306
868	260	720	674	564	498	778	416
286	348	374	296	690	356	826	596
746	436	306	616	344	526	632	674
530	290	496	574	410	534	858	946
374	492	442	646	630	866	512	656
336	464	640	298	304	498	642	492
464	462	660	590	422	306	352	554
602	464	290	418	610	570	638	468
450	334	340	472	522	584	550	582
714	302	678	680	552	374	1180	672
416	302	450	580	596	428	602	356
316	360	548	1154	466	410	604	384
418	592	404	382	522	310	696	768
704	580	656	546	340	568	702	710
550	430	1198	396	330	356	700	494
428	558	590	506	740	498	518	902
350	492	630	604	244	556	668	902
380	446	656	384	352	626	950	590
334	820	616	570	386	516	916	720
464	400	918	336	268	830	774	636
414	470	386	666	516	758	718	886
506	722	684	416	286	466	736	638
650	414	988	880	342	678	978	674
424	478	728	388	730	648	850	962
446	452	528	316	258	638	818	536
372	320	478	922	412	428	460	608
416	644	350	968	466	612	778	976
350	368	868	336	452	534	622	326
384	788	606	896	310	456	762	730
650	622	618	494	478	502	1074	398
514	306	556	286	670	618	794	714
298	252	450	398	626	674	488	782
422	460	580	614	478	652	1090	512
544	578	678	294	302	630	986	574
582	456	732	496	466	622	482	814
636	566	622	314	702	424	820	336
668	392	634	424	416	378	880	524
502	404	816	866	294	392	872	1308
332	392	714	610	584	640	538	688
620	868	320	494	624	664	322	392
298	376	560	538	550	520	906	580
460	436	424	378	440	550	616	456
326	330	600	560	726	356	744	658
588	472	360	456	544	302	822	544
422	332	618	742	310	556	812	520
500	250	434	382	498	468	804	918
694	428	798	484	276	602	638	818
390	282	632	298	430	456	1022	544
514	318	530	550	522	384	716	564
386	352	762	352	542	640	884	620
270	464	798	330	360	484	580	602
534	274	542	524	542	414	640	620
638	298	548	328	598	746	710	530
362	484	754	494	770	604	862	424
590	490	506	916	630	604	892	504
492	326	514	750	312	620	748	664
740	602	738	548	350	618	698	900
614	688	596	428	544	586	1012	374
676	432	418	552	370	532	978	412
396	450	442	350	492	428	378	462
550	478	692	746	440	434	978	526
270	386	438	626	504	350	802	824
552	406	396	454	630	580	740	544
550	644	562	770	498	516	422	468
312	356	592	1020	490	814	994	428
378	532	744	490	482	472	858	954
544	516	524	346	488	582	796	846
808	616	428	288	574	480	802	870
538	422	332	642	548	388	566	454
610	544	368	406	300	342	750	562
412	634	720	682	376	418	680	802
458	586	702	308	262	504	388	562
336	358	466	576	334	522	530	798
512	386	546	312	484	508	618	800
582	418	426	398	346	382	698	1218
522	368	486	550	518	330	1022	526
560	262	344	556	598	272	770	600
490	626	962	750	720	662	742	762
596	530	816	382	692	532	928	766
390	642	658	286	424	358	508	604
332	636	586	896	496	622	666	470
448	534	424	250	626	530	934	518
260	598	534	298	410	396	746	392
624	568	364	570	622	362	752	660
320	686	654	544	470	494	672	980
318	488	362	300	514	450	898	300
682	256	500	392	434	402	726	936
310	436	656	498	418	672	782	874
512	434	480	404	416	516	696	556
570	492	658	458	456	514	938	446
666	450	344	372	284	452	664	274
480	646	358	712	516	398	878	582
530	494	710	532	326	764	948	792
422	734	278	460	446	388	728	668
646	696	578	360	596	322	600	642
662	360	414	742	564	620	754	472
376	508	412	654	466	692	286	436
478	322	580	494	530	364	350	1272
484	434	606	400	560	594	698	672
554	552	642	582	628	502	968	624
376	622	502	704	456	354	922	590
658	576	686	510	706	474	870	516
310	558	562	384	724	446	1136	508
496	402	404	598	632	522	906	1094
372	294	328	622	604	550	1070	722
314	402	596	896	520	716	704	694
400	406	390	786	614	468	560	346
526	584	890	480	588	610	740	536
582	526	394	588	292	546	866	268
378	522	518	430	436	352	704	614
450	300	312	576	524	358	892	430
544	560	492	646	278	290	802	436
406	534	538	408	534	532	1170	668
430	482	540	424	552	532	812	828
714	596	548	624	646	434	654	302
328	416	386	680	464	738	688	878
698	546	738	738	466	508	872	780
576	352	978	460	588	386	378	556
422	300	580	474	560	430	470	694
556	278	512	498	636	424	392	756
392	510	666	960	486	324	408	642
556	428	316	296	344	666	860	332
464	358	628	488	628	698	742	530
574	308	474	546	348	606	408	566
510	370	368	322	274	620	820	560
786	666	408	388	492	516	636	640
404	418	690	422	600	278	568	648
554	494	566	308	282	568	442	662
466	362	608	454	618	422	862	810
582	404	424	516	578	484	518	752
320	574	602	492	576	706	814	794
378	498	690	592	744	262	1060	482
556	334	494	450	658	570	1030	818
644	440	664	692	420	496	478	530
440	520	568	472	650	618	1018	712
760	426	384	502	650	502	696	460
364	348	680	422	576	486	712	288
466	378	380	566	344	328	742	488
540	386	456	458	442	494	884	644
384	286	294	448	346	414	726	386
480	638	464	508	244	628	830	290
508	594	578	480	276	344	548	880
376	394	374	670	380	384	494	508
262	722	382	362	644	300	704	516
250	488	398	290	540	360	988	924
430	596	580	812	542	262	772	310
408	456	326	736	578	416	418	730
512	592	810	956	494	618	376	560
310	334	644	316	640	646	886	294
478	448	364	504	502	336	994	662
424	330	472	348	386	302	502	318
496	464	642	410	526	590	1020	688
554	714	584	362	726	560	808	520
414	422	732	364	348	288	876	520
336	430	276	534	520	628	336	786
686	660	550	628	390	710	828	364
634	402	940	464	528	790	494	712
642	556	904	332	386	416	634	318
440	456	546	464	592	414	1078	474
518	782	632	746	430	312	744	686
718	582	528	488	462	702	448	604
626	366	588	1146	388	298	940	406
466	312	462	388	602	548	894	466
316	432	472	668	596	354	358	608
362	496	618	738	564	318	698	644
400	464	398	406	632	260	566	714
322	500	494	690	392	376	284	668
298	508	780	334	552	256	928	726
490	346	672	398	318	352	1038	456
400	504	358	424	336	516	604	490
358	406	440	772	576	606	642	698
578	650	1006	764	314	488	470	364
552	368	586	756	482	540	764	672
534	540	706	330	260	866	718	798
488	682	472	324	404	424	1010	568
448	610	354	296	520	514	1088	366
424	482	734	482	570	420	312	534
404	654	828	602	486	508	1230	1238
470	422	646	424	322	290	494	338
534	536	376	394	500	268	772	536
332	528	646	470	380	284	940	658
394	414	614	636	670	620	854	484
626	494	728	832	270	380	410	566
686	658	394	408	438	438	468	770
810	390	306	392	414	796	846	328
522	458	506	590	624	616	798	706
362	580	324	542	332	352	828	690
376	374	362	576	290	498	810	490
392	460	366	368	510	542	828	574
504	478	540	502	358	534	894	464
336	806	702	548	480	662	756	550
422	388	610	352	346	486	338	1030
302	670	320	508	678	340	626	840
582	542	494	404	324	654	1278	696
624	576	692	488	336	360	760	546
686	438	814	728	434	602	920	762
328	312	584	716	540	314	506	442
430	498	736	630	790	508	844	590
470	334	970	700	398	474	298	1060
490	294	468	622	462	438	782	674
474	450	502	634	526	562	874	326
552	714	324	402	520	360	938	518
300	468	426	340	592	602	920	578
618	572	650	522	546	400	796	676
558	396	632	494	542	262	784	362
600	306	926	528	386	622	298	386
462	332	876	294	448	660	728	726
516	290	632	416	592	616	658	448
424	310	514	394	292	314	776	316
432	636	518	626	688	444	632	538
602	382	458	556	490	518	646	278
448	520	684	398	504	474	1260	464
598	508	312	408	462	366	934	450
498	622	382	556	564	720	570	478
512	320	630	476	618	342	902	872
286	418	656	812	682	482	736	746
530	562	420	440	664	490	998	502
448	428	540	744	432	694	818	498
376	286	466	414	500	418	858	538
672	400	482	758	434	336	990	458
652	514	358	302	566	466	882	446
454	784	322	366	632	320	494	630
370	552	584	288	528	554	864	670
406	836	728	408	680	642	370	644
548	340	522	332	452	672	974	630
530	498	584	848	638	964	530	360
402	524	390	592	644	336	746	564
328	302	1120	342	720	308	952	540
294	600	638	522	518	398	846	416
390	366	676	770	770	286	460	720
738	290	526	594	438	454	800	580
538	450	538	678	694	528	370	518
492	398	638	558	734	704	666	596
502	490	742	450	524	264	1052	554
330	522	640	624	622	416	940	598
564	344	594	764	512	534	1104	632
360	378	520	602	490	514	680	566
592	342	680	648	502	778	726	330
488	864	482	880	486	558	896	628
614	468	512	458	502	528	678	654
306	290	748	670	302	590	328	484
532	450	354	556	646	560	862	656
516	562	978	328	346	538	266	478
552	452	404	316	278	268	656	576
254	860	428	470	620	534	644	588
326	652	700	482	492	354	870	850
470	552	632	288	396	414	586	380
608	600	444	574	520	526	708	876
460	550	522	566	576	612	440	602
384	264	940	482	380	508	612	526
684	424	364	288	518	660	734	482
482	354	842	360	576	336	994	850
502	388	616	354	598	426	464	522
440	398	390	768	718	552	892	492
474	354	594	684	788	424	834	656
386	446	344	448	568	294	956	566
424	456	400	328	426	416	412	354
398	302	368	660	472	476	770	796
450	706	604	362	474	368	756	738
342	682	504	726	344	488	640	744
322	408	634	614	658	658	556	884
376	768	398	456	508	304	826	692
438	406	364	484	480	588	710	634
368	274	492	332	470	336	688	614
322	692	626	724	320	350	978	702
462	480	862	586	572	368	714	500
382	524	488	334	684	446	496	372
768	352	272	516	424	534	1018	504
316	692	298	626	588	622	902	530
430	418	704	770	544	322	640	596
612	300	1052	374	670	392	870	666
386	762	456	384	450	284	872	740
568	282	442	626	550	494	854	412
318	696	372	860	566	692	804	644
634	420	732	814	592	642	954	604
616	258	498	420	678	496	600	734
454	524	706	350	500	536	686	728
720	466	604	350	518	388	716	546
540	430	1394	460	554	472	964	562
620	676	538	512	504	580	726	878
642	284	670	534	604	514	536	518
430	376	732	758	396	270	728	500
316	350	710	324	340	416	634	964
436	498	332	460	292	470	420	608
504	636	678	440	510	252	328	674
408	544	456	580	468	334	342	720
462	592	328	300	972	468	424	792
288	504	438	572	500	504	284	588
462	466	420	292	592	370	614	786
364	608	524	438	548	432	918	656
406	496	850	566	438	470	884	638
278	310	848	606	288	340	978	996
594	882	522	576	528	460	860	630
340	378	732	980	450	738	658	822
506	470	510	516	438	360	690	582
542	376	496	394	390	518	752	768
318	364	606	420	556	468	614	664
476	680	650	384	652	322	656	674
560	446	712	470	478	574	862	666
446	374	370	594	592	658	642	812
510	394	548	552	528	592	738	680
416	468	972	316	618	620	444	480
364	332	744	950	520	312	446	614
334	330	654	530	428	456	656	690
444	546	498	500	332	288	580	870
306	516	442	414	604	610	932	746
664	366	490	572	456	548	930	738
302	272	584	768	620	468	934	294
454	770	716	382	390	348	782	558
602	586	672	280	450	396	450	526
318	416	722	476	578	394	772	656
356	276	524	410	420	424	524	394
458	248	814	422	270	620	982	450
404	412	694	294	556	380	306	472
478	310	706	500	482	498	544	620
616	518	538	406	394	368	668	638
386	666	562	328	546	474	848	714
820	396	596	884	394	410	882	704
656	620	434	602	540	362	636	458
328	556	528	380	456	402	534	594
524	450	630	448	690	644	1062	756
604	610	852	548	558	500	912	522
428	580	332	738	588	626	578	638
378	362	366	648	406	720	662	484
522	714	612	686	356	602	630	760
316	648	506	452	408	316	964	568
370	462	342	588	656	590	924	464
418	610	880	870	420	524	560	858
394	636	646	744	542	334	754	492
712	476	438	602	506	508	396	698
468	650	428	842	434	450	1132	290
448	490	646	826	298	352	616	820
480	396	304	410	296	474	862	368
408	618	610	564	284	484	602	708
774	414	348	580	536	560	812	832
370	650	1112	624	588	446	570	502
570	432	406	294	584	404	730	278
684	378	862	694	544	464	718	516
500	432	324	974	612	284	684	312
378	338	564	408	620	416	584	932
662	408	686	342	352	346	738	416
478	500	762	554	262	654	578	676
448	372	666	268	804	414	424	990
380	332	512	618	714	510	624	664
300	310	480	312	684	318	880	554
346	340	668	324	712	488	786	382
436	612	766	672	552	400	876	1122
500	392	666	518	534	324	646	502
344	382	708	328	312	734	618	464
312	500	402	450	472	448	476	474
572	590	514	438	504	624	784	382
754	580	584	370	464	456	704	442
380	336	684	698	548	436	636	542
390	396	974	688	260	490	738	486
406	556	324	884	644	436	760	684
610	752	388	528	590	336	804	354
400	474	448	280	756	522	1056	730
364	360	368	350	510	582	1152	470
544	402	552	316	434	374	680	642
536	626	598	546	576	474	802	358
298	490	692	488	514	748	772	320
506	394	424	458	642	336	918	330
554	508	516	744	376	564	436	494
572	414	520	556	488	386	1158	460
350	400	778	338	608	498	668	490
644	466	684	1064	624	458	788	542
400	286	426	548	392	604	1018	606
468	642	648	482	604	376	726	634
602	276	682	408	486	608	552	478
544	322	436	352	540	488	488	520
440	586	686	672	398	350	1106	284
414	626	448	452	404	454	866	588
326	276	614	504	454	782	694	574
590	386	410	668	578	506	632	738
500	570	510	540	292	706	654	372
620	498	468	506	346	530	554	634
392	586	786	322	400	310	698	540
532	680	610	646	272	476	574	572
402	548	602	598	316	544	848	546
310	362	588	562	354	428	596	526
510	646	464	440	462	408	760	612
316	318	362	362	630	538	992	940
458	498	648	482	460	520	922	1100
440	350	990	342	474	550	446	622
492	582	664	372	496	492	278	700
478	486	528	530	424	632	308	694
684	538	752	390	832	602	384	776
550	630	358	688	506	552	784	514
464	376	838	314	280	504	514	646
530	482	964	540	446	462	618	690
362	832	320	494	286	506	770	614
352	378	366	464	360	552	1038	666
490	850	434	322	484	490	868	1102
386	414	706	446	522	592	820	858
612	460	622	450	480	456	1200	754
394	434	322	436	446	568	608	406
642	606	602	364	458	434	380	494
294	748	690	986	414	656	942	722
818	456	594	436	438	456	326	410
530	374	344	570	290	462	774	658
434	410	596	372	724	550	510	1156
510	286	514	798	520	334	712	446
336	582	586	370	564	416	704	566
656	530	790	906	548	522	656	694
338	394	392	782	386	354	972	668
532	374	580	590	570	606	756	464
312	526	626	436	384	700	778	504
398	292	664	306	258	676	558	332
468	442	430	304	268	628	560	554
382	314	672	520	432	512	732	592
394	498	326	484	500	340	1088	836
558	478	660	592	632	266	654	294
582	416	570	284	456	438	442	346
306	574	696	844	662	298	466	358
284	536	588	400	492	428	570	490
510	632	290	664	420	324	576	454
474	624	1014	468	488	352	822	524
466	522	568	552	588	586	774	644
334	368	446	658	494	772	598	688
576	506	560	270	284	368	272	568
332	606	294	560	562	300	934	282
460	466	526	538	416	644	890	356
376	386	684	404	1054	450	462	346
636	648	688	638	470	558	824	586
310	318	796	758	448	474	702	742
370	606	260	426	920	544	1408	576
478	426	654	382	270	488	808	442
616	418	460	618	320	494	1084	282
552	732	588	840	394	412	714	670
502	348	588	336	640	394	500	412
856	494	672	654	622	276	900	472
312	510	488	952	530	274	674	764
340	570	280	568	488	290	912	494
434	562	678	328	542	412	670	650
324	452	358	706	418	470	1064	520
512	410	516	586	484	388	662	522
734	446	702	558	370	336	514	368
368	512	574	674	520	288	648	580
464	530	620	604	572	410	648	776
386	402	500	290	424	410	704	624
274	294	776	488	484	490	380	490
540	424	904	500	540	676	762	426
408	696	534	1318	262	294	756	778
322	432	564	352	424	544	556	440
344	450	362	510	502	542	1182	722
336	398	644	730	350	542	816	576
482	598	664	944	646	518	756	348
576	378	624	384	610	274	768	894
400	466	696	686	644	288	738	784
622	556	670	482	630	674	972	646
692	424	312	700	568	298	798	664
432	804	318	498	506	428	734	572
468	394	524	434	518	338	760	518
318	584	486	642	248	516	468	938
558	724	554	366	288	620	1016	652
722	456	672	282	318	534	638	904
554	504	572	366	558	388	1090	894
536	290	544	800	560	368	724	704
832	516	568	290	684	372	700	818
330	430	500	514	596	520	836	934
308	694	470	300	284	696	696	770
390	380	464	316	498	388	244	716
552	558	892	796	462	456	738	524
520	442	450	542	436	432	468	584
330	526	856	768	512	660	262	674
640	576	502	584	408	412	852	358
486	422	484	1054	424	370	792	354
444	332	630	762	314	832	852	628
388	384	658	660	284	320	656	606
320	482	436	334	676	384	722	614
804	376	468	534	514	278	750	898
470	590	494	652	356	576	564	492
676	560	908	470	536	490	702	524
424	670	518	510	660	386	578	492
490	282	460	860	548	396	740	528
638	398	412	510	508	428	392	938
666	524	556	644	520	372	752	414
430	332	734	518	544	706	1050	1198
574	354	836	746	268	450	682	684
314	368	646	592	314	330	846	826
334	496	358	602	562	260	730	862
478	350	1056	754	436	446	816	460
440	556	662	672	562	586	790	676
288	378	936	462	372	526	910	342
592	368	590	582	480	664	820	508
522	638	286	456	746	974	858	458
470	440	774	668	498	546	1066	792
472	582	744	706	286	278	594	520
462	308	562	826	416	588	848	582
322	316	614	658	474	558	294	490
358	318	588	444	354	344	498	494
510	686	320	330	360	302	614	440
398	282	694	440	386	518	472	486
476	674	366	342	488	306	652	760
570	448	444	582	428	446	388	802
442	424	640	516	498	710	604	658
276	646	366	570	298	642	608	604
300	464	914	306	276	720	500	428
536	426	624	374	506	700	718	536
568	476	734	642	624	532	952	578
512	482	444	556	454	1008	572	680
486	454	840	944	504	610	556	432
432	348	682	526	594	294	616	830
474	388	1200	510	600	258	712	686
464	282	680	408	512	358	746	370
386	428	558	314	596	396	916	662
346	338	572	312	428	374	612	808
356	324	458	626	290	310	540	522
340	482	1084	446	580	502	780	652
446	500	510	462	496	412	452	682
566	578	576	438	414	380	794	778
312	462	954	604	756	440	804	544
526	464	602	1062	432	372	914	492
472	588	396	438	268	402	806	728
490	578	396	426	474	642	430	400
378	484	744	320	704	408	860	408
348	542	414	558	288	490	694	358
554	296	542	410	356	296	886	520
280	406	810	346	538	304	682	446
330	598	412	478	478	490	636	628
510	494	676	274	490	686	1022	634
288	364	506	434	366	442	754	746
542	298	654	414	526	400	542	562
276	460	420	518	692	438	774	444
330	378	746	656	430	362	772	712
460	502	656	574	480	466	686	508
468	504	404	570	398	536	486	700
344	588	586	726	304	548	748	764
414	572	418	486	426	290	570	864
536	354	690	380	496	318	814	360
370	372	582	292	338	524	416	336
508	602	410	854	404	528	678	476
292	446	540	640	548	668	822	438
384	470	464	346	314	388	670	600
328	376	540	542	706	388	772	282
410	596	890	654	300	358	834	306
558	388	962	482	646	538	786	414
648	442	572	280	422	430	1298	866
314	520	650	480	276	562	962	656
262	436	436	456	638	560	616	476
534	578	634	642	436	554	790	500
360	378	582	688	496	524	790	454
700	650	888	482	292	488	518	464
414	588	628	472	308	326	758	714
658	326	394	766	350	530	894	818
332	360	640	372	622	498	670	568
304	348	558	452	692	346	614	816
414	514	586	658	484	628	782	422
690	684	344	280	502	454	804	466
440	692	924	492	632	534	334	506
276	364	252	566	490	616	850	442
398	520	468	514	270	406	694	368
648	770	652	262	324	466	716	614
286	464	732	806	598	352	988	370
520	770	488	684	558	346	924	984
472	774	530	544	712	438	996	576
396	508	316	480	452	400	688	780
410	412	582	532	546	544	912	880
398	382	324	332	506	586	828	670
606	462	476	634	332	382	656	888
756	908	706	404	306	490	798	678
416	656	606	542	496	334	882	302
410	352	362	286	420	680	912	824
358	512	508	274	434	660	868	754
602	656	876	492	494	574	498	478
408	630	382	472	564	364	876	764
446	390	478	760	678	544	870	582
636	478	786	596	538	788	512	632
364	478	338	496	534	562	414	264
422	724	286	426	502	576	570	526
462	550	948	644	694	472	1210	544
408	446	504	694	354	382	712	660
308	300	574	298	662	658	718	642
496	512	348	334	262	546	514	576
408	456	926	308	396	544	786	736
582	434	478	850	392	346	672	806
540	560	846	502	380	622	530	624
586	528	686	598	522	456	790	974
602	428	418	462	298	640	678	506
822	562	890	554	268	338	1066	554
296	318	748	744	292	388	846	978
600	386	478	296	334	316	642	944
542	312	596	396	328	502	792	466
370	514	756	416	580	674	768	726
278	450	678	456	594	634	1036	786
426	322	678	360	274	414	630	364
576	544	588	744	520	620	1452	724
536	696	668	792	254	518	648	580
298	474	296	498	562	700	808	356
302	642	618	342	304	304	706	356
354	394	700	616	462	524	830	644
420	468	370	514	656	608	854	550
492	438	352	594	258	376	856	652
346	404	946	408	536	606	966	630
518	380	404	444	400	346	1022	1142
584	316	766	342	340	562	860	554
856	638	574	430	500	662	560	518
414	432	446	520	648	696	1090	690
504	354	416	572	450	330	640	492
430	416	670	822	490	500	1024	880
552	392	560	288	310	312	468	322
568	428	412	362	396	426	592	722
762	320	698	738	778	476	1188	386
494	646	376	450	526	498	806	508
546	714	684	474	474	552	640	614
276	440	602	312	452	570	1416	876
838	506	254	314	518	464	860	704
508	246	340	526	700	282	622	408
390	284	834	524	296	294	732	728
284	596	422	666	708	574	794	518
512	568	664	550	304	674	922	786
520	356	456	498	260	508	710	626
734	554	556	576	482	290	998	464
512	424	698	522	304	492	834	584
438	510	840	674	316	366	840	508
276	766	800	300	488	554	610	776
386	504	402	292	564	540	742	496
332	340	858	658	628	562	546	568
306	546	362	332	410	454	948	858
422	522	584	456	444	460	614	446
502	662	562	310	576	608	590	368
632	348	524	482	492	640	480	554
440	460	350	636	470	366	476	720
488	312	418	826	296	472	856	390
334	388	664	524	440	438	1110	704
416	302	534	504	286	468	792	692
646	536	378	486	618	402	872	386
546	664	1004	630	512	634	378	590
442	388	604	498	530	412	758	374
540	458	722	454	560	576	618	774
592	374	894	478	428	646	470	680
380	658	620	516	378	384	820	616
630	464	372	334	474	392	628	426
514	416	596	624	512	582	446	736
442	552	566	552	652	452	604	522
606	508	532	480	644	472	400	640
740	582	682	540	522	446	550	452
642	394	468	572	412	410	732	462
330	644	574	320	588	406	1126	708
534	490	638	372	576	454	586	440
472	302	1006	814	466	446	346	478
644	444	882	512	454	504	1022	744
744	554	564	808	414	588	780	444
748	420	512	688	476	564	750	786
294	710	602	312	542	672	712	886
684	608	382	414	364	648	638	332
314	556	330	292	502	454	740	292
436	828	994	738	820	370	356	546
486	590	608	452	526	388	310	674
578	548	678	576	606	556	842	680
468	402	708	558	408	810	1020	638
308	738	742	624	500	292	716	360
496	278	334	792	416	386	792	708
434	350	272	674	296	340	728	760
398	506	710	418	410	588	850	884
314	366	456	666	472	434	928	664
396	460	554	524	466	464	474	316
728	750	818	708	320	548	780	522
422	376	600	426	402	562	522	460
968	432	326	522	612	348	1040	630
536	456	366	520	612	390	306	588
488	420	726	972	520	554	842	452
256	340	832	782	594	622	742	1216
304	480	668	546	582	558	418	324
428	598	426	664	334	394	858	514
774	292	584	706	586	422	868	996
372	720	544	396	432	440	398	1206
414	450	720	682	628	438	310	436
360	236	788	572	398	258	810	488
442	594	938	372	458	604	1332	638
676	400	496	444	448	870	354	664
564	454	664	510	558	592	794	694
560	444	656	752	620	630	486	640
424	342	592	648	458	366	680	700
520	386	486	514	464	428	790	372
382	438	630	458	280	488	762	794
472	550	394	428	612	386	1186	916
302	592	600	316	490	480	858	334
550	326	360	588	358	274	450	438
320	530	304	660	710	568	382	1074
310	588	628	364	436	334	1056	496
284	676	562	602	468	576	384	290
358	516	464	616	480	512	666	370
444	334	660	592	776	512	768	368
344	478	356	534	588	700	1212	384
446	614	822	380	664	486	660	320
622	434	866	440	382	556	688	918
268	704	378	508	324	348	624	400
502	560	588	640	298	374	876	590
774	490	892	534	314	582	976	520
302	618	366	370	476	460	298	698
460	730	640	490	330	516	344	376
622	396	270	306	746	526	574	600
316	588	412	876	308	532	892	522
494	420	606	364	300	480	600	320
388	618	498	498	462	384	1092	310
314	888	558	316	382	684	640	516
542	576	926	660	560	530	940	724
672	300	402	564	330	544	684	638
444	618	726	300	308	434	770	652
446	424	428	584	292	498	982	294
308	326	298	278	462	524	758	810
428	336	592	402	844	460	938	854
290	782	500	272	362	326	868	536
428	530	566	420	484	284	604	366
510	766	532	454	510	318	838	300
374	548	710	430	562	408	1018	490
524	350	322	398	608	340	824	642
526	472	498	410	456	708	1016	616
410	608	476	584	460	416	798	732
568	254	826	644	412	618	836	800
518	516	388	696	400	506	708	704
412	614	662	574	316	528	898	390
434	550	620	502	504	356	874	596
502	434	306	594	478	250	830	622
286	706	738	586	350	584	760	426
340	842	722	446	356	476	812	692
612	480	580	518	288	532	802	678
526	488	602	296	388	404	818	712
266	448	860	354	338	584	636	314
366	424	514	754	376	812	1078	664
552	532	446	606	538	418	668	562
308	436	510	690	524	510	926	520
546	396	368	816	348		836	630
492	658	610	416	550		382	560
524	590	710	592	308		1204	690
410	602	628	786	280		910	928
504	372	372	572	420		838	436
604	370	656	332	244		348	410
586	276	958	288	284		790	544
608	340	932	684	520		1130	466
462	506	934	516	302		294	400
288	330	416	322	306		820	628
340	366	556	548	462		670	536
684	398	508	400	676		702	584
404	364	706	404	574		252	526
308	278	668	620	352		746	472
400	370	676	480	524		774	486
530	308	764	550	338		312	480
476	504	460	498	514		418	542
520	538	672	554	772		632	506
298	456	706	336	600		720	758
410	466	542	550	666		668	610
462	632	272	426	342		648	654
458	472	728	324	492		844	942
652	546	636	382	440		588	648
640	496	560	720	516		394	688
306	480	676	484	652		706	320
378	488	574	498	398		1076	668
712	308	500	470	258		778	722
468	514	586	542	388		358	794
556	366	258	456	596		922	280
312	428	606	518	362		808	612
356	498	900	712	348		534	354
316	394	704	298	556		454	414
514	404	626	362	490		650	732
642	260	648	488	584		1376	406
458	436	588	744	496		610	376
578	314	634	584	480		778	598
678	650	832	694	826		806	368
306	500	396	688	492		626	428
482	628	622	472	382		538	580
358	656	678	732	492		366	340
492	678	406	514	620		1022	684
386	464	384	654	476		840	676
448	658	668	304	354		740	512
518	268	716	530	328		440	452
296	338	730	386	528		824	632
458	470	656	488	516		762	472
740	396	782	346	326		380	602
388	406	702	676	616		476	394
542	484	584	394	382		670	572
422	336	622	582	582		748	736
490	588	434	278	446		588	512
376	596	488	588	500		524	338
388	300	588	600	352		934	420
610	382	348	574	638		1472	744
824	446	428	496	386		530	820
642	654	376	508	376		806	504
394	324	690	360			774	554
440	400	428	310			734	278
564	576	532	628			384	570
518	296	796	432			940	608
332	462	812	624			386	826
476	612	526	328			982	374
608	612	496	434			388	820
452	448	580	440			776	270
434	324	468	548			966	828
402	514	608	484			778	426
438	288	588	436			430	846
258	584	792	446			426	554
512	392	618	422			854	526
486	618	520	344			766	444
404	520	674	420			558	366
468	528	564	416			848	984
612	356	614	322			816	630
524	478	424	572			586	828
262	468	672	434			742	902
502	552	538	788			1078	638
330	702	912	400			498	300
282	932	406	654			654	626
506	516	708	388			942	274
756	430	882	462			680	634
338	448	450	328			848	532
342	444	354	572			368	600
346	376	524	338			730	514
462	578	688	302			376	414
476	350	754	704			850	324
516	530	666	496			850	696
544	270	398	472			826	662
484	272	282	552			780	360
612	510	610	604			798	638
384	358	620	350			808	574
330	314	732	484			934	350
626	420	436	518			726	466
356	266	616	328			872	716
472	482	588	460			782	664
340	442	584	782			846	592
338	608	652	608			738	286
530	544	402	406			1050	504
270	468	438	482			1106	454
390	484	474	428			496	1312
492	390	466	410			508	460
348	322	548	310			1374	738
416	370	1056	620			792	518
454	444	814	454			690	596
690	498	664	434			922	430
252	456	330	332			1044	376
322	396	550	508			632	482
356	454	532	456			738	356
498	624	522	372			712	672
594	454	816	342			472	362
630	536	764	294			1078	714
488	364	358	550			868	552
356	752	534	492			730	508
494	418	286	648			506	584
308	358	532	544			876	622
332	638	682	664			784	332
280	448	352	360			494	296
498	608	634	386			358	678
304	398	566	610			832	446
596	314	898	346			568	322
318	360	720	666			436	724
328	620	474	528			866	932
374	640	832	486			670	516
312	538	636	696			776	494
354	874	676	614			700	438
456	850	446	362			836	578
486	286	376	374			842	636
440	500	470	698			938	466
670	882	628	558			756	524
458	292	580	242			406	376
332	286	292	386			408	944
448	394	402	500			954	1100
402	786	648	536			518	848
406	612	804	712			338	470
510	424	628	292			744	516
290	636		380			1078	926
426	636		652			926	568
732	482		594			738	490
592	738		688			826	344
552	600		646			1056	320
272	334		486			974	256
466	572		528			596	666
556	750		316			412	636
414	328		498			408	692
416	968		486			236	820
522	776		674			300
296	612		528			832
564	524		462			634
628	502		344			742
442	752		368			1172
286	452		378			520
842	284		716			672
308	418		628			732
344	370		478			1014
546	368		310			706
378	718		412			738
516	832		660			626
446	1098		552			772
282	568		412			788
642	616		536			800
448	548		376			730
556	588		652			636
578	276		590			812
356	588		464			690
444	548		526			1102
678	360		470			1198
612	492		382			620
742	564		478			872
690	522		318			892
500	518		468			928
524	708		468			1060
300	490		682			326
336	424		340			374
332	806		440			702
356	678		288			498
454	542		590			474
668	882		394			828
538	690		422			846
476	518		426			1036
444	596		472			550
344	462		346			746
480	354		606			688
536	546		614			682
568	318		538			986
492	340		398			654
394	344		360			356
626	386		400			344
502	474		644			666
574	636		580			1050
592	652		706			764
450	776		500			872
300	306		558			990
322	478		664			804
522	380		564
382	546		426
768	398		884
650	458		264
322	436		490
522	356		816
276	390		608
386	370		546
548	280		414
330	406		754
382	362		324
372	514		470
362	490		340
492	820		518
590	282		408
538	654		658
390	438		452
428	488		364
310	550		650
544	532		508
296	274		526
442	282		732
568	500		702
	582		474
	668		584
	430		656
	282		250
	316		300
	506		372
	820		582
	686		564
	626		480
	402		572
	292		702
	520		376
	416		304
	470		736
	296		536
	426		712
	668		528
	510		378
	684		398
	626		502
	536		620
	534		508
	590		522
	430		348
	516		292
	550		390
	406		898
	336		554
	318		550
	296		446
	396		518
	424		402
	722		576
	292		540
	438		278
	446		452
	540		330
	412		270
	826		764
	338		520
	588		420
	348		432
	866		376
	412		408
	476		322
	692		792
	720		494
	332		512
	610		536
	324		344
	532		494
	478		776
	564		706
	672		714
	708		442
	326		522
	666		400
	266		654
	654		574
	386		426
	504		398
	640		468
	500		346
	950		478
	430		706
	524		330
	438		574
	322		362
	422		328
	486		330
	422		488
	602		362
	540		600
	582		484
	300		304
	320		446
	400		312
	696		550
	414		632
	288		338
	586		438
	788		448
	320		740
	430		632
	670		432
	582		358
	352		570
	526		356
	636		378
	480		338
	296		274
	384		562
	330		604
	484		694
	534		676
	294		574
			334
			378
			684
			656
			318
			888
			644
			352
			744
			510
			456
			1048
			576
			324
			630
			330
			368
			498
			426
			460
			600
			566
			358
			350
			540
			534
			512
			574
			826
			530
			676
			398
			676
			370
			402
			284
			618
			632
			552
			358
			458
			428
			560
			502
			442
			664
			460
			554
			336
			700
			504
			944
			438
			326
			628
			268
			584
			376
			416
			340
			528
			388
			486
			534
			412
			688
			838
			372
			548
			506
			838
			490
			582
			480
			652
			440
			502
			268
			500
			414
			754
			632
			392
			716
			426
			646
			620
			572
			696
			402
			434
			894
			344
			454
			474
			880
			364
			374
			644
			294
			708
			630
			674
			664
			478
			502
			904
			344
			576
			520
			350
			540
			330
			374
			522
			746
			960
			684
			604
			342
			456
			886
			520
			274
			580
			616
			458
			516
			436
			340
			382
			532
			366
			262
			396
			568
			476
			546
			346
			558
			552
			470
			746
			758
			326
			696
			502
			492
			630
			496
			290
			596
			508
			304
			590
			608
			382
			312
			280
			604
			800
			466
			360
			258
			518
			724
			664
			678
			400
			464
			458
			320
			368
			588
			768
			638
			450
			334
			930
			502
			494
			462
			500
			690
			660
			250
			382
			624
			526
			518
			508
			316
			498
			388
			534
			270
			806
			564
			874
			700
			630
			334
			580
			442
			508
			330
			858
			328
			502
			522
			296
			638
			338
			580
			428
			496
			448
			426
			544
			542
			318
			656
			516
			430
			714
			622
			388
			492
			494
			672
			340
			464
			308
			456
			358
			896
			428
			398
			552
			354
			512
			402
			328
			346
			676
			704
			898
			434
			412
			478
			784
			760
			600
			332
			490
			280
			762
			480
			518
			378
			308
			414
			1054
			352
			300
			468
			430
			570
			714
			626
			640
			408
			422
			410
			492
			596
			664
			506
			450
			290
			484
			508
			714
			452
			524
			354
			530
			346
			568
			676
			560
			616
			644
			498
			312
			570
			574
			676
			616
			422
			668
			472
			424
			430
			366
			420
			604
			482
			370
			668
			362
			532
			612
			386
			366
			624
			602
			330
			630
			380
			636
			388
			362
			538
			308
			344
			426
			508
			300
			416
			396
			594
			618
			306
			746
			468
			304
			452
			394
			706
			760
			466
			410
			346
			880
			686
			578
			446
			714
			674
			486
			584
			880
			828
			572
			330
			554
			308
			298
			322
			546
			806
			522
			386
			342
			342
			512
			674
			524
			352
			564
			550
			318
			370
			792
			610
			480
			558
			482
			828
			378
			420
			394
			418
			520
			508
			454
			512
			656
			596
			314
			394
			676
			346
			358
			612
			368
			732
			362
			580
			290
			548
			486
			560
			490
			454
			456
			618
			420
			728
			506
			252
			530
			330
			590
			1030
			832
			300
			442
			446
			624
			402
			360
			838
			316
			486
			494
			320
			770
			306
			500
			420
			582
			420
			442
			340
			480
			384
			362
			674
			306
			424
			422
			800
			374
			476
			748
			414
			680
			294
			592
			564
			432
			400
			648
			830
			686
			446
			512
			350
			386
			522
			586
			376
			608
			496
			672
			398
			290
			516
			410
			690
			572
			268
			270
			760
			526
			426
			568
			302
			474
			524
			530
			386
			332
			788
			358
			504
			608
			566
			506
			850
			758
			608
			548
			664
			634
			586
			318
			276
			750
			350
			446
			642
			362
			472
			302
			406
			856
			434
			414
			428
			480
			796
			558
			710
			574
			268
			522
			340
			384
			432
			814
			546
			522
			432
			724
			474
			750
			642
			640
			738
			294
			492
			338
			564
			560
			456
			598
			560
			276
			264
			760
			540
			316
			544
			430
			344
			452
			274
			806
			436
			500
			502
			628
			412
			310
			340
			536
			344
			356
			432
			348
			466
			682
			556
			740
			618
			608
			586
			344
			602
			620
			658
			742
			328
			664
			416
			272
			390
			302
			502
			450
			364
			462
			636
			530
			652
			462
			474
			310
			332
			406
			586
			582
			410
			370
			440
			624
			438
			590
			718
			902
			560
			496
			550
			282
			568
			700
			572
			502
			536
			400
			816
			608
			706
			330
			348
			360
			326
			522
			560
			442
			534
			334
			500
			710
			434
			328
			504
			358
			624
			500
			702
			640
			464
			982
			720
			984
			456
			378
			646
			468
			352
			472
			304
			564
			700
			322
			478
			510
			608
			734
			378
			344
			684
			436
			360
			280
			378
			346
			494
			496
			844
			382
			304
[truncated: 396 more rows]
