# Supplementary material for: Soma-to-germline miRNA inheritance through yolk promotes stress resilience in progeny
Source: Nat Struct Mol Biol. 2026 May 22;33(6):985–97. doi: 10.1038/s41594-026-01816-5 (PMC13275319; doi:10.1038/s41594-026-01816-5)
Supplement: Supplementary file 22 — Statistical source data. [file 41594_2026_1816_MOESM22_ESM.xlsx]

## Sheet: ED Fig7a
Extended Data Fig7a
vit2GFP ctrl	vit2GFP 0.2mM	vit2GFP 0.3mM	vit2GFP 0.4mM
2856.76	3177.28	3175.68	3521.3
2613.84	3015.95	2735.67	3025.17
2442.13	2390.6	3186.24	3176.24
2542.49	2827.41	3410.92	3325.96
2805.66	3246.82	3141.01	3090.38
2919.21	3178.08	2507.8	3790.82
2946.6	3143.24	3648.62	3310.22
2650.17	2988.66	2912.56	2911.65
3037.49	2409.65	2839.77	3003.64
2662.26	2904.88	3129.97	3389.22
2672.3	2598.15	3471.29	3337.62
2771.51	2945.59	2936.66	3315.21
2635.96	2992.85	3166.53	3341.81
2861.74	3290.25	2725.93	2829.38
2731.32	2845.28	2983.02	3442.49
3039.98	3046.38	2957.17	2778.97
2694.36	3165.45	2821.15	2945.79
3320.21	2884.19	3098.59	3156.98
3209.71	2913.59	2806.16	3094.42
2603.96	3162.67	2939.43	3405.29
3024.58	3291.78	2963.62	3837.53
2771.48	2986.21	2693.97	3241.43
3250.29	3220.61	3113.43	3180.45
2860.07	2803.63	2944.12	2940.68
2882.24	2931.59	2867.09	3070.99
3066.98	3224.21	3330.92	3353.73
2597.26	2883.51	3159.76	3504.45
2742.15	3441.72	3251.47	3151.84
3287.23	3384.39	3748.27	3669.71
3036.14	2896.96	3386.88	3136.02
3647.12	3079.43	2920.16	3415.29
3927.52	2677.36	3653.78	3078.81
2898.94	2628.08	3273.53	3534.39
2889.92	2977.45	3388.33	2968.07
2829.99	3309.77	2954.05	3116.94
2664.97	3193.69	3528.91	3173.85
3087.93	3309.87	3242.46	3267.11
2711.88	2833.27	3058.94	3113.4
3255.7		2842.83	3132.4
2686.49		3736.97	2913.92
		3445.68
		2630.2
		2993.77
		3578.96
		2881.69
		3318.46
		3268.29

## Sheet: ED Fig7b
Extended Data Fig7b
vit2GFP ctrl	vit2GFP starvation (16h)
2851.74	2072.28
2609.47	2502
2740.39	1936.57
3263.55	1905.74
2926.92	2330.85
2879.79	2246.93
2816.32	1917.12
2968.39	2352.99
2943.39	2537.7
3278.77	2664.46
2876.59	2766.47
2766.98	2356.02
3135.09	3216.72
3006.01	2047.35
3198.27	2550.19
2776.18	2355.77
3085.54	1961.03
2914.03	1820.48
2780.23	1678.18
2672.34	2161.46
2718.26	2709.47
2828.38	2733.39
3011.63	1893.83
2771.23	1998.86
2706.72	2564.67
2941.24	2157.02
2491.61	2665.53
3198.02	2080.97
2807.94	2625.12
2739.52	1863.14
3014.49	2991
2326.95
3143.21
2587.77
2947.97
3057.1
2775.88
2677.46
2566.63
2548.9
3107.67

## Sheet: ED Fig7d
Extended Data Fig7d
miRNA names	log2(starvation/control)	-log10(FDR)
	0.845249	1.19093
	-3.41657	1.19069
	-3.67261	1.16105
	3.05413	1.12623
	1.38883	1.08506
	0.829358	1.08114
	1.77404	1.08068
	2.5732	1.07012
	0.920895	1.06378
	0.921061	1.04417
	-3.05526	1.04417
	-0.845161	0.985424
	1.20273	0.975269
	-1.01996	0.955149
	0.786448	0.939987
	-1.0652	0.917812
	0.645978	0.896203
	3.37452	0.896203
	1.46359	0.890685
	1.63207	0.8747
	0.556528	0.874099
	1.39226	0.873837
	1.12993	0.863474
	1.94673	0.859769
	0.91629	0.858167
	1.96066	0.845876
	3.06096	0.822561
	-1.12769	0.814275
	-0.831351	0.813518
	2.70349	0.759126
	0.566402	0.74557
	1.53089	0.720042
	-0.58806	0.708041
	-1.04603	0.656455
	-2.47629	0.639254
	1.35796	0.630687
	-2.92485	0.624479
	2.86963	0.615281
	0.703764	0.606545
	-0.657181	0.591562
	0.550623	0.585121
	0.542695	0.58497
	2.20509	0.57915
	0.595791	0.572253
	0.899811	0.556343
	0.802113	0.555528
	1.43168	0.529376
	1.65015	0.526935
	0.936871	0.525609
	2.01175	0.496293
	-1.84719	0.46747
	0.689018	0.461578
	1.40876	0.458651
	-1.78858	0.447915
	0.598049	0.444833
	1.3584	0.441159
	2.04251	0.42923
	0.674106	0.422316
	0.64639	0.400335
	-1.44526	0.399951
	0.564999	0.384103
	0.547837	0.377098
	-1.21421	0.371894
	-1.5814	0.335182
	0.668132	0.319464
	1.21527	0.279135
	-0.909695	0.230932
	-0.735424	0.205789
	-0.851347	0.194569
	-0.79127	0.194358
	-1.19705	0.186525
	-0.768131	0.156651
	0.738233	0.125426
	0.601531	0.120907
	0.733556	0.10143
	-1.74462	4.45751
	-1.29934	3.22361
	-2.5013	3.05197
	2.13915	2.5424
	-1.82068	2.30758
	-4.91153	2.30758
	-4.48454	2.22553
	-1.94547	2.22553
	1.7071	1.9681
	1.21221	1.94915
	1.06642	1.81059
	-4.26034	1.49685
	1.26133	1.32799
	1.2301	1.3127
	-3.86459	1.30822
let-7-5p	-5.85845	33.113
mir-48-5p	-4.86698	33.113
mir-237-5p	-6.27436	18.8827
lin-4-5p	-6.06725	17.8446
mir-246-3p	-3.11271	13.8375
mir-786-3p	-3.40998	12.8961
mir-84-5p	-3.67617	12.4124
mir-70-3p	-2.56197	12.3874
mir-238-3p	-2.42155	11.8423
mir-240-3p	-2.88168	10.8596
mir-77-3p	-8.19764	10.1989
mir-77-5p	-8.07613	8.00693
mir-85-3p	-4.46287	7.94492
mir-241-5p	-2.92558	5.82285
mir-71-5p	-1.33214	5.42728
mir-57-5p	1.5226	5.26226
mir-239.1-5p	-2.39647	5.23568
mir-42-3p	1.35581	5.1676
mir-34-5p	-2.20907	4.37901
mir-49-3p	1.41797	3.98789
mir-52-5p	0.997161	3.47136
mir-230-3p	-3.23477	2.76162
mir-76-3p	1.29368	2.61506
mir-244-5p	1.23424	2.59475
mir-228-5p	1.03882	2.58284
mir-795-5p	-4.51685	2.48355
mir-233-3p	1.304	2.36748
mir-73-3p	0.873612	2.12741
mir-74-3p	1.08016	1.9681
mir-80-3p	-0.83632	1.95159
mir-45-3p	1.00382	1.85562
mir-44-3p	0.984626	1.80029
mir-55-3p	0.782133	1.75353
mir-80-5p	-1.06585	1.4804
mir-253-3p	-0.852766	1.36024
mir-90-3p	0.634009	1.32313
mir-86-5p	0.867252	1.31781
