# Supplementary material for: Soma-to-germline miRNA inheritance through yolk promotes stress resilience in progeny
Source: Nat Struct Mol Biol. 2026 May 22;33(6):985–97. doi: 10.1038/s41594-026-01816-5 (PMC13275319; doi:10.1038/s41594-026-01816-5)
Supplement: Supplementary file 23 — Statistical source data. [file 41594_2026_1816_MOESM23_ESM.xlsx]

## Sheet: ED Fig 8a
Extended Data Fig8a
miRNA names	log2(300mM/50mM)	-log10(FDR)
	-1.10316	1.24809
	0.799173	1.18093
	-0.845219	1.18093
	-0.862057	1.18093
	-0.83431	1.16402
	-0.845224	1.15664
	-0.935074	1.14383
	1.39633	1.11305
	-1.14149	1.10391
	-0.772912	1.09615
	0.777075	1.07558
	-1.5679	1.04643
	0.766186	1.03195
	-0.796547	1.03195
	-1.05496	0.968805
	-0.704547	0.964761
	0.78592	0.954877
	-0.669218	0.891328
	1.29814	0.878799
	0.803424	0.853441
	1.30078	0.8497
	0.637796	0.844069
	-1.60369	0.835268
	-1.1489	0.820904
	2.57557	0.723554
	0.581177	0.718595
	0.571515	0.716108
	-0.649913	0.706579
	0.59701	0.668739
	-0.55416	0.668739
	-0.530873	0.654503
	-0.912696	0.654503
	-0.578663	0.622383
	-0.516892	0.617282
	-0.50145	0.61236
	0.80253	0.596933
	0.522564	0.596933
	-0.505974	0.596933
	0.636772	0.594899
	0.529242	0.567492
	1.30311	0.554558
	-1.06778	0.543338
	1.213	0.536874
	-0.57957	0.534454
	-1.05326	0.524037
	-2.37578	0.520476
	-0.859686	0.480525
	-0.527724	0.473071
	-2.5038	0.458739
	-0.798038	0.44014
	-0.897758	0.352373
	0.780856	0.344239
	0.625528	0.340532
	-1.71501	0.330478
	0.963757	0.326566
	-0.574292	0.325821
	-1.47199	0.284282
mir-39-5p	1.24732	1.93169
mir-235-5p	-1.3483	1.76003
mir-49-5p	-1.27298	1.64597
mir-37-5p	1.05661	1.43382
lin-4-5p	2.99483	13.8808
mir-85-3p	3.47292	13.3027
mir-240-3p	2.92519	13.0103
mir-237-5p	2.72967	12.9563
let-7-5p	2.66939	12.9563
mir-48-5p	2.61444	12.7928
mir-786-3p	2.50997	9.70733
mir-34-5p	2.80948	9.0791
mir-246-3p	2.17582	8.39149
mir-84-5p	2.33577	7.47987
mir-77-3p	2.17113	6.83978
mir-238-3p	1.61608	4.32253
mir-239.1-5p	1.72633	3.41757
mir-77-5p	2.80146	2.17453
mir-230-3p	2.70565	2.17453
mir-80-3p	1.11972	2.12258
mir-236-3p	-1.11052	1.77934
mir-124-3p	-1.09984	1.71525
mir-76-3p	-1.06065	1.64555
mir-67-3p	-0.929159	1.31634

## Sheet: ED Fig8b
Extended Data Fig8b
miRNA names	log2(300mM/50mM)	-log10(FDR)
	-1.10685	1.24973
	0.583877	1.2458
	-0.903868	1.24216
	-1.55888	1.20333
	-0.742316	1.17165
	-0.902222	1.1294
	-0.522953	1.11161
	-1.61794	1.08246
	1.15897	1.05074
	-5.35271	1.04354
	-0.887937	1.00324
	-1.06439	0.904407
	1.42989	0.886129
	-0.663515	0.879202
	-0.665553	0.832974
	-0.553663	0.781732
	0.823281	0.595476
	-0.500355	0.589774
	-0.6103	0.562815
	-0.696445	0.554003
	0.725301	0.553108
	-2.39726	0.447881
	-0.512568	0.42844
	-1.57249	6.72674
	-1.31382	4.76462
	-1.26897	3.76073
	-1.08187	3.75424
	-1.48351	2.88465
	1.93795	2.87429
	-1.02523	2.83941
	-0.720862	2.39653
	-0.924592	2.04335
	-1.86201	1.99074
	-1.4802	1.98253
	-2.09062	1.81389
	-3.41068	1.76409
	-0.864514	1.68413
	-0.566071	1.53718
	-1.10135	1.48331
	-2.30581	1.46853
	-0.579597	1.34909
	0.531557	1.32064
mir-244-5p	-1.88857	10.1708
mir-231-3p	-1.72422	8.08567
mir-85-3p	1.48632	7.60047
mir-233-3p	-1.47501	6.72674
mir-236-3p	-1.73053	5.96674
mir-49-3p	-1.22401	5.91806
mir-2-3p	-1.52071	5.73254
mir-76-3p	-1.19738	4.73221
mir-240-3p	1.11685	4.5892
mir-42-3p	-0.864279	4.47495
mir-124-3p	-1.3597	4.47032
mir-58.1-3p	-0.77314	3.94794
mir-245-3p	-1.17969	3.82316
mir-232-3p	-2.05897	3.82316
mir-55-3p	-0.778178	3.68143
mir-44-3p	-0.946666	3.61256
mir-74-3p	-1.12386	3.4931
mir-52-5p	-0.602728	3.29907
mir-234-3p	-0.987935	3.14009
mir-57-5p	-0.80782	3.10635
mir-71-5p	-0.702448	3.10144
mir-58.1-5p	-0.987719	3.05183
mir-786-3p	0.863916	2.94608
mir-45-3p	-0.820093	2.85961
mir-1-3p	-0.81326	2.80275
mir-46-3p	-0.995048	2.71001
mir-56-3p	-0.645961	2.68456
mir-82-3p	-0.658653	2.68409
mir-73-3p	-0.635836	2.57068
mir-242-5p	-2.3088	2.54834
mir-63-3p	-1.84095	2.51847
mir-86-5p	-0.765555	2.42649
mir-81-3p	-0.60269	2.32454
mir-53-5p	-0.643668	2.01862
mir-355-5p	-1.22933	1.83595
mir-228-5p	-0.520696	1.66226
mir-67-3p	-0.770723	1.45121
mir-795-5p	-1.10826	1.38477

## Sheet: ED Fig8c
Extended Data Fig8c
DP degron control (EtOH) 50mM	DP degron control (EtOH) 300mM	DP degron treatment (Aux) 50mM	DP degron treatment (Aux) 300mM
4094.61	5901.7	4522.81	7022.71
4557.04	8259.55	4191.47	6451.99
5330.64	5739.89	4430.49	7369.79
4477.94	5793.7	4346.94	8428.18
4468.34	6029.29	4293.47	6844.19
4529.42	7475.65	4150.23	8043.16
3640.44	4911.93	4656.56	6119.33
4436.64	7481.68	4201.6	6944.55
4779.48	7924.77	4282.46	10845.7
3776.65	7007.05	4426.19	8333.25
3695.92	6945.98	4605.64	7625.11
3754.32	7214.31	5291.72	10495.9
4799.37	6952.51	4173.98	7745.7
3674.04	7066.37	4214.22	8510.93
4298.1	4780.01	4851.19	7234.14
3873.98	4407.63	4563.19	6544
3720.78	4673.95	5145.83	6719.74
4160.84	5648.82	3875.34	8721.8
3925.16	6259.73	4248.38	8899.02
3548.84	6125.91	3438.97	8257.89
3413.82	6492.7	4197.81	6967.37
3700.69	6868.16	5183.06	9183.48
3381.68	6983.34	3774.86	7517.69
3502.93	6088.33	4014.5	11253.5
3585.84	6054.96	3625.61	6665.73
3385.87	6845.58	3837.32	5286.69
3951.69	6146.32	3646.7	8542.11
3829.6	6464.63	3133.81	8219.08
3721.33	6379.13	3786.23	12628.1
3888.54	5414.94	3857.99	8254.5
3799.82	4855.51	3389.6	7913.61
4001.63	5744.62	4296.09	10006.2
4682.39	4427.17	2995.8	4591.03
3803.56	8933.75	3731.78	6371.36
3620.32	5131.93	4004.53	5423.63
3378.24	6011.06	4893.72	6632.82
3816.35	6784.37	4266.14	6035.95
3357.37	4361.68	3855.26	5387.63
3521.19	5311.37	3684.65	7639.99
	6791.58	4149.26	6504.19
	6763.25	3762.03	9560.96
	7484.29	3581.96	6816.21
	7980.28	4678.8	9957.95
	5742.91	4875.87	9099.84
	6402.56	4166.42	8023.82
	7594.85	4332.93	12287
	8303.5	3855.2	9239.87
	7179.12	4060.98	8088.55
	7333.02	3530.81	7025.03
	7921.62	4540.15	7674.26
	9451.52	4223.4	7494.4
	5818.44	3508.65	5629.87
	6315.8	3645.31	7465.77
	5673.33	3450.21	6191.95
	8010.64		5518.69
	8756.84		4670.75
	5047.95		5966.61
	5694.34		10958.7
	7949.2		6779.46
	4625.2
	5936.67
	7158.32
	5564.37
	5744.73
	4640.9
	5465.74
	7228.78
