# Supplementary material for: Soma-to-germline miRNA inheritance through yolk promotes stress resilience in progeny
Source: Nat Struct Mol Biol. 2026 May 22;33(6):985–97. doi: 10.1038/s41594-026-01816-5 (PMC13275319; doi:10.1038/s41594-026-01816-5)
Supplement: Supplementary file 24 — Statistical source data. [file 41594_2026_1816_MOESM24_ESM.xlsx]

## Sheet: ED Fig9a
Extended Data Figure 9a
log2 DP degron 300mM NaCl (P0 auxin/control)	-log10(FDR)
-2.19182	3.50765e-12
-1.94162	3.19631e-09
-1.86357	1.42727e-10
-1.85918	8.78266e-11
-1.81006	4.37287e-08
-1.7743	4.62313e-09
-1.74462	9.57634e-11
-1.6661	1.37673e-22
-1.6488	3.33583e-20
-1.63653	2.09735e-13
-1.63395	3.27761e-06
-1.632	6.21813e-06
-1.61379	4.70426e-06
-1.60954	7.30473e-10
-1.58552	4.07697e-07
-1.53938	3.43847e-07
-1.53665	9.90633e-08
-1.52117	5.41516e-12
-1.51161	1.33217e-05
-1.48385	4.70426e-06
-1.48189	7.11447e-05
-1.47827	2.48488e-07
-1.4662	9.74828e-08
-1.46286	8.53959e-10
-1.45329	3.53381e-06
-1.44225	3.71531e-05
-1.43585	7.16234e-06
-1.42824	1.78043e-05
-1.42823	7.62784e-11
-1.39916	1.1002e-05
-1.39558	0.000257558
-1.39384	1.18412e-09
-1.38807	1.29413e-05
-1.38598	1.4955e-06
-1.37187	0.000114988
-1.37183	5.82859e-14
-1.36899	1.64488e-12
-1.35535	0.000439933
-1.35269	0.000242852
-1.35054	1.13326e-07
-1.34993	3.3995e-06
-1.34246	1.21567e-05
-1.3389	0.000284817
-1.33023	2.57298e-05
-1.32863	0.000137324
-1.32617	0.000612239
-1.32172	4.37287e-08
-1.31816	3.4987e-08
-1.31815	0.00071378
-1.3076	1.04547e-05
-1.30073	8.96381e-05
-1.29096	0.00109505
-1.29049	3.49961e-05
-1.28733	5.13947e-06
-1.27884	0.000516808
-1.26614	7.16234e-06
-1.26515	2.3339e-09
-1.26271	1.00841e-08
-1.2602	2.52802e-23
-1.24834	2.3088e-06
-1.24726	2.38669e-05
-1.23868	0.000245353
-1.23864	8.44881e-06
-1.23497	7.7398e-06
-1.22746	5.16855e-06
-1.21404	2.34289e-06
-1.20814	0.000284817
-1.20533	0.0028841
-1.18754	1.26219e-07
-1.18667	0.00152619
-1.17939	1.87199e-05
-1.17902	1.24473e-06
-1.17011	1.04888e-05
-1.16942	3.06524e-07
-1.1646	2.10056e-07
-1.15566	0.000111615
-1.15515	3.58141e-07
-1.14497	0.0010632
-1.14024	0.000831338
-1.1359	1.08642e-05
-1.13533	2.23198e-05
-1.13246	3.039e-05
-1.13159	5.18103e-05
-1.1224	0.00175291
-1.12047	6.02855e-05
-1.11798	0.00626357
-1.11235	0.00649432
-1.11214	8.32851e-07
-1.11158	0.000167249
-1.10628	0.000211227
-1.10107	3.39778e-10
-1.09922	7.2328e-09
-1.0983	0.00500348
-1.09805	0.00856759
-1.09766	5.5927e-12
-1.0947	0.00186305
-1.0877	1.28203e-07
-1.0836	0.000203633
-1.08084	0.00180141
-1.07725	9.59215e-05
-1.0767	0.000765999
-1.07501	1.54624e-08
-1.072	9.65733e-05
-1.06993	0.000781501
-1.06328	4.28459e-06
-1.06301	0.00387458
-1.05879	2.72649e-05
-1.05831	0.000471586
-1.05778	0.000257434
-1.05674	0.00118155
-1.05275	8.35865e-05
-1.05204	0.00620858
-1.04685	0.0100843
-1.04634	0.00171289
-1.04066	8.69401e-05
-1.03968	0.000737653
-1.03292	2.54662e-05
-1.03203	0.000662786
-1.02938	0.000339308
-1.02912	0.00463676
-1.02695	3.55555e-07
-1.02537	0.0059966
-1.02124	0.00109521
-1.01926	0.00284553
-1.01798	0.00791647
-1.01579	3.47836e-05
-1.01284	9.11503e-06
-1.00679	0.000606449
-1.00663	1.28365e-06
-1.00115	0.0210223
-1.00078	0.000137848
-1.0006	2.32152e-08
-0.999017	0.00631255
-0.994498	0.000296908
-0.994419	0.0191787
-0.992614	9.79461e-06
-0.986009	0.000964937
-0.979482	1.25527e-05
-0.978694	1.31071e-09
-0.978218	2.05647e-05
-0.97733	0.000387114
-0.97579	0.00813171
-0.972798	0.0107552
-0.96931	0.000833563
-0.969107	1.52887e-05
-0.968351	1.75932e-07
-0.964942	7.49045e-07
-0.960569	0.00018148
-0.95943	4.50703e-05
-0.957415	0.00903498
-0.948521	0.0212469
-0.947674	0.00544114
-0.936175	0.0100885
-0.934123	0.033461
-0.933051	0.00436184
-0.932764	0.00152619
-0.930783	0.0149567
-0.929602	0.00512432
-0.928488	0.0163167
-0.928446	4.27849e-09
-0.92795	0.0189756
-0.92759	0.0105331
-0.923064	7.04893e-06
-0.922005	0.000212849
-0.918378	0.00825658
-0.917226	0.00020103
-0.91635	0.0378111
-0.913515	1.97652e-06
-0.912702	0.00782492
-0.912615	0.0302218
-0.906638	9.86174e-06
-0.906291	0.00123317
-0.903139	0.0101305
-0.899528	0.00469084
-0.89904	0.000620198
-0.897053	4.70426e-06
-0.895833	0.0445112
-0.889592	0.00916422
-0.886822	0.0446306
-0.885685	0.00088447
-0.885525	0.000237405
-0.88238	0.0546863
-0.882306	0.00275089
-0.880207	0.00884066
-0.878886	8.28269e-05
-0.878562	0.00460038
-0.878339	0.00916422
-0.878316	0.00813171
-0.875361	0.0476229
-0.874801	0.0331512
-0.872961	0.0249478
-0.872042	0.00459814
-0.865553	0.000180675
-0.865351	5.2169e-07
-0.863389	0.0297041
-0.863294	0.0179739
-0.861468	0.0197911
-0.858788	0.00430682
-0.857207	0.00232848
-0.856465	0.0291989
-0.854092	0.0198149
-0.853826	0.0622004
-0.85118	0.000257558
-0.848586	0.0570389
-0.843314	0.000140558
-0.84208	0.0597766
-0.841704	0.000365703
-0.841575	0.000369808
-0.840826	0.000660801
-0.839604	0.00222798
-0.838903	0.0701352
-0.837596	0.00223155
-0.836738	0.00105245
-0.835939	2.00684e-06
-0.833395	0.0371734
-0.832934	0.0268861
-0.832379	0.0586782
-0.832017	0.0114349
-0.828365	1.97652e-06
-0.828248	0.00222617
-0.827961	0.024038
-0.827419	1.71525e-09
-0.827115	0.0701383
-0.822973	0.00236477
-0.821099	0.00393664
-0.820679	0.0125183
-0.819319	0.0801276
-0.819241	2.34333e-06
-0.818424	0.00637259
-0.816417	0.00128255
-0.815508	1.20568e-05
-0.815251	3.01661e-09
-0.814272	6.65342e-05
-0.81414	0.0205672
-0.812616	0.0605717
-0.812316	0.0706065
-0.812045	4.37287e-08
-0.811837	3.27761e-06
-0.810934	3.18239e-06
-0.810698	0.00352569
-0.809192	0.0032179
-0.80723	0.0125399
-0.806623	0.0900362
-0.805727	2.12436e-09
-0.804889	0.0416855
-0.804288	1.14749e-05
-0.801737	0.0141322
-0.801014	0.00288353
-0.800157	0.0146477
-0.800092	1.04888e-05
-0.79953	0.000137105
-0.799079	0.0774225
-0.798185	1.22931e-06
-0.796447	2.46497e-05
-0.795433	0.0331326
-0.794896	0.0980757
-0.79335	0.0148069
-0.790103	0.0141886
-0.789587	2.24757e-05
-0.787777	0.00272937
-0.787414	0.011018
-0.78616	0.00798804
-0.785934	1.2967e-07
-0.785406	0.0122782
-0.783606	0.0418075
-0.783388	0.0163419
-0.781348	6.407e-06
-0.780588	0.0638755
-0.779324	0.0461086
-0.778008	0.000365703
-0.77771	0.0719716
-0.777683	0.0273231
-0.777519	0.00305519
-0.776107	0.00381351
-0.774798	0.0475386
-0.773996	0.0773851
-0.773803	0.0358252
-0.772027	0.0287419
-0.769278	2.53029e-05
-0.768925	0.000379725
-0.766576	0.0663951
-0.766316	0.0062885
-0.765967	0.0131158
-0.765964	0.0695654
-0.763963	0.00569945
-0.763279	0.046746
-0.762929	0.00853628
-0.762925	2.90637e-05
-0.762757	0.0265199
-0.761657	0.0141979
-0.761129	1.4765e-05
-0.760668	0.00730671
-0.760279	0.00109521
-0.759487	0.0913944
-0.758738	0.00678704
-0.758343	0.066572
-0.757858	0.00165969
-0.757745	0.00148088
-0.757255	0.00355167
-0.756389	0.0122753
-0.755911	0.0715922
-0.755719	0.0863162
-0.75386	0.081715
-0.753509	0.000470028
-0.749739	0.0701352
-0.748993	0.000830571
-0.74863	0.00918187
-0.748068	0.0429394
-0.74797	0.0230094
-0.743931	0.0885045
-0.743636	0.120866
-0.743305	0.129875
-0.742228	0.00515124
-0.742117	0.0213161
-0.741353	0.0522886
-0.740949	0.00621069
-0.740706	0.0165614
-0.738911	0.122321
-0.738749	0.130445
-0.736661	0.00015922
-0.735675	0.123148
-0.73547	0.139188
-0.735255	0.000820854
-0.733197	0.00248044
-0.732477	0.000894708
-0.732223	0.00631255
-0.731564	0.0867794
-0.731219	0.0712497
-0.731189	0.0541475
-0.730343	0.0185097
-0.73029	0.0356551
-0.728876	0.00476497
-0.728683	0.00203602
-0.725461	0.0942905
-0.725298	0.143905
-0.725235	0.00387299
-0.721425	0.0942905
-0.720827	0.137505
-0.720558	0.148412
-0.72012	0.13749
-0.720006	0.15369
-0.71888	0.00487302
-0.71812	0.000737653
-0.718029	0.0542531
-0.717999	0.00487221
-0.717151	0.000225392
-0.71673	0.0191256
-0.715357	7.77117e-05
-0.713723	0.012019
-0.713231	0.101521
-0.710743	0.00236477
-0.709012	4.84389e-06
-0.708601	0.00418855
-0.706152	0.00206079
-0.705984	0.152169
-0.705003	0.000167249
-0.70488	0.152169
-0.704545	2.34333e-06
-0.704327	0.151539
-0.703947	0.0392489
-0.70383	0.053444
-0.703253	0.0653984
-0.703247	0.00876884
-0.702572	0.0516532
-0.701433	0.0301439
-0.701013	0.140973
-0.700521	0.000300615
-0.700214	0.000863807
-0.699676	0.141194
-0.699573	0.000388493
-0.697396	0.0716633
-0.695333	0.136033
-0.695116	0.158599
-0.695017	0.00192106
-0.694869	0.0713529
-0.694565	0.121137
-0.693574	0.0427066
-0.693545	6.75217e-07
-0.691228	0.000295338
-0.689606	0.177433
-0.689279	0.0252384
-0.688705	0.0898191
-0.688072	0.027506
-0.686723	0.185042
-0.685401	0.140083
-0.684736	0.0189733
-0.683707	0.000453419
-0.683314	0.122672
-0.681967	0.00185619
-0.680833	0.147749
-0.680114	0.00302237
-0.679824	0.128969
-0.679007	0.0277356
-0.678796	0.058401
-0.678433	0.103753
-0.676803	0.186536
-0.676377	0.13205
-0.67617	0.0542531
-0.675121	0.00020512
-0.674599	0.00921306
-0.673225	0.188778
-0.672695	0.119788
-0.672399	0.165617
-0.672363	0.00407804
-0.672138	0.13476
-0.6718	0.0574139
-0.671714	0.192569
-0.671562	0.0365767
-0.671338	0.0546624
-0.671065	0.0701352
-0.669683	0.130978
-0.669533	0.0138021
-0.668876	5.53241e-06
-0.668865	0.132346
-0.666814	0.0465498
-0.666522	0.00231782
-0.666429	0.0750838
-0.666284	0.0188301
-0.6657	0.00925624
-0.665549	0.0536127
-0.664572	0.0343542
-0.663622	0.0850507
-0.662811	0.205267
-0.662729	0.197024
-0.661998	0.00618853
-0.660959	0.0463474
-0.660908	0.00139006
-0.660716	0.0855192
-0.659967	0.20334
-0.659586	0.121287
-0.659526	0.00305377
-0.658819	0.00306356
-0.658304	0.0902902
-0.65797	0.00206079
-0.656094	0.0164089
-0.65316	0.0728193
-0.652641	0.000147559
-0.652384	0.218591
-0.652218	0.00658719
-0.651841	0.0378952
-0.651236	0.215062
-0.650822	0.214138
-0.650415	0.00410352
-0.64995	0.0170992
-0.649795	0.058092
-0.649701	0.217247
-0.64906	0.00697197
-0.647861	0.0886763
-0.647011	0.111029
-0.646712	0.0231599
-0.646667	0.000119366
-0.646047	0.00260282
-0.645661	0.0856825
-0.645442	0.00114484
-0.644746	0.201193
-0.643624	0.000281455
-0.64331	0.226394
-0.64303	0.223554
-0.642351	0.000302112
-0.641972	0.0015183
-0.641887	0.00130986
-0.641327	9.69355e-05
-0.64051	0.0245548
-0.639536	0.00214315
-0.636697	0.231342
-0.635196	0.0555027
-0.635161	0.0296451
-0.63454	0.000431169
-0.634479	0.236303
-0.63432	0.097135
-0.634177	0.0106681
-0.633201	1.14255e-06
-0.633004	0.130285
-0.632828	0.000246639
-0.631114	0.0186999
-0.631075	0.013037
-0.630588	0.0570389
-0.630365	0.241178
-0.628881	6.63907e-05
-0.627432	0.0391195
-0.627369	0.0875622
-0.626989	0.000448456
-0.626584	0.0309957
-0.626499	0.246766
-0.626489	0.0991584
-0.626246	0.0165614
-0.626082	0.00695311
-0.624489	0.221681
-0.624456	0.185555
-0.623511	0.220956
-0.623311	0.0974132
-0.622981	0.060868
-0.622699	0.149248
-0.622485	0.0299827
-0.622428	0.0545703
-0.621871	0.056471
-0.621521	0.126257
-0.621474	0.000171551
-0.621433	0.156565
-0.61968	0.0786015
-0.619556	0.010812
-0.618959	0.250711
-0.618926	0.227806
-0.618637	0.13749
-0.618364	0.210585
-0.618173	0.252554
-0.61805	0.0570893
-0.617916	0.0237414
-0.616493	0.232562
-0.616379	0.103227
-0.616069	0.130076
-0.615176	0.00275395
-0.615176	0.0396348
-0.614123	0.023633
-0.613372	0.221987
-0.613167	0.0789988
-0.612765	0.000908132
-0.612675	0.0981988
-0.612367	0.253346
-0.61187	0.223554
-0.611612	0.248741
-0.611577	0.189699
-0.611359	0.262077
-0.610542	0.00678704
-0.610426	0.000894708
-0.609108	0.0992372
-0.608699	0.0404114
-0.608416	0.117611
-0.608147	0.112905
-0.60811	0.0787787
-0.607822	0.0939795
-0.607333	0.173444
-0.606729	0.0084732
-0.606638	0.253493
-0.606573	1.53707e-07
-0.606212	0.000778113
-0.605369	0.255712
-0.605345	0.125589
-0.604552	0.000109425
-0.604511	0.137977
-0.603275	0.0262318
-0.601717	0.106012
-0.601569	0.00288335
-0.599719	0.018388
-0.599102	0.245893
-0.599015	0.138175
-0.598635	0.19251
-0.598563	0.0118457
-0.59841	0.021963
-0.598401	0.181977
-0.5963	0.0420361
-0.596061	0.0902902
-0.595221	0.249898
-0.594815	0.186085
-0.594678	0.00520462
-0.594246	0.0744648
-0.593991	0.0167825
-0.593872	0.00562191
-0.593458	3.22776e-05
-0.591408	0.000912354
-0.59117	0.0358611
-0.590633	0.190032
-0.590463	0.106012
-0.590094	0.181405
-0.589874	0.281605
-0.589431	0.25479
-0.589046	0.00552988
-0.588427	0.148739
-0.588364	0.00352569
-0.587588	0.274645
-0.587455	0.12982
-0.587234	0.013037
-0.586721	0.226883
-0.586057	0.0827238
-0.585874	8.64697e-09
-0.58568	0.173613
-0.585581	0.203239
-0.584575	0.282588
-0.584335	0.297299
-0.583798	0.297691
-0.583001	0.298799
-0.582681	0.174217
-0.582669	0.0164383
-0.582367	0.0337907
-0.582123	0.0343069
-0.582094	0.0463322
-0.582016	0.00149547
-0.581218	0.00661481
-0.580949	0.25618
-0.580639	0.121238
-0.580545	0.203901
-0.58044	0.138709
-0.580427	0.0810041
-0.58021	0.0555701
-0.579702	0.215819
-0.579209	9.42746e-06
-0.579188	0.0687558
-0.57903	0.0165598
-0.578986	0.297344
-0.578863	0.193055
-0.578861	0.0521155
-0.578705	0.295301
-0.578279	0.192068
-0.57799	0.16065
-0.577672	0.0742827
-0.577107	1.43066e-05
-0.576133	0.150476
-0.576031	0.264385
-0.575715	0.181977
-0.575316	0.273949
-0.574883	0.126664
-0.574243	0.0287419
-0.57357	0.311223
-0.571802	0.0981988
-0.571319	0.00785823
-0.570128	0.0935959
-0.570074	0.310747
-0.569608	0.256768
-0.568435	0.0444631
-0.567993	0.131317
-0.567909	0.214506
-0.567755	0.314541
-0.567674	0.0202511
-0.566809	0.314723
-0.566679	0.10414
-0.56623	0.13961
-0.566107	0.0534697
-0.565836	0.206193
-0.564725	0.0418068
-0.564703	0.000972419
-0.563648	0.267205
-0.56297	0.316238
-0.562767	0.314723
-0.562615	0.0264382
-0.562077	0.195077
-0.561896	0.00434306
-0.561387	0.00606677
-0.561135	0.301642
-0.561111	4.24348e-05
-0.560986	6.32807e-05
-0.560254	0.32609
-0.560156	0.328379
-0.560049	0.325926
-0.559468	0.0627682
-0.559441	0.121238
-0.559241	0.0902902
-0.55915	0.329648
-0.558807	0.279946
-0.558667	0.024612
-0.558315	0.330913
-0.55831	0.0739897
-0.558154	0.282289
-0.557717	0.300216
-0.557657	0.0737604
-0.557559	0.0537566
-0.556764	0.00944447
-0.55639	0.208415
-0.555876	0.00604826
-0.555668	0.0561294
-0.555644	0.152169
-0.555298	0.0464461
-0.554971	0.187132
-0.55483	0.000967021
-0.554366	0.000289687
-0.553793	0.332943
-0.553774	0.07035
-0.553406	0.000924445
-0.553161	0.0228178
-0.553157	0.000313854
-0.553051	0.293909
-0.552964	0.334857
-0.551955	0.0581381
-0.551611	0.000208035
-0.551453	0.0935387
-0.55014	0.00272117
-0.550046	0.314796
-0.549965	0.33986
-0.549909	0.0371734
-0.549827	0.300576
-0.549364	0.301458
-0.549178	0.162468
-0.549018	0.182696
-0.548973	0.257924
-0.548846	0.0175813
-0.548629	0.258639
-0.548591	0.1464
-0.54666	0.320351
-0.546318	0.213358
-0.545672	0.267836
-0.545636	0.334144
-0.545514	0.00307294
-0.544326	0.0907224
-0.544041	0.00379053
-0.543853	0.0841339
-0.542893	0.00979787
-0.54286	0.00250094
-0.542817	0.0486399
-0.542222	0.025553
-0.54216	0.258602
-0.541729	0.190373
-0.541678	0.0138542
-0.541664	0.132886
-0.540642	0.355051
-0.540215	0.270468
-0.54021	0.0934801
-0.539321	0.00855892
-0.539268	0.100342
-0.539198	1.35475e-06
-0.538804	0.331515
-0.538705	0.196513
-0.538661	0.30672
-0.538554	0.240752
-0.538095	0.0323374
-0.538069	0.154859
-0.538022	0.091868
-0.537313	0.0342707
-0.537016	0.194546
-0.537005	0.353991
-0.536882	0.331496
-0.536754	0.309372
-0.536561	0.321427
-0.536435	0.355728
-0.535983	0.112312
-0.535972	0.210585
-0.535876	0.0103527
-0.535777	0.15369
-0.535693	0.0388513
-0.535471	0.301187
-0.535299	0.0728193
-0.535087	0.025925
-0.534916	0.228422
-0.534693	0.228932
-0.534415	0.00170138
-0.534193	0.354583
-0.534153	0.06541
-0.533682	0.152822
-0.533376	0.08393
-0.532585	0.363488
-0.532526	0.000120582
-0.532518	0.222572
-0.531934	0.105599
-0.531777	0.262804
-0.531374	0.0542531
-0.531248	0.130879
-0.531138	0.367039
-0.530379	0.0692492
-0.530236	0.00180141
-0.529926	0.222839
-0.52947	0.351452
-0.529087	0.329998
-0.528705	0.292439
-0.528664	0.0337763
-0.528043	0.351697
-0.52772	0.370364
-0.52747	0.060959
-0.526323	0.111783
-0.526273	0.332868
-0.526053	0.332787
-0.525902	0.0810041
-0.525892	0.332787
-0.525033	0.0476229
-0.525033	0.181977
-0.524666	0.145987
-0.524495	0.350268
-0.524348	0.364857
-0.523622	0.257414
-0.523076	0.376076
-0.522566	0.222945
-0.521872	0.377347
-0.521768	0.347927
-0.521182	0.143954
-0.520941	0.248741
-0.520934	0.000166911
-0.520851	0.0342699
-0.520749	0.198723
-0.520701	0.222945
-0.520581	0.352508
-0.520455	0.00272835
-0.520254	0.361444
-0.52024	0.38039
-0.520161	0.0594401
-0.519834	0.347419
-0.519725	0.134892
-0.519479	0.00130986
-0.519355	0.00118155
-0.519272	0.220994
-0.51921	0.377198
-0.51893	0.000647225
-0.51884	0.0106017
-0.518616	0.198723
-0.518327	0.0868527
-0.51819	0.367417
-0.518116	0.0689573
-0.517917	0.167024
-0.517843	0.38393
-0.517617	0.1046
-0.517445	0.245613
-0.517038	0.145987
-0.515718	0.0380132
-0.515192	0.387194
-0.515149	0.100245
-0.514547	0.246451
-0.514475	0.183456
-0.514339	0.344106
-0.514163	0.258288
-0.512711	0.0133096
-0.512405	0.0701352
-0.512029	0.387194
-0.511986	0.013388
-0.511955	0.392002
-0.511636	0.347927
-0.511452	0.0161211
-0.510332	0.390851
-0.510078	0.177558
-0.509544	0.321001
-0.509484	0.256768
-0.509404	0.0586782
-0.508768	0.315061
-0.508541	0.0581843
-0.508535	0.0258722
-0.507598	0.353246
-0.506967	0.152987
-0.50691	0.256869
-0.506861	0.395011
-0.506635	0.329842
-0.506389	0.288616
-0.506294	0.361482
-0.506215	0.379854
-0.505706	0.0138462
-0.50551	0.115894
-0.505503	0.0431096
-0.504457	0.326673
-0.504269	0.0830085
-0.503798	0.387194
-0.503786	0.132883
-0.503633	0.0173446
-0.503022	0.087665
-0.502751	0.075996
-0.502626	0.402387
-0.501839	0.118347
-0.501394	0.321107
-0.501316	0.0912095
-0.501022	0.0907597
-0.500797	0.0149547
-0.50053	0.0652045
-0.50022	0.397577
-0.499872	0.0287419
-0.499696	0.241178
-0.499606	0.296869
-0.499449	0.00124186
-0.49914	0.240346
-0.499007	0.181977
-0.498765	0.17413
-0.497986	0.0765374
-0.497109	0.351378
-0.497056	0.286102
-0.496688	0.0586782
-0.496601	0.392004
-0.496595	0.257414
-0.496557	0.017685
-0.496459	0.403079
-0.49612	0.298519
-0.495735	0.0961735
-0.495208	0.129171
-0.495144	0.086007
-0.495088	0.411882
-0.495032	0.2371
-0.495007	0.40836
-0.494497	0.242279
-0.49422	0.00676811
-0.494127	0.0609423
-0.49317	0.0010998
-0.493009	0.240411
-0.492875	0.0297041
-0.492862	0.216347
-0.4925	0.31877
-0.492321	0.418927
-0.492039	0.0101163
-0.491577	0.0653577
-0.49138	0.409039
-0.490935	0.421793
-0.490916	0.300714
-0.49081	0.062447
-0.490759	0.310747
-0.489975	0.0173446
-0.489872	0.362866
-0.489434	0.11659
-0.48854	0.00138192
-0.488345	0.00963639
-0.488251	0.0766456
-0.488029	0.0568829
-0.487987	0.353991
-0.487873	0.0962359
-0.487846	0.268051
-0.48776	2.15922e-06
-0.487546	0.41181
-0.487067	0.237293
-0.486576	0.0826293
-0.486559	0.000282689
-0.486204	0.110083
-0.485828	0.395411
-0.48572	0.226394
-0.485704	0.387194
-0.485649	0.411537
-0.485322	1.16726e-05
-0.485258	0.379964
-0.48513	0.0019573
-0.484596	0.292973
-0.48426	0.119104
-0.483876	0.241908
-0.483866	0.355826
-0.483584	0.219937
-0.483248	0.410665
-0.48311	0.00277725
-0.482742	0.0701352
-0.482585	0.0323254
-0.482348	0.00971388
-0.482106	0.226394
-0.481991	0.144171
-0.481593	0.433159
-0.481536	0.301187
-0.481455	0.119138
-0.48127	0.135324
-0.481255	0.425963
-0.480956	0.42327
-0.480687	0.335951
-0.480416	0.363488
-0.479992	0.321579
-0.479704	0.0390658
-0.479047	0.137774
-0.478894	0.425963
-0.478815	0.341241
-0.478358	0.438548
-0.478168	0.135817
-0.477969	0.441105
-0.477917	0.185814
-0.477563	0.424322
-0.47684	0.103227
-0.476772	0.40836
-0.476546	0.441159
-0.476385	0.00944985
-0.475895	0.443041
-0.475507	0.277415
-0.47548	0.44235
-0.475198	0.0653113
-0.475181	0.406609
-0.474663	0.119981
-0.474233	0.0767143
-0.474208	0.43911
-0.474005	0.0106692
-0.47346	0.421347
-0.47338	0.392632
-0.473228	0.261989
-0.473213	0.281312
-0.4731	0.377347
-0.472845	0.217672
-0.472144	0.429306
-0.471923	0.441934
-0.471689	0.204631
-0.471657	0.232687
-0.47121	0.1776
-0.47101	0.447934
-0.4709	0.0245953
-0.470885	0.067987
-0.470767	0.104606
-0.470673	0.0864368
-0.470652	0.203375
-0.470337	0.379964
-0.470249	0.0106896
-0.469836	0.000630631
-0.469407	0.000359926
-0.469291	0.0501241
-0.469264	0.0493493
-0.469118	0.152566
-0.468814	0.432498
-0.468765	0.45316
-0.468575	0.112087
-0.468255	0.0706065
-0.467976	0.353689
-0.467699	0.298262
-0.467294	0.320351
-0.467247	0.143364
-0.466794	0.318093
-0.466766	0.00165163
-0.466319	0.267052
-0.465894	0.17531
-0.465704	0.046746
-0.465076	0.00963639
-0.465017	0.289858
-0.46499	0.271391
-0.464584	0.431462
-0.463992	0.0015183
-0.463966	0.0587511
-0.463486	0.44441
-0.463039	0.0874964
-0.462887	0.0279292
-0.462415	0.367813
-0.462374	0.226284
-0.462304	0.461788
-0.462153	0.314443
-0.462087	0.168534
-0.461715	0.378063
-0.461589	0.234912
-0.461334	0.111835
-0.461313	1.5795e-05
-0.461274	0.422138
-0.461221	0.430609
-0.460966	0.0164764
-0.460511	0.432956
-0.459552	0.0980292
-0.459537	0.370364
-0.45952	0.217247
-0.459479	0.0305494
-0.459462	0.0146237
-0.458794	0.00144653
-0.458578	0.410825
-0.458425	0.124515
-0.458118	0.0138021
-0.458002	0.0164108
-0.457705	0.390449
-0.457698	0.0103554
-0.457581	0.289644
-0.457353	0.00107604
-0.457145	0.246931
-0.456899	0.336053
-0.456628	0.0250576
-0.456435	0.261989
-0.456285	0.240722
-0.456269	0.357814
-0.455804	0.220618
-0.455472	0.295601
-0.455242	0.0598095
-0.455006	0.0660629
-0.454822	0.201512
-0.454719	0.256768
-0.454125	0.152566
-0.454027	0.33986
-0.453887	0.106012
-0.453621	0.409405
-0.453611	0.118102
-0.453126	0.227806
-0.45305	0.162354
-0.45284	0.062447
-0.452285	0.0122753
-0.452262	0.433246
-0.451943	0.00235185
-0.451592	0.000147737
-0.451522	0.477874
-0.451425	0.339626
-0.4514	0.282884
-0.451359	0.000824717
-0.451316	0.477833
-0.451267	0.312818
-0.45095	0.087665
-0.450553	0.359975
-0.450454	0.478627
-0.45027	0.0460075
-0.450245	0.000943145
-0.450231	0.4775
-0.449999	0.113227
-0.449987	0.00022217
-0.449891	0.272323
-0.449778	0.367622
-0.449713	0.262845
-0.449445	0.0164398
-0.448279	0.383151
-0.448018	0.45577
-0.447852	0.192963
-0.44785	0.221917
-0.44779	0.4474
-0.447101	0.000443001
-0.447099	0.447731
-0.447029	0.34161
-0.446907	0.000172021
-0.446872	0.15991
-0.446823	0.437017
-0.446535	0.446775
-0.446506	0.480139
-0.446085	0.0104412
-0.446043	0.40071
-0.446041	0.485352
-0.446004	0.00134054
-0.445574	0.339131
-0.445376	0.454004
-0.445284	0.00394
-0.44502	0.471489
-0.444591	0.00685575
-0.444458	0.479818
-0.444184	0.00236477
-0.443639	0.0815515
-0.443638	0.118217
-0.443312	0.000301722
-0.442887	0.0647741
-0.442865	0.18753
-0.442793	0.259359
-0.44261	0.365963
-0.44241	0.14633
-0.442078	0.49231
-0.441973	0.479766
-0.441911	0.0236365
-0.441871	0.231702
-0.441443	0.4924
-0.441436	0.0534697
-0.441311	0.270123
-0.440954	0.350524
-0.440839	0.229245
-0.440372	0.426656
-0.440262	0.492778
-0.43999	0.033914
-0.439431	0.288162
-0.439264	0.309723
-0.439264	0.142672
-0.439232	0.0645431
-0.439195	1.62239e-05
-0.439187	0.0220318
-0.439116	0.0056586
-0.439037	0.471679
-0.438649	0.399445
-0.438634	0.484007
-0.438591	0.466951
-0.438508	0.0666866
-0.437831	0.497291
-0.4378	0.0981157
-0.437428	0.178559
-0.437235	0.485084
-0.437115	0.352508
-0.436743	0.48824
-0.436558	0.447215
-0.436479	0.0106838
-0.436438	0.376538
-0.436398	0.308265
-0.436195	0.368845
-0.436084	0.0546559
-0.436016	0.484927
-0.435528	0.498472
-0.435389	0.464162
-0.435334	0.0102588
-0.435098	0.0445098
-0.434833	0.343346
-0.4348	0.207006
-0.434619	0.385875
-0.434604	0.227877
-0.434601	0.0495175
-0.434499	0.343346
-0.434086	0.171846
-0.434074	0.490386
-0.434015	0.147052
-0.43366	5.18103e-05
-0.433599	0.462031
-0.433446	0.202277
-0.433291	0.0406923
-0.433156	0.135152
-0.432923	0.0233553
-0.432642	0.0766084
-0.432578	0.0247178
-0.43256	0.0259531
-0.432399	0.00978062
-0.432311	0.291036
-0.432128	0.012561
-0.431913	0.0191256
-0.431884	0.00908646
-0.431801	0.363323
-0.431597	0.243138
-0.431502	0.211139
-0.431487	0.417715
-0.431424	0.472566
-0.431272	0.497623
-0.431176	0.485084
-0.431163	0.0300898
-0.431155	0.327349
-0.430869	0.50891
-0.430757	0.0516532
-0.430613	0.00142591
-0.430051	0.161521
-0.429954	0.49296
-0.429346	0.441382
-0.42915	0.377347
-0.428675	0.222461
-0.428521	0.445483
-0.428385	0.345639
-0.428305	0.513925
-0.4282	0.513703
-0.428103	0.515199
-0.428033	0.218273
-0.427958	0.497822
-0.427864	0.0263077
-0.427646	0.0571817
-0.427626	0.170447
-0.427492	0.0422879
-0.427267	0.0419223
-0.427231	0.143329
-0.427099	0.380304
-0.426899	0.130145
-0.426794	0.00136003
-0.426641	0.51668
-0.426475	0.269679
-0.426266	0.518001
-0.426197	0.103753
-0.426089	0.103582
-0.425739	0.430994
-0.425553	0.036599
-0.425463	0.00450595
-0.425363	0.343384
-0.425356	0.199051
-0.425119	0.358565
-0.425079	0.118102
-0.425073	0.1794
-0.425007	0.00542189
-0.425005	0.452129
-0.424781	0.47349
-0.424137	0.00164555
-0.424079	0.311175
-0.423986	0.514635
-0.423974	0.10792
-0.423973	0.499547
-0.423855	0.43845
-0.423825	0.192963
-0.423752	0.0827774
-0.423521	0.520495
-0.423435	0.406766
-0.423422	0.000304669
-0.423349	0.328331
-0.423097	0.308625
-0.422586	0.0170264
-0.422091	0.482297
-0.421669	0.524304
-0.421577	0.169452
-0.421575	0.177573
-0.421556	0.32476
-0.421391	0.127764
-0.421196	0.00463676
-0.42104	0.159407
-0.420983	0.351378
-0.420543	0.403402
-0.42013	0.193502
-0.420098	0.462865
-0.419922	0.00155095
-0.419815	0.15369
-0.419804	0.472527
-0.419667	0.00341098
-0.418988	0.347927
-0.418983	0.2269
-0.418793	0.140083
-0.418491	0.440212
-0.418476	0.0766084
-0.418322	0.286688
-0.418183	0.16992
-0.418109	0.106797
-0.418052	0.00344429
-0.417845	0.0609423
-0.41754	0.300714
-0.417482	0.521936
-0.417261	0.391518
-0.417201	0.150809
-0.41653	0.471892
-0.416293	0.532816
-0.415939	0.286338
-0.415924	0.0728193
-0.415921	0.524401
-0.415601	0.523269
-0.415358	0.0647493
-0.415263	0.193155
-0.4148	0.364666
-0.414465	0.509887
-0.414222	0.390851
-0.413936	0.0844568
-0.413912	0.168689
-0.413813	0.350731
-0.413809	0.183811
-0.413272	0.0918257
-0.412918	0.375804
-0.412837	0.060868
-0.412812	0.105873
-0.412563	0.485989
-0.412368	0.0156679
-0.412065	0.00824242
-0.411986	0.0812074
-0.411593	0.4927
-0.411482	0.0252406
-0.411369	0.492475
-0.411151	0.0577261
-0.410887	0.541867
-0.410722	0.213561
-0.410717	0.135152
-0.410331	0.337408
-0.410318	0.113438
-0.410174	0.06171
-0.409985	0.286063
-0.409869	0.542928
-0.409795	0.373715
-0.409754	0.543111
-0.409733	0.138175
-0.409632	0.222455
-0.409504	0.370364
-0.409174	0.0173446
-0.409147	0.372564
-0.409103	0.196513
-0.409051	0.479913
-0.40892	0.0462836
-0.408896	0.101803
-0.408787	0.32609
-0.408374	0.449716
-0.408306	0.391798
-0.408277	0.522014
-0.408186	0.025925
-0.408169	0.449716
-0.407676	0.326788
-0.40755	0.425124
-0.407351	0.333415
-0.407335	0.105175
-0.407296	0.346938
-0.40711	0.479766
-0.406956	0.33986
-0.40692	0.539952
-0.406895	0.473587
-0.406833	0.401962
-0.406812	0.139262
-0.406623	0.380304
-0.406606	0.0277878
-0.40594	0.484061
-0.405741	0.0734323
-0.405543	0.542569
-0.405452	0.385875
-0.405195	0.144812
-0.405053	0.518553
-0.404732	0.100405
-0.404369	0.549997
-0.404149	0.320933
-0.403981	0.361482
-0.40394	0.523394
-0.403514	0.403079
-0.403214	0.37978
-0.403035	0.274922
-0.402779	0.49665
-0.402686	0.143449
-0.402482	0.518844
-0.402399	0.120866
-0.402341	0.155022
-0.40225	0.53814
-0.402053	0.474756
-0.402004	0.544919
-0.401812	0.357241
-0.401625	0.286975
-0.40155	0.428406
-0.401359	0.479766
-0.401265	0.436971
-0.401141	0.411433
-0.401008	0.410442
-0.400842	0.0032997
-0.400654	0.115391
-0.40063	0.481061
-0.400023	0.510424
-0.400016	0.505036
-0.400013	0.116292
-0.399983	0.125419
-0.399919	0.554815
-0.399382	0.464104
-0.399263	0.485502
-0.399159	0.00477756
-0.399034	0.0420637
-0.398955	0.243248
-0.398933	0.559079
-0.39882	0.377198
-0.398809	0.064395
-0.398604	0.543283
-0.398348	0.186439
-0.39809	0.4385
-0.39809	0.467218
-0.398066	0.56039
-0.397801	0.4775
-0.397785	0.000156397
-0.39744	0.00105126
-0.397257	0.214615
-0.397148	0.542029
-0.396877	0.245613
-0.396711	0.263702
-0.396272	0.296807
-0.396037	0.265803
-0.396032	0.528005
-0.395966	0.0340644
-0.395964	0.562687
-0.395914	0.513925
-0.395805	0.0805438
-0.3958	0.00344144
-0.395443	0.181125
-0.395413	0.100025
-0.395348	0.56041
-0.395005	0.293809
-0.394998	0.167461
-0.394818	0.181977
-0.394646	0.210691
-0.394487	0.303621
-0.394441	0.210472
-0.39414	0.0522886
-0.393806	0.150727
-0.393763	0.229409
-0.393591	0.482417
-0.393056	0.103227
-0.392256	0.494329
-0.392027	0.566472
-0.391908	0.563367
-0.391904	0.257414
-0.391878	0.438372
-0.39175	0.562687
-0.391748	0.466969
-0.391463	0.567828
-0.391356	0.566772
-0.39122	0.214506
-0.391084	0.472527
-0.391079	0.0171095
-0.391028	0.322974
-0.390897	0.431462
-0.390821	0.00460038
-0.390792	0.35242
-0.39064	0.571617
-0.390587	0.134898
-0.390462	0.0810126
-0.390455	0.410026
-0.390285	0.422833
-0.390049	0.210585
-0.38962	0.18955
-0.389384	0.14633
-0.389284	0.18073
-0.388952	0.425963
-0.388935	0.571051
-0.388915	0.34161
-0.388219	0.0798899
-0.388003	0.0803252
-0.387974	0.544213
-0.38784	0.0579684
-0.387781	0.436944
-0.38767	0.0232901
-0.387491	5.44339e-05
-0.387444	0.0942905
-0.387377	0.0046369
-0.387373	0.329126
-0.387124	0.200746
-0.386966	0.253125
-0.386953	0.343916
-0.386826	0.286102
-0.38682	0.552427
-0.386705	0.336421
-0.386649	0.524864
-0.386497	0.521896
-0.386356	0.000885133
-0.386174	0.173214
-0.386075	0.565589
-0.386056	0.0395389
-0.385976	0.447467
-0.385973	0.106706
-0.385621	0.00855892
-0.385472	0.0816667
-0.385292	0.166545
-0.385177	0.554476
-0.384985	0.479538
-0.384958	0.0512732
-0.384927	0.351452
-0.384797	0.353246
-0.384485	0.355728
-0.384427	0.00747288
-0.384158	0.546798
-0.383802	0.15434
-0.383457	0.564578
-0.383433	0.320373
-0.38326	0.171737
-0.38291	0.525912
-0.382765	0.121238
-0.382745	0.526764
-0.382397	0.585702
-0.382352	0.15068
-0.382326	0.571027
-0.382281	0.262174
-0.382234	0.568281
-0.382104	0.202826
-0.382092	0.519405
-0.382037	0.553981
-0.381873	0.372613
-0.38173	0.586281
-0.381667	0.286975
-0.38155	0.226394
-0.381548	0.416973
-0.381322	0.54824
-0.381178	0.360389
-0.381151	0.240377
-0.381109	0.215754
-0.380861	0.49231
-0.380686	0.405033
-0.380491	0.541052
-0.380374	0.160006
-0.380183	0.308014
-0.380077	0.274922
-0.380067	0.492296
-0.379977	0.0719641
-0.379664	0.0815034
-0.379525	0.00211232
-0.379423	0.310322
-0.379244	0.206193
-0.379221	0.100025
-0.379196	0.284232
-0.379027	0.0701352
-0.378728	0.0248058
-0.378682	0.386253
-0.378573	0.265688
-0.378448	0.249798
-0.378408	0.523334
-0.378361	0.59103
-0.378348	0.557235
-0.378325	0.44151
-0.378252	0.328331
-0.378217	0.59103
-0.378211	0.280634
-0.378014	0.353246
-0.377949	0.416744
-0.377657	0.466157
-0.377597	0.307493
-0.377298	0.568189
-0.376711	0.449226
-0.376664	0.463961
-0.376345	0.508719
-0.376343	0.298799
-0.376299	0.000545116
-0.375953	0.564946
-0.375846	0.572107
-0.375785	0.511371
-0.375678	0.586515
-0.375499	0.369573
-0.375154	0.163055
-0.375074	0.265392
-0.374959	0.569011
-0.374956	0.0471387
-0.374948	0.559816
-0.374936	0.443371
-0.374568	0.54824
-0.374547	0.458276
-0.374377	0.542029
-0.37393	0.595013
-0.373898	0.0899117
-0.37387	0.39577
-0.373709	0.588163
-0.373638	0.593439
-0.373493	0.597194
-0.373423	0.595822
-0.373399	0.538802
-0.37327	0.594868
-0.373211	0.347517
-0.373189	0.501873
-0.373034	0.188455
-0.372928	0.343974
-0.372917	0.523931
-0.372839	0.537293
-0.372532	0.241285
-0.372504	0.236302
-0.372151	0.00174776
-0.372093	0.59892
-0.37196	0.329794
-0.371436	0.504217
-0.371304	0.234986
-0.371172	0.0674455
-0.371061	0.154518
-0.370895	0.356579
-0.370845	0.00535998
-0.370684	0.591223
-0.37052	0.518881
-0.370507	0.115391
-0.370329	0.51696
-0.370299	0.296807
-0.369921	0.00972475
-0.369596	0.287993
-0.36938	0.562687
-0.369377	0.0122761
-0.369339	0.0186999
-0.369289	0.424868
-0.369216	0.423595
-0.369181	0.4924
-0.368915	0.214506
-0.368841	0.470946
-0.368805	0.0606174
-0.368751	0.42327
-0.368642	0.43725
-0.368502	0.424746
-0.368486	0.318094
-0.368334	0.543448
-0.368193	0.590474
-0.367991	0.571051
-0.367769	0.395292
-0.367746	0.568853
-0.367552	0.339131
-0.36744	0.259551
-0.367316	0.304951
-0.367293	0.0210223
-0.367021	0.274922
-0.366635	0.127764
-0.366603	0.425963
-0.366573	0.407883
-0.366161	0.330982
-0.366093	0.219858
-0.366062	0.605195
-0.36603	0.0386153
-0.366029	0.599824
-0.365837	0.0316962
-0.365479	0.603121
-0.365415	0.304695
-0.36539	0.578799
-0.365338	0.215173
-0.365263	0.00982366
-0.365208	0.391836
-0.365087	0.43725
-0.365015	0.498075
-0.365013	0.565445
-0.364975	0.591644
-0.364796	0.597448
-0.364743	0.228932
-0.364507	0.260161
-0.36445	0.609687
-0.364446	0.0361173
-0.364404	0.067987
-0.364329	0.514721
-0.364206	0.0384605
-0.364158	0.0892303
-0.363937	0.549083
-0.363915	0.454389
-0.363894	0.256418
-0.36346	0.00487696
-0.363454	0.343105
-0.363376	0.612484
-0.36331	0.463505
-0.363217	0.595743
-0.363158	0.16065
-0.36304	0.0378952
-0.363026	0.601311
-0.362793	0.267973
-0.362578	0.615026
-0.362573	0.441849
-0.362375	0.277863
-0.36231	0.0502119
-0.362308	0.379768
-0.362249	0.217221
-0.362245	0.512397
-0.361817	0.588777
-0.361796	0.142981
-0.361784	0.142981
-0.361655	0.340125
-0.361593	0.592848
-0.361523	0.485352
-0.361405	0.0522886
-0.361392	0.0985397
-0.361185	0.548932
-0.361178	0.374371
-0.361144	0.014771
-0.361109	0.599824
-0.361088	0.112312
-0.360907	0.585176
-0.360767	0.0406923
-0.360521	0.00982366
-0.360487	0.504448
-0.36042	0.375804
-0.360356	0.192934
-0.360179	0.287993
-0.35996	0.59103
-0.359739	0.414586
-0.359703	0.166607
-0.359595	0.544498
-0.359568	0.297344
-0.359474	0.000648831
-0.359166	0.358559
-0.359164	0.502159
-0.358962	0.595822
-0.358894	0.605394
-0.358697	0.513925
-0.358672	0.194749
-0.358517	0.0475337
-0.358512	0.0848353
-0.3585	0.0627682
-0.358455	0.297344
-0.358276	0.542928
-0.358184	0.605952
-0.358057	0.328331
-0.358049	0.502119
-0.358016	0.129393
-0.358007	0.0420368
-0.358007	0.0586782
-0.357916	0.00782492
-0.357885	0.296357
-0.357854	0.599716
-0.357706	0.621022
-0.357679	0.0506839
-0.357642	0.0112344
-0.357442	0.322237
-0.357356	0.507155
-0.357299	0.217247
-0.35673	0.190071
-0.356666	0.356516
-0.356508	0.477646
-0.356317	0.484061
-0.356117	0.277664
-0.35602	0.59103
-0.355922	0.604715
-0.355886	0.0902902
-0.355688	0.61827
-0.355616	0.51435
-0.355385	0.61827
-0.355028	0.16065
-0.354903	0.516743
-0.354756	0.0446964
-0.354501	0.621446
-0.354481	0.529464
-0.354129	0.332572
-0.354059	0.261989
-0.354004	0.133839
-0.353911	0.59103
-0.353713	0.425233
-0.353646	0.0474953
-0.353408	0.566472
-0.352763	0.612561
-0.352718	0.305483
-0.352137	0.0864615
-0.352124	0.303606
-0.352006	0.628807
-0.35199	0.337354
-0.35174	0.140445
-0.3517	0.613696
-0.351666	0.542928
-0.351642	0.357814
-0.351559	0.622078
-0.35138	0.577196
-0.351321	0.6196
-0.351121	0.182301
-0.350995	0.240346
-0.350906	0.436971
-0.350379	0.076228
-0.350286	0.124566
-0.350267	0.360948
-0.350072	0.565445
-0.350055	0.275459
-0.349851	0.591689
-0.349802	0.533967
-0.349674	0.626045
-0.349623	0.046746
-0.349459	0.615372
-0.349251	0.0602748
-0.349245	0.622341
-0.349107	0.414221
-0.349064	0.611967
-0.348588	0.143579
-0.348553	0.543448
-0.348523	0.075996
-0.34852	0.388956
-0.348425	0.620396
-0.348357	0.559331
-0.348074	0.0301397
-0.347837	0.337354
-0.347809	0.226394
-0.347555	0.594898
-0.347548	0.228944
-0.347516	0.0106838
-0.347328	0.477833
-0.347245	0.109295
-0.347245	0.602684
-0.347128	0.476821
-0.34707	0.624863
-0.347047	0.118227
-0.347003	0.0165786
-0.346976	0.185814
-0.346956	0.617815
-0.346753	0.466951
-0.346525	0.140872
-0.346066	0.390851
-0.345988	0.627447
-0.345892	0.638709
-0.345861	0.629243
-0.345849	0.511327
-0.345721	0.495264
-0.345689	0.568189
-0.345665	0.392004
-0.345501	0.307609
-0.345348	0.0284337
-0.344916	0.492475
-0.344852	0.549953
-0.344844	0.256418
-0.34466	0.379964
-0.344483	0.640841
-0.344412	0.63905
-0.344259	0.0861143
-0.344162	0.633245
-0.344079	0.515726
-0.344078	0.165018
-0.344012	0.362673
-0.343901	0.235629
-0.343879	0.0642786
-0.343833	0.112321
-0.3437	0.141208
-0.343695	0.409356
-0.343647	0.066255
-0.343575	0.577248
-0.343474	0.638287
-0.343142	0.172818
-0.343097	0.0415884
-0.342908	0.00456007
-0.342834	0.0277556
-0.342787	0.443833
-0.342784	0.45577
-0.342519	0.0728193
-0.342477	0.293181
-0.342466	0.642809
-0.34244	0.632694
-0.342423	0.640841
-0.342409	0.642809
-0.342289	0.519127
-0.342198	0.577097
-0.342022	0.644471
-0.341863	0.586602
-0.341855	0.0528108
-0.341812	0.295601
-0.341718	0.626045
-0.341677	0.461506
-0.341668	0.491777
-0.341631	0.0725698
-0.341615	0.636554
-0.341435	0.540592
-0.341165	0.29942
-0.341152	0.425963
-0.340858	0.264385
-0.340843	0.504862
-0.340676	0.645597
-0.34057	0.643764
-0.340468	0.529922
-0.340441	0.210585
-0.340192	0.623269
-0.340132	0.643764
-0.340049	0.226329
-0.339931	0.461285
-0.339864	0.622332
-0.339801	0.367622
-0.3398	0.565445
-0.339793	0.0130507
-0.339638	0.563161
-0.339441	0.0720008
-0.339356	0.0574134
-0.339343	0.0742203
-0.339308	0.543283
-0.339241	0.554595
-0.339214	0.626045
-0.338679	0.563193
-0.338641	0.159869
-0.338617	0.648704
-0.338578	0.638293
-0.338572	0.563062
-0.338545	0.601365
-0.338535	0.00431876
-0.338477	0.52292
-0.338431	0.54824
-0.338377	0.454773
-0.338202	0.595617
-0.338158	0.587524
-0.337465	0.248741
-0.337182	0.22154
-0.337181	0.532816
-0.33701	0.373289
-0.336937	0.595743
-0.336742	0.0173446
-0.336404	0.363967
-0.336155	0.582132
-0.336106	0.449731
-0.336075	0.654733
-0.335942	0.652157
-0.335738	0.622813
-0.335644	0.189308
-0.335637	0.0650051
-0.335629	0.394499
-0.335534	0.405237
-0.335476	0.0720657
-0.335439	0.544919
-0.335327	0.0732999
-0.335085	0.390851
-0.334983	0.0562684
-0.334459	0.0405841
-0.334425	0.18917
-0.334416	0.265321
-0.334335	0.605406
-0.334328	0.186014
-0.334024	0.560733
-0.333892	0.102446
-0.333752	0.646976
-0.333176	0.0399667
-0.33308	0.359159
-0.332898	0.151845
-0.332698	0.659481
-0.332553	0.570154
-0.332473	0.176562
-0.332307	0.220598
-0.332239	0.657874
-0.332201	0.0981531
-0.332188	0.441959
-0.332167	0.241432
-0.331807	0.615879
-0.331772	0.660516
-0.331668	0.392002
-0.331657	0.0653341
-0.331613	0.592786
-0.331605	0.541046
-0.331304	0.660814
-0.33129	0.323345
-0.331097	0.412261
-0.331062	0.656618
-0.330862	0.657269
-0.330459	0.370364
-0.330321	0.661247
-0.330238	0.626045
-0.330236	0.622078
-0.330131	0.0533803
-0.330081	0.566957
-0.330031	0.0649091
-0.329745	0.284232
-0.32972	0.638255
-0.329558	0.488358
-0.32952	0.258288
-0.329325	0.363488
-0.329183	0.525912
-0.328953	0.335867
-0.328892	0.383151
-0.328735	0.660308
-0.328712	0.25479
-0.328475	0.0313126
-0.328299	0.664001
-0.328223	0.241178
-0.328178	0.078919
-0.328138	0.556642
-0.328062	0.18826
-0.327972	0.290956
-0.327935	0.612485
-0.327632	0.338803
-0.32763	0.363323
-0.327581	0.355728
-0.327506	0.186085
-0.327452	0.608159
-0.327347	0.4487
-0.327343	0.181902
-0.327284	0.583499
-0.327105	0.440122
-0.32697	0.233953
-0.326964	0.479766
-0.326876	0.635189
-0.326683	0.210585
-0.326583	0.151136
-0.326414	0.379429
-0.326151	0.667044
-0.326073	0.585483
-0.326027	0.267374
-0.325982	0.665107
-0.325916	0.565445
-0.325882	0.332033
-0.325725	0.621439
-0.325714	0.0728193
-0.325277	0.64367
-0.325205	0.627244
-0.325007	0.364149
-0.324959	0.0951756
-0.32485	0.450882
-0.324807	0.670184
-0.324767	0.609193
-0.324596	0.0885527
-0.324544	0.151105
-0.324482	0.642788
-0.324464	0.574843
-0.323983	0.267756
-0.323316	0.530812
-0.323211	0.215173
-0.323087	0.261989
-0.323081	0.672815
-0.322878	0.341602
-0.322851	0.663407
-0.322838	0.105873
-0.322734	0.257597
-0.322722	0.673252
-0.322674	0.131168
-0.322595	0.62688
-0.322476	0.595343
-0.322356	0.243245
-0.322352	0.659496
-0.32228	0.0547635
-0.322244	0.166011
-0.322241	0.666932
-0.322152	0.407683
-0.321863	0.512729
-0.321551	0.516743
-0.32151	0.139294
-0.321402	0.605394
-0.321287	0.245685
-0.321279	0.113438
-0.321206	0.314683
-0.321195	0.620918
-0.321146	0.347619
-0.321137	0.672872
-0.320569	0.638943
-0.320546	0.676277
-0.320541	0.595617
-0.320524	0.0706065
-0.320502	0.295601
[truncated: 18,449 more rows]

## Sheet: ED Fig9c
Extended Data Figure 9c
gene name	log2 P0 DP degron Auxin (300mM vs 50mM)
hrg-1	0.93388
hrg-2	2.04791
hrg-3	1.27049
hrg-4	0.992026
hrg-5	0.0383743
hrg-6	0.368012
hrg-7	1.31843
