# Supplementary material for: Soma-to-germline miRNA inheritance through yolk promotes stress resilience in progeny
Source: Nat Struct Mol Biol. 2026 May 22;33(6):985–97. doi: 10.1038/s41594-026-01816-5 (PMC13275319; doi:10.1038/s41594-026-01816-5)
Supplement: Supplementary file 25 — Statistical source data. [file 41594_2026_1816_MOESM25_ESM.xlsx]

## Sheet: ED Fig10a
Extended Data Figure 10a
N2 D3 0,2mM rep3	miR85 KO D3 0,2mM rep3	miR235 KO D3 0,2mM rep3	N2 D3 0,3mM rep3	miR85 KO D3 0,3mM rep3	miR235 KO D3 0,3mM rep3	N2 D3 0,4mM rep3	miR85 KO D3 0,4mM rep3	miR235 KO D3 0,4mM rep3
598	274	606	940	578	218	476	344	482
672	522	696	774	632	404	428	444	908
766	190	978	400	434	442	400	430	418
594	606	288	244	170	628	678	190	368
732	240	894	654	824	422	276	338	312
1172	286	770	166	212	478	378	436	404
568	718	330	460	880	530	426	278	702
496	476	432	680	1138	520	300	318	410
1068	482	1036	484	1078	610	714	340	322
758	468	856	1030	632	452	586	288	590
590	426	686	494	562	660	618	474	326
346	750	868	738	520	596	318	526	704
820	190	594	518	186	342	610	638	398
684	432	836	504	692	404	450	324	390
564	600	580	760	444	226	284	370	428
884	528	262	620	268	646	288	438	322
1048	708	1102	436	520	286	594	448	200
786	582	614	732	260	538	418	360	232
930	556	392	804	548	670	334	212	632
534	550	994	554	402	288	562	318	704
426	362	614	338	420	490	810	246	478
212	262	278	182	176	680	170	194	584
828	698	798	388	714	312	482	282	390
604	594	536	886	314	352	600	394	158
746	706	554	744	426	894	538	416	320
330	388	794	710	380	314	402	322	472
840	476	718	738	320	294	408	496	568
938	500	694	242	408	614	360	220	746
382	306	388	910	314	270	404	298	388
296	460	558	984	410	520	514	382	270
824	414	624	616	444	682	768	334	492
508	362	666	426	614	582	404	224	844
924	754	656	446	688	300	498	542	632
908	498	1094	948	582	538	362	496	770
220	564	1026	732	236	596	306	408	390
436	214	322	258	204	640	476	298	654
864	634	948	390	260	650	566	378	674
866	354	308	524	382	420	486	314	240
308	356	780	188	536	476	578	534	528
496	702	890	550	518	316	380	324	434
648	498	192	796	438	546	648	294	390
828	368	544	440	398	222	668	194	232
898	334	946	438	392	310	436	298	310
660	170	376	546	536	648	330	162	448
924	494	568	400	212	578	366	398	244
678	754	328	1006	362	322	258	436	616
578	452	1072	410	204	1058	562	194	830
562	384	852	520	288	380	400	438	388
1648	316	758	700	188	404	460	202	658
646	180	306	594	196	464	686	392	658
508	900	372	490	346	318	632	482	758
502	460	638	802	692	538	424	396	448
794	692	366	228	238	350	322	208	332
756	370	398	602	256	322	300	460	440
422	480	488	634	346	630	490	274	348
934	890	396	170	428	176	418	262	580
688	520	262	196	552	476	512	704	380
634	526	552	798	402	684	614	548	524
684	442	638	572	434	476	338	1034	304
934	626	582	456	676	266	496	324	244
648	408	502	266	464	398	434	306	702
432	382	818	180	318	170	444	206	432
912	388	450	638	178	538	454	458	460
760	588	704	540	724	432	208	240	582
398	508	574	710	192	778	436	250	306
308	434	432	666	664	536	372	536	456
286	548	320	622	228	822	590	620	536
930	398	392	414	450	194	552	378	370
862	370	586	896	522	690	436	366	222
460	372	358	590	280	386	382	706	356
496	178	628	386	328	472	798	376	472
526	220	726	564	206	476	268	302	508
964	640	422	672	528	188	312	368	702
484	174	738	498	314	654	464	268	384
466	308	260	444	378	1320	620	290	560
388	280	488	234	346	310	716	370	284
474	352	510	772	340	340	502	438	784
732	520	888	634	334	862	654	544	524
808	414	450	244	210	670	354	356	686
804	236	842	570	442	568	594	212	396
448	308	590	456	218	408	522	514	440
514	710	606	644	290	514	514	484	310
860	416	634	318	178	486	364	508	402
1102	440	578	814	424	838	542	514	534
654	270	702	774	204	520	670	184	360
578	704	198	416	310	644	236	338	288
458	284	370	524	446	534	310	364	300
796	216	528	926	354	280	334	410	422
696	384	334	260	676	614	364	314	458
216	482	818	650	268	220	470	254	478
372	444	502	636	176	242	400	626	396
292	544	738	744	218	580	328	446	450
668	348	616	718	362	388	710	428	340
760	488	480	614	192	494	548	392	256
348	404	478	402	562	616	332	276	504
422	404	704	784	518	410	336	296	298
528	242	1078	178	344	1006	324	266	566
730	574	576	412	230	192	308	316	482
878	200	442	336	248	522	592	312	632
930	820	368	492	182	446	402	276	558
776	500	506	672	240	692	444	248	418
584	294	574	488	230	932	702	218	656
740	456	1006	828	294	320	660	636	472
642	416	726	656	274	412	366	254	352
1058	292	304	530	294	572	286	414	316
534	452	644	416	266	570	490	288	628
780	290	460	524	408	300	396	486	490
764	184	444	388	332	298	196	382	358
1158	1002	466	864	248	424	490	384	398
408	210	944	334	346	250	432	376	640
528	354	338	310	432	298	446	580	406
1066	656	306	890	332	344	322	436	506
456	598	1090	434	206	180	496	242	596
1116	298	522	394	590	624	286	638	486
382	430	424	490	248	306	520	480	910
1030	386	696	418	288	364	328	360	360
822	480	922	474	420	246	322	156	362
1202	556	786	194	528	242	442	266	282
632	332	512	476	476	484	588	444	562
460	712	478	594	572	330	456	246	360
420	276	448	402	242	756	204	368	352
380	180	750	624	346	376	504	212	688
224	186	386	388	440	392	214	314	454
334	498	816	482	250	398	512	318	610
590	508	576	418	272	460	412	220	632
268	560	460	944	172	810	836	328	512
730	494	478	756	438	822	736	1076	544
386	278	438	608	236	596	508	418	538
202	434	824	320	302	252	460	286	626
870	490	788	540	434	822	664	354	504
650	788	866	430	440	352	500	384	808
420	534	548	622	256	598	202	560	528
880	1002	482	898	270	666	538	456	362
570	820	490	324	306	250	234	534	660
1132	330	360	320	388	664	330	232	816
730	178	648	258	594	406	636	408	378
668	336	1078	604	334	362	370	360	532
606	298	608	868	442	298	214	378	682
622	256	244	744	298	718	618	502	184
164	580	702	230	174	724	182	296	252
664	250	678	592	186	634	332	330	498
722	556	610	634	354	500	464	264	526
608	576	446	514	352	410	388	378	402
708	430	434	580	462	268	440	468	322
736	742	924	600	330	732	304	462	722
396	642	486	414	208	292	378	402	500
296	480	238	712	212	424	354	326	352
1004	858	734	436	420	562	366	404	546
894	294	636	846	280	716	196	548	722
290	382	466	984	454	506	288	352	344
338	268	662	710	282	718	326	202	538
420	168	344	792	408	646	274	430	302
1176	552	552	926	198	272	436	540	356
362	218	620	676	290	178	392	346	454
898	520	472	450	316	534	450	230	258
322	376	496	542	480	450	380	368	526
850	516	716	816	210	368	488	338	708
352	492	376	532	218	444	650	314	612
700	716	406	462	588	552	358	246	866
540	1348	472	592	350	300	272	194	218
1122	392	546	376	532	608	350	520	300
634	544	604	288	194	602	292	176	706
802	528	484	302	206	410	292	246	680
552	612	402	650	538	266	408	374	378
528	348	674	762	760	248	328	538	318
736	328	448	628	506	444	380	448	606
494	554	508	278	640	418	362	566	496
818	418	934	202	178	744	380	676	568
818	410	850	376	476	382	550	932	350
1000	316	920	250	326	518	304	504	572
1438	476	1254	322	496	830	462	452	236
292	362	680	386	340	346	668	448	574
876	612	670	332	454	242	424	252	240
530	222	428	950	522	340	322	506	472
420	644	742	556	368	554	394	328	388
298	568	818	640	374	344	514	314	510
858	390	624	374	314	426	440	262	700
532	512	422	450	174	832	582	366	668
592	584	420	432	496	616	346	714	868
596	1004	578	562	230	486	448	362	328
644	360	712	746	318	652	280	340	436
712	366	972	1396	276	542	668	412	476
808	654	422	654	404	384	344	464	168
342	586	302	618	202	448	386	494	652
688	532	404	686	190	516	352	446	416
628	582	436	316	224	206	214	268	242
524	212	682	204	322	582	276	358	408
326	278	792	926	392	178	568	176	420
1330	678	542	848	256	372	318	374	458
176	532	418	432	192	732	418	434	680
312	470	804	542	248	566	264	264	334
506	488	724	838	518	220	490	398	262
560	516	196	590	170	204	590	390	304
732	734	620	484	306	370	488	356	188
794	308	494	624	416	652	188	176	336
1344	360	426	432	452	342	616	398	526
804	852	624	562	218	454	386	830	270
588	958	648	444	520	368	536	332	424
778	546	748	960	344	422	636	524	410
654	362	558	462	474	734	532	644	682
1150	516	700	910	354	1192	514	1092	314
960	488	626	634	228	262	470	304	392
810	378	536	858	200	560	584	348	482
324	192	464	664	548	456	484	178	402
1050	370	746	630	286	688	320	554	454
896	216	416	398	182	314	404	524	488
586	640	752	584	186	270	446	216	762
564	324	666	928	808	378	244	188	328
764	428	750	716	498	352	536	364	528
590	572	842	808	328	440	490	688	500
704	650	1334	608	394	694	348	352	222
514	450	676	404	228	522	476	280	456
410	290	824	1266	258	244	616	366	438
638	422	674	1488	402	690	450	542	612
518	712	826	1196	210	454	354	188	446
594	652	1074	234	412	658	286	418	202
894	366	438	566	312	802	360	456	370
488	276	428	974	662	462	324	328	366
782	354	924	254	326	262	438	292	382
696	452	504	1098	514	442	718	334	704
650	374	354	1196	1034	384	364	344	864
790	638	732	1042	184	444	358	370	326
742	422	376	700	386	502	418	288	562
740	218	428	1048	226	376	178	258	356
266	606	314	386	396	400	630	518	508
936	656	412	786	328	240	454	480	338
1040	350	304	586	382	548	310	262	188
690	746	908	652	438	412	588	236	556
644	346	626	518	480	364	252	272	586
494	398	514	268	522	326	368	374	400
656	444	650	904	210	652	574	412	374
720	860	638	436	438	684	340	354	646
776	1108	520	874	268	292	356	1284	356
528	564	516	430	162	510	630	334	568
370	298	916	422	262	262	402	238	374
750	392	794	1226	380	734	304	432	340
394	288	680	552	636	542	662	196	264
734	436	546	672	230	672	490	168	492
448	472	602	208	334	428	280	568	716
492	750	472	502	418	192	374	512	628
356	292	454	710	354	516	396	720	470
392	386	814	722	372	378	226	410	576
1072	402	990	486	174	358	280	476	510
436	296	1088	746	300	730	478	372	270
396	212	560	432	458	314	336	472	444
396	396	826	212	252	884	352	288	830
350	304	500	460	266	1228	368	326	224
710	632	1042	1034	304	580	312	376	522
812	944	784	646	366	354	368	544	378
588	244	666	816	262	644	628	480	642
572	248	382	1298	196	186	282	322	378
1036	346	648	790	180	438	538	378	324
1206	434	734	954	408	444	386	484	612
784	394	374	652	190	320	670	422	436
364	970	466	818	206	950	404	458	340
630	366	638	1088	330	540	538	262	262
658	570	458	616	482	538	496	376	374
412	1060	1314	646	372	434	348	264	700
888	538	672	666	496	294	330	242	224
824	518	512	396	262	550	402	290	622
840	516	296	502	530	222	490	456	412
208	548	532	960	438	484	420	660	354
688	448	604	464	628	522	370	272	286
758	234	502	422	312	1152	364	516	242
780	558	898	782	198	266	350	300	366
276	500	600	480	698	690	344	618	462
554	368	210	672	390	320	498	202	584
708	566	494	458	210	692	540	444	628
460	604	600	450	328	564	444	182	528
288	280	462	258	380	598	426	382	362
442	750	796	388	430	612	346	354	744
290	482	590	736	178	1128	690	554	652
448	812	506	626	348	312	418	366	356
498	556	626	814	258	270	392	572	310
984	574	436	628	316	350	638	626	272
486	242	798	464	426	478	160	348	484
426	296	906	550	228	458	440	370	490
652	692	640	226	188	406	628	312	502
536	990	376	320	352	326	448	256	616
902	344	408	552	308	224	704	608	386
456	400	278	684	334	420	244	474	570
780	568	512	522	236	276	460	280	418
1074	534	936	266	206	1096	284	432	958
642	660	478	672	264	434	518	320	558
398	334	630	258	376	716	342	244	796
1330	672	252	868	170	258	566	598	398
410	570	1050	662	406	320	396	1058	372
924	662	430	842	202	394	428	242	658
358	768	814	274	336	578	754	838	528
434	602	620	650	466	362	536	194	332
1098	176	950	1146	306	540	380	418	302
610	714	648	576	288	368	414	192	642
366	210	460	400	394	504	238	238	216
654	624	656	846	404	292	284	476	470
254	746	630	1438	390	222	270	304	532
620	388	518	848	668	662	506	1510	752
420	432	408	708	182	384	636	1006	552
732	852	892	454	196	700	276	378	418
462	554	734	346	370	708	630	348	416
628	556	514	1594	214	262	288	282	290
320	200	656	560	788	548	802	276	620
456	426	810	626	396	550	352	480	300
362	640	704	996	576	464	318	254	392
752	504	710	550	328	528	258	368	708
436	242	666	778	220	496	618	168	756
1318	514	518	406	302	496	376	434	778
482	822	564	396	472	324	446	412	490
456	542	888	946	424	1328	388	384	398
374	806	456	798	176	542	606	178	464
368	430	568	668	282	454	366	336	746
938	794	632	848	300	552	246	308	708
734	342	714	442	394	726	746	412	398
618	358	580	736	180	514	200	380	784
192	482	516	1010	244	454	532	306	676
854	352	674	992	404	454	592	302	540
774	520	450	780	202	494	364	404	596
746	876	736	666	186	394	302	218	366
164	292	340	438	188	518	364	400	648
664	984	440	840	830	258	392	216	360
1194	372	468	882	200	286	638	690	474
1024	514	636	444	450	460	606	352	318
702	588	814	556	256	334	412	432	840
416	482	734	866	366	366	574	220	322
826	230	222	628	248	402	316	184	306
316	340	670	282	692	422	404	614	260
840	346	738	350	280	302	354	300	720
684	352	892	750	396	450	360	324	638
914	302	816	704	544	672	326	162	212
258	240	374	648	296	480	242	316	386
676	654	808	318	384	748	636	376	340
462	594	974	470	206	238	534	432	278
474	658	496	296	298	376	608	434	424
584	262	716	512	980	384	394	272	362
652	294	378	1028	456	440	438	468	730
878	696	888	860	194	408	320	552	552
482	492	700	268	484	548	364	462	750
350	436	596	498	530	718	322	772	232
672	670	210	906	480	552	246	260	536
534	334	392	606	272	866	340	296	538
1100	966	1074	622	242	450	502	254	652
470	406	548	436	504	438	714	192	570
436	646	476	736	444	490	392	192	522
448	744	420	386	366	250	500	296	374
400	672	528	640	344	218	556	554	536
944	366	276	786	184	468	406	232	440
588	504	1004	460	382	738	370	428	482
440	204	736	832	266	486	260	236	476
556	392	986	440	284	358	524	308	710
766	288	504	316	308	454	468	404	428
780	294	532	246	216	230	518	288	656
376	440	430	650	754	634	382	580	306
712	838	632	674	222	482	432	498	636
302	422	874	608	296	512	372	352	432
492	462	432	498	788	630	726	240	468
856	442	792	694	308	492	158	308	266
1006	654	274	880	442	840	364	424	732
682	180	598	788	204	478	478	1000	516
234	404	726	624	232	406	596	382	598
184	510	578	1024	210	878	388	174	482
548	300	546	208	172	956	598	312	434
582	270	532	228	198	336	260	420	328
610	396	478	554	538	470	298	404	468
474	710	274	428	188	442	528	228	782
414	510	994	688	580	712	506	562	704
408	898	252	674	366	670	544	306	494
1148	404	280	622	544	278	404	424	658
642	742	678	534	330	460	248	316	510
434	406	656	714	226	498	340	296	322
458	916	530	414	592	826	940	308	534
758	718	564	860	832	400	564	304	414
602	254	416	728	176	436	328	396	530
1072	602	788	312	308	308	296	244	488
588	222	606	194	194	1032	418	490	264
804	646	462	358	844	728	546	462	302
304	200	618	310	288	700	348	198	538
640	522	486	640	220	444	260	328	262
674	306	560	254	474	358	444	204	552
618	862	592	716	714	1014	322	356	340
644	460	670	616	216	1236	570	298	332
442	444	342	608	628	524	556	592	186
328	660	398	702	180	602	166	310	644
502	236	388	418	640	624	630	370	666
494	350	520	596	444	522	192	224	474
660	514	722	614	508	656	380	392	258
858	324	1000	602	344	310	798	920	568
664	264	744	414	1074	352	482	402	400
1218	406	804	666	176	1018	680	232	616
248	346	338	528	386	586	490	406	364
746	478	244	848	590	526	350	268	750
314	758	644	186	560	430	746	288	748
620	392	416	248	214	736	276	448	682
1080	224	334	1276	350	592	442	190	432
236	192	794	176	216	662	276	430	488
462	696	436	276	472	318	754	260	324
498	346	1362	552	412	352	544	306	820
502	522	548	468	238	226	226	484	548
368	294	648	284	264	490	426	268	444
638	192	486	282	268	418	222	322	550
528	210	930	714	188	786	482	476	292
634	418	418	864	258	494	232	256	426
510	454	706	970	228	326	320	410	176
848	282	592	438	914	332	274	416	622
572	194	364	684	306	234	430	310	762
638	422	502	666	274	436	306	276	706
834	1032	598	702	660	430	958	222	294
538	444	1208	612	322	764	354	338	424
882	356	824	332	188	590	390	366	456
860	396	424	742	308	684	522	452	304
852	432	360	406	176	298	676	330	674
870	294	666	592	328	176	606	474	350
880	936	406	606	356	318	530	406	388
468	430	556	686	514	432	314	272	308
580	506	730	480	412	386	468	442	268
702	348	566	684	490	588	416	488	664
398	1216	554	276	218	530	542	676	668
794	1050	662	696	192	532	184	408	686
840	266	714	880	170	572	358	562	540
724	800	530	656	292	1094	420	252	458
810	342	748	278	364	628	480	284	258
806	972	626	546	610	348	472	290	220
872	400	434	388	568	300	360	280	578
426	304	400	596	632	414	590	376	290
574	258	364	562	294	644	460	370	380
666	172	748	406	214	666	362	242	326
776	428	294	408	300	390	350	544	248
584	772	444	684	424	304	398	376	694
280	450	578	180	458	488	346	464	276
744	180	632	392	902	218	296	324	164
172	432	588	360	568	356	290	352	494
606	280	490	748	274	294	530	316	268
348	360	344	292	640	506	298	600	350
298	304	366	590	334	534	622	484	566
524	346	568	772	262	348	580	478	558
534	476	518	520	720	586	482	174	796
632	268	188	656	374	532	288	192	426
358	528	648	448	392	346	672	336	572
1034	444	544	738	280	658	712	270	510
674	360	420	512	200	698	376	490	788
692	442	570	274	198	172	666	238	520
724	422	686	512	188	306	196	212	236
386	608	834	594	402	178	556	402	432
520	406	500	330	472	944	672	162	560
640	698	668	274	466	386	386	286	500
224	408	390	570	282	578	646	374	610
384	604	838	720	176	288	410	378	284
472	466	414	656	284	400	400	330	256
866	698	598	924	460	788	280	478	454
744	938	258	442	494	412	238	244	904
472	344	682	644	500	496	404	238	268
932	542	666	536	438	386	660	500	668
918	1104	722	588	180	704	204	312	794
462	626	1056	560	758	532	264	288	458
474	598	300	718	580	612	232	294	404
392	554	642	548	246	676	332	264	236
554	298	884	338	444	436	316	288	228
710	492	616	526	336	602	558	194	850
484	324	258	184	336	638	254	448	542
768	330	560	388	246	488	424	502	410
192	978	684	396	260	904	296	358	532
990	456	464	528	310	736	392	358	584
376	560	498	764	238	566	360	438	414
320	514	306	638	322	954	498	414	164
568	182	716	636	196	508	640	466	366
702	674	742	478	330	608	388	306	362
812	506	1676	168	464	730	606	348	330
542	342	840	528	182	624	388	302	274
238	190	460	662	246	480	370	334	452
716	982	742	766	434	174	234	228	824
920	324	426	470	218	528	310	294	442
626	262	796	176	224	564	262	406	288
442	558	616	306	194	532	504	370	504
492	280	720	552	494	320	804	508	544
270	416	672	794	540	482	668	458	626
728	448	528	204	760	442	488	306	494
512	696	816	418	312	1020	412	262	470
720	346	678	336	462	516	498	528	594
578	302	916	660	220	624	336	174	276
336	704	348	466	354	400	590	272	332
714	460	618	400	434	470	592	356	462
486	808	512	422	200	696	520	506	654
286	546	278	554	230	424	326	586	342
770	408	750	1226	262	354	454	198	572
840	426	370	680	522	322	334	412	616
702	424	622	302	244	378	684	328	482
400	910	352	424	384	198	438	252	728
718	468	876	454	326	530	178	468	456
410	402	372	856	312	386	446	520	444
612	422	344	596	214	364	668	516	554
922	520	686	894	518	558	478	172	414
584	834	596	760	648	642	542	216	706
864	716	860	556	186	450	274	392	688
620	622	630	198	188	456	286	328	678
514	594	640	462	416	474	796	414	316
648	1230	322	534	564	640	610	246	318
370	418	724	290	554	294	374	220	234
508	352	478	746	262	324	446	218	494
604	604	630	520	310	382	444	294	356
376	852	430	648	184	480	336	366	796
1100	918	806	300	366	326	212	584	450
490	430	414	548	178	224	398	204	310
844	182	922	330	574	450	316	528	494
544	210	588	606	418	504	726	166	552
326	394	714	358	222	244	548	312	576
484	822	418	276	538	596	516	230	226
638	572	336	674	600	370	214	176	558
646	422	464	622	220	412	462	610	544
358	566	798	388	444	378	368	238	402
954	680	854	352	444	560	586	352	308
476	592	706	392	172	370	440	410	426
416	474	808	464	172	680	370	466	352
786	280	518	536	374	672	592	434	776
798	408	716	424	212	338	734	198	436
490	650	752	534	316	334	418	452	292
494	366	982	550	446	806	530	370	450
520	198	292	964	258	384	522	538	476
776	508	622	708	356	362	470	556	378
528	244	678	874	702	760	234	232	510
568	454	514	544	572	308	166	196	368
1254	194	858	358	182	414	408	532	606
290	502	628	388	252	420	328	316	394
624	444	286	644	552	842	472	646	176
656	390	554	536	438	720	420	648	542
844	748	448	648	654	304	306	208	520
1112	292	842	714	360	252	398	482	654
532	570	606	470	326	578	824	208	460
720	580	744	542	506	578	360	256	246
860	344	842	252	690	344	368	404	312
500	352	478	188	260	648	572	222	364
240	592	386	302	200	706	416	304	586
406	424	534	434	270	566	386	466	646
872	548	872	508	328	196	408	1090	418
512	244	470	526	420	622	348	522	200
874	1058	662	394	620	630	232	334	602
560	430	910	652	288	1208	336	1386	526
308	898	816	348	534	680	316	166	266
456	348	698	452	302	524	352	250	164
412	424	702	590	208	664	516	224	274
694	644	652	552	370	558	574	386	244
714	624	750	768	620	906	480	300	326
754	216	1094	504	268	944	236	492	316
624	352	468	592	270	258	566	244	320
458	478	402	296	860	434	474	342	648
166	198	502	396	212	660	664	426	668
748	308	594	348	352	538	554	320	242
334	864	512	582	210	620	546	252	558
264	778	1188	388	410	724	352	272	242
594	754	246	598	514	496	670	432	568
916	200	422	552	756	410	1136	252	726
976	356	446	470	174	474	386	220	342
656	286	620	192	436	824	484	740	512
768	360	538	744	296	884	274	312	256
300	384	596	584	576	638	588	476	500
656	366	274	294	226	564	376	376	482
824	866	772	820	246	406	306	414	260
456	408	696	1236	640	240	248	362	748
828	330	602	632	230	410	544	236	430
754	202	444	634	502	746	212	348	540
832	190	738	858	226	204	438	464	272
438	444	560	414	174	398	334	374	456
348	422	874	460	238	836	250	406	424
622	448	420	568	524	802	302	296	496
714	302	638	340	236	724	328	178	294
256	240	386	530	220	356	500	326	610
460	1004	1062	262	414	808	490	258	462
690	274	300	356	208	774	584	478	470
864	474	356	386	374	660	524	318	698
1114	188	800	542	272	236	342	430	584
536	446	516	404	440	472	408	642	386
702	380	900	908	266	508	536	258	314
518	250	294	592	204	700	206	322	590
222	904	952	448	518	484	352	1076	578
390	872	426	732	194	426	474	416	678
392	628	528	832	274	762	638	498	584
592	198	782	572	516	416	332	320	406
304	614	288	698	406	384	628	374	644
192	456	510	630	226	548	528	546	386
668	768	518	550	486	646	508	364	564
622	692	692	258	218	490	488	492	470
464	360	980	638	624	282	550	216	690
472	474	726	372	444	718	346	576	288
328	398	326	406	1624	586	250	222	178
388	466	842	678	256	714	484	248	348
1002	246	466	960	276	400	510	408	344
466	568	834	556	428	548	868	338	514
472	636	528	734	702	598	338	326	614
1108	464	812	468	394	524	430	464	582
660	644	838	442	176	910	480	364	322
386	590	460	614	332	386	306	448	276
296	234	958	252	182	680	1076	202	386
274	346	488	494	278	878	190	186	660
1322	774	618	416	356	428	372	420	544
542	904	1432	378	1158	668	148	464	474
718	356	558	300	428	478	524	194	480
746	786	226	790	668	782	518	226	312
488	320	586	296	190	382	498	342	420
632	476	674	594	402	322	426	354	516
740	514	678	672	456	268	332	204	592
484	590	652	492	432	814	430	382	686
630	596	696	804	486	518	554	362	434
772	536	642	658	404	556	248	370	464
1014	308	474	774	1142	584	614	336	300
748	262	838	584	462	610	390	320	306
1138	676	1092	362	600	472	574	268	248
562	606	278	748	522	642	406	610	444
600	1006	696	410	290	560	278	282	644
718	788	778	624	260	460	466	408	270
844	360	582	874	204	332	386	428	296
392	910	462	398	336	380	762	370	232
424	300	446	420	304	592	496	336	558
890	532	726	408	274	732	418	394	556
680	688	718	780	218	536	436	356	512
248	356	724	330	208	582	446	470	658
1030	292	294	716	346	766	552	584	480
566	536	690	256	202	422	246	412	480
560	324	480	238	260	656	494	822	396
808	464	754	550	230	654	428	710	746
1034	252	480	546	434	308	446	304	536
546	366	568	410	232	568	556	276	222
378	1080	806	678	338	752	730	362	200
870	234	574	794	272	456	404	380	428
438	382	592	586	434	818	458	312	540
590	334	870	394	364	292	360	1384	340
962	662	796	406	406	548	378	516	758
560	176	744	450	438	356	528	326	414
508	172	910	278	262	490	296	478	460
330	178	796	172	512	642	428	384	556
396	344	332	536	208	616	350	550	272
742	264	348	430	256	508	364	478	612
684	174	376	512	250	402	452	564	576
644	450	804	312	558	540	424	1006	708
922	194	640	444	470	514	804	284	376
604	570	980	312	194	368	582	296	410
1232	330	906	488	396	702	714	540	254
440	694	1148	282	198	306	372	224	728
314	812	774	584	202	470	522	236	504
312	390	350	436	516	780	276	192	320
824	392	600	492	384	302	456	594	526
462	626	724	524	1142	378	448	286	472
430	548	382	620	674	750	278	418	314
596	620	442	548	514	656	352	190	538
854	370	394	674	344	634	278	372	194
1032	654	606	286	450	358	252	444	546
346	418	558	648	214	590	628	350	744
246	682	312	810	514	554	830	426	674
394	712	338	190	622	388	352	356	668
800	234	276	358	384	714	174	342	384
544	538	752	572	254	362	168	314	324
934	478	678	502	542	494	366	480	272
450	334	338	348	284	404	362	372	466
406	430	952	396	214	396	310	344	418
736	276	908	924	230	670	168	346	180
314	434	706	596	400	540	440	210	206
588	508	526	842	452	450	564	562	196
526	336	236	266	210	566	388	208	660
222	724	350	286	512	796	398	260	518
766	222	474	500	916	512	504	476	380
872	556	824	1044	180	600	508	166	578
1426	350	684	828	278	732	334	670	880
534	206	300	630	240	254	540	340	222
376	622	686	812	178	412	338	398	474
574	252	800	374	188	362	366	526	462
902	410	418	376	198	494	314	242	354
562	582	880	394	208	630	314	258	258
994	714	388	220	470	418	338	786	254
752	454	258	504	482	490	390	384	428
632	824	408	496	262	826	328	584	266
170	354	354	664	184	1096	436	186	298
1216	796	428	708	588	588	282	356	572
484	444	412	510	566	596	212	416	202
404	476	422	450	278	368	438	256	476
510	418	536	390	342	616	210	372	290
304	902	794	298	468	162	462	328	266
840	268	1094	408	240	608	214	408	400
688	634	346	642	816	354	572	494	688
232	420	778	362	258	630	292	262	706
992	622	524	628	600	316	402	360	612
786	640	558	822	250	1004	674	504	474
240	370	362	364	370	528	244	294	442
1556	612	610	392	306	658	530	262	502
464	192	394	452	444	438	402	220	532
528	336	654	286	424	522	1262	230	462
814	186	466	488	310	632	228	526	444
588	500	1070	302	434	230	318	358	338
1132	444	374	488	302	320	700	766	346
442	466	798	546	348	576	720	344	592
576	932	790	426	298	366	614	396	502
434	800	500	624	200	324	452	244	278
314	376	1110	520	482	616	434	248	702
500	864	696	998	170	490	258	278	474
714	370	218	646	238	604	450	334	620
996	584	574	280	268	688	668	574	514
844	446	504	546	624	824	208	494	530
520	534	374	476	386	276	552	470	178
924	234	334	490	524	608	406	432	506
810	346	1152	334	324	338	228	308	360
630	808	196	644	170	566	254	346	562
420	440	504	504	402	938	428	650	650
976	780	384	330	364	300	254	412	318
722	432	712	466	406	480	250	328	584
948	400	554	624	412	338	414	328	538
648	776	602	776	366	526	676	448	606
684	376	568	516	234	864	330	312	600
776	470	290	686	292	360	346	1424	530
254	486	770	438	294	590	272	338	178
996	870	654	318	322	506	430	578	706
772	320	720	796	400	326	480	450	580
584	682	674	524	406	602	656	1142	306
698	652	758	504	458	760	206	646	284
388	222	634	704	350	536	326	188	512
728	282	524	1054	462	406	722	370	578
578	350	624	642	184	452	196	336	566
794	794	550	754	312	784	612	292	432
528	680	398	868	314	454	232	298	494
360	774	360	802	184	398	538	1034	226
838	634	698	452	258	810	492	400	252
1152	444	276	384	180	266	570	920	624
932	268	942	250	672	564	514	476	422
716	200	992	400	186	520	304	578	544
678	394	758	946	320	604	244	220	440
860	384	776	814	422	258	366	262	408
486	810	946	720	380	558	270	440	380
522	774	408	696	310	792	392	546	462
658	592	348	364	362	966	528	496	218
732	416	852	614	184	482	192	576	440
430	530	1138	588	268	392	682	408	450
244	548	564	180	482	666	472	236	360
616	400	500	182	252	682	742	420	634
776	522	792	172	324	622	428	1000	552
518	360	652	438	560	320	582	356	258
526	206	434	380	212	350	412	458	650
494	992	596	240	256	352	364	426	480
956	420	654	558	488	250	566	460	264
636	536	256	708	280	418	340	236	630
388	338	638	448	452	526	338	264	640
690	606	364	866	510	470	602	342	388
484	224	714	662	408	416	300	310	612
986	520	682	266	412	544	642	582	376
956	774	448	432	934	264	662	374	508
834	184	494	310	386	728	670	310	326
880	500	744	748	236	406	622	316	248
384	328	612	894	364	558	520	474	680
796	370	284	508	460	462	220	226	442
602	894	504	962	482	330	170	276	750
362	592	616	440	188	382	550	376	402
652	340	590	520	214	394	344	422	242
1310	722	440	766	352	330	684	978	718
768	656	868	620	208	784	394	392	782
652	326	570	600	178	426	288	334	714
440	310	820	268	284	512	202	274	296
822	456	396	306	414	582	534	172	492
190	324	802	584	390	540	532	322	440
570	520	532	340	566	484	550	326	234
804	762	926	322	234	650	586	214	310
982	558	786	540	282	350	234	204	804
728	754	374	550	296	578	332	446	288
750	508	502	538	318	334	328	352	860
868	240	496	656	248	572	200	198	514
402	294	544	780	514	258	182	272	528
364	270	1036	744	218	1076	428	306	504
294	312	630	960	284	270	428	442	642
948	286	494	352	174	220	308	202	408
716	348	664	722	332	318	182	190	504
840	274	554	514	182	410	288	228	402
408	1060	480	284	302	456	234	302	478
324	538	218	676	520	410	298	286	218
1032	534	464	272	640	548	378	540	538
398	354	718	628	286	314	372	326	286
178	642	780	322	268	612	332	446	350
442	472	714	668	380	566	264	358	522
968	166	368	524	516	436	372	322	586
760	434	752	458	450	722	386	370	350
620	188	426	196	180	436	738	274	568
404	396	650	538	346	308	556	238	736
218	310	312	290	560	570	486	324	828
446	380	560	454	208	422	262	314	164
1172	234	612	508	490	756	254	406	302
478	416	326	262	610	566	418	426	660
510	678	508	504	478	460	724	172	304
260	398	620	320	318	648	436	266	318
902	412	274	698	466	840	526	392	306
876	992	858	374	196	804	626	260	276
722	424	480	366	448	726	382	378	808
388	286	412	862	558	320	594	198	484
604	364	1008	238	174	452	312	302	618
534	934	646	650	612	880	286	370	412
254	722	886	572	292	600	424	380	652
498	610	312	762	480	810	530	620	240
356	1098	618	196	442	692	608	336	434
816	456	450	738	1214	338	272	408	486
808	432	750	744	186	428	504	292	432
416	524	408	724	390	738	464	394	566
708	234	358	470	226	228	466	276	840
398	470	1336	562	210	946	314	352	294
962	520	694	522	184	332	510	260	468
1470	552	784	554	526	178	332	274	720
718	478	464	184	370	520	442	258	402
710	234	990	952	232	854	642	300	724
582	684	508	820	488	812	442	196	240
468	344	690	530	352	614	558	298	678
778	208	680	354	428	216	224	292	268
384	212	734	304	762	440	436	380	288
1126	694	470	598	218	206	382	248	624
206	686	622	368	494	278	806	274	278
424	674	698	740	314	558	460	396	384
900	344	766	816	566	950	668	204	370
1216	448	458	208	286	296	332	392	482
510	540	892	530	334	658	368	398	270
634	342	314	278	300	652	466	540	594
696	196	614	452	182	562	230	368	264
686	456	644	276	734	462	276	214	196
614	278	322	626	372	348	426	204	444
340	478	360	352	184	662	430	458	496
196	408	496	410	272	1352	546	356	196
432	768	694	430	210	634	390	504	532
596	336	198	398	286	738	272	298	642
298	208	816	494	648	346	422	180	242
550	686	770	684	400	768	954	528	368
684	454	512	320	198	882	178	212	480
726	470	206	240	612	226	420	380	296
472	532	412	666	302	646	318	230	396
852	698	700	530	174	1072	584	1412	668
850	292	696	716	394	534	288	206	676
766	416	478	558	216	588	380	250	382
254	300	498	220	188	542	392	318	784
390	620	432	800	530	568	210	184	688
394	472	1032	498	394	380	502	458	390
768	668	650	624	398	588	282	520	298
1394	678	610	660	314	260	302	766	336
462	436	842	558	176	634	382	302	488
742	966	584	480	174	692	342	504	232
922	682	370	176	328	994	190	290	382
350	358	814	704	314	820	362	748	874
620	450	396	670	410	456	296	316	458
532	694	380	884	380	562	496	264	444
396	206	554	584	186	378	578	566	510
978	354	690	224	308	630	390	268	342
438	684	1146	254	176	576	292	186	550
162	338	366	702	230	388	292	358	622
652	290	802	468	270	868	784	218	332
238	520	628	612	222	594	332	434	548
726	406	636	438	330	462	532	570	414
322	406	376	640	316	432	376	360	588
698	602	630	214	226	1166	206	420	818
320	236	316	920	178	390	442	492	412
918	366	578	662	394	356	304	594	568
768	586	756	698	754	220	712	184	240
430	244	378	690	236	482	364	454	488
592	314	646	400	214	424	602	508	404
492	516	172	410	304	862	300	262	404
664	548	1114	534	172	350	258	446	254
1050	354	420	330	182	604	334	280	450
344	358	564	390	214	430	238	398	300
798	414	718	418	450	542	388	400	532
758	266	572	806	416	812	292	200	320
1006	790	672	406	310	440	206	180	224
602	478	594	404	558	652	812	246	422
700	728	510	726	210	432	398	374	498
278	806	940	916	346	692	256	344	388
820	534	344	500	684	454	286	224	236
162	960	392	780	546	634	604	456	364
836	290	284	858	436	750	380	436	456
422	610	632	740	200	758	708	262	404
816	304	408	808	214	514	604	484	740
902	468	592	942	176	606	450	420	412
470	406	340	478	434	726	554	366	508
462	576	538	526	408	652	404	390	590
532	358	608	678	338	598	214	702	520
286	470	526	296	206	680	532	354	426
660	318	532	434	246	352	518	154	782
452	356	466	460	410	596	562	358	244
274	410	564	316	202	504	464	286	388
224	528	496	500	200	208	220	312	290
954	306	832	656	314	380	398	224	274
276	426	680	782	532	304	488	376	466
430	622	452	554	528	596	614	446	412
1080	488	762	380	182	1140	466	234	462
424	202	386	530	292	936	664	410	556
476	372	518	402	746	924	250	228	234
316	408	618	496	318	468	440	768	812
280	310	574	592	332	866	344	226	180
736	268	696	270	468	832	432	456	266
584	446	496	566	196	700	314	300	458
402	488	774	610	370	370	562	478	340
606	330	388	246	178	416	258	332	586
634	630	634	668	430	356	908	158	624
210	552	208	750	500	456	410	246	542
830	364	440	384	482	1154	358	498	486
438	284	622	674	434	406	196	484	634
524	918	800	582	226	784	256	692	408
890	320	372	614	1050	728	254	482	504
868	552	422	598	426	518	530	278	554
830	388	714	434	526	378	462	270	444
904	342	730	352	742	574	390	532	418
752	592	292	434	170	594	754	356	514
720	388	780	940	690	302	276	366	264
346	364	678	780	234	334	266	174	820
576	448	642	1024	256	354	464	376	446
1114	610	530	766	502	634	452	264	350
680	580	1012	488	258	546	310	612	510
1064	1076	730	532	218	748	308	426	624
1058	804	518	512	218	926	428	1128	288
896	290	406	498	504	558	200	296	656
974	724	470	430	492	788	636	454	542
328	342	562	554	212	522	212	302	328
922	472	696	638	340	818	356	428	616
730	822	452	402	172	634	492	632	508
242	568	642	558	288	566	562	420	250
814	518	376	412	348	692	312	362	214
432	500	1072	292	556	538	194	240	342
770	516	994	694	420	266	650	212	458
706	554	312	556	324	580	242	650	540
516	534	604	234	636	712	392	394	208
366	816	680	386	188	332	452	326	850
458	234	388	340	180	874	236	232	468
1000	362	628	218	458	644	276	286	276
526	332	642	602	326	392	374	456	342
174	170	1114	932	260	720	694	458	816
426	324	574	722	594	514	364	500	282
414	534	868	164	194	350	356	408	528
504	350	870	428	220	400	508	286	428
528	384	838	926	188	430	448	392	468
806	756	934	754	260	546	230	276	278
1270	334	470	598	360	842	414	432	584
726	506	614	592	466	558	396	540	396
754	334	664	196	196	302	274	322	498
814	516	640	980	346	524	412	548	506
836	448	380	870	174	584	370	428	352
808	356	446	870	434	666	356	458	582
208	316	340	708	318	664	684	186	346
764	292	854	572	240	308	398	204	304
806	460	1116	604	340	1234	324	502	396
414	870	314	662	520	270	508	566	480
840	266	818	704	242	986	436	920	686
500	448	470	838	428	630	530	312	396
468	758	520	170	534	484	692	214	692
370	726	834	1024	430	722	330	198	228
446	542	390	618	442	540	496	676	358
680	686	860	564	572	584	200	242	736
480	510	372	998	384	748	716	164	474
766	338	620	536	1520	686	738	380	468
762	632	644	176	216	674	420	242	238
344	248	494	1246	458	498	488	466	388
594	896	676	468	236	738	566	416	236
1232	604	818	538	172	1062	324	310	242
990	396	536	762	224	420	248	166	274
824	216	192	310	620	790	430	382	548
668	458	1024	470	270	638	516	486	400
876	398	480	796	262	384	546	506	524
524	422	582	888	626	548	374	228	348
288	686	636	270	666	582	674	204	316
750	508	558	720	400	614	684	318	440
532	484	544	830	378	1460	324	338	512
244	886	508	1074	174	486	192	340	506
674	296	544	470	194	706	368	390	360
278	758	304	492	256	314	366	216	422
816	658	408	820	492	408	518	422	556
760	502	730	410	204	560	186	368	434
782	384	1122	486	434	610	226	414	350
270	278	964	716	644	388	232	246	676
512	242	332	704	186	542	384	582	840
472	348	738	336	354	630	248	266	230
544	622	716	676	288	370	374	374	414
304	308	842	666	278	738	386	274	246
540	408	562	662	750	326	316	172	596
580	692	378	788	270	482	226	324	676
562	726	662	1040	252	682	414	378	886
738	746	584	460	752	620	236	546	268
444	548	258	602	214	462	342	434	762
420	332	298	1164	502	306	242	404	776
218	624	332	536	656	594	446	204	352
856	768	632	232	304	598	296	382	680
458	476	674	366	264	774	244	652	650
350	528	680	882	256	632	448	272	338
558	1230	730	668	170	632	430	250	478
876	530	436	350	624	346	360	488	298
788	828	346	918	180	614	356	372	768
582	492	458	296	828	418	402	728	250
896	404	1024	188	344	566	226	532	510
314	432	856	320	286	690	472	362	370
898	272	566	472	298	368	542	262	494
772	904	900	530	310	388	438	292	424
638	312	602	868	214	946	766	412	588
706	554	416	1082	200	316	332	210	480
186	708	352	938	328	854	320	474	160
498	596	610	560	174	396	284	416	582
548	566	464	732	1004	678	356	370	562
612	632	508	418	186	660	486	412	382
744	546	846	590	546	438	274	352	684
818	258	248	590	384	580	412	260	188
730	518	732	494	662	1208	284	382	636
432	632	770	674	310	712	440	1132	742
804	378	936	188	776	552	638	300	266
1332	336	500	1006	316	622	274	364	592
510	950	286	402	306	196	286	276	466
876	262	358	546	684	654	614	168	332
682	490	532	514	244	876	344	542	548
538	456	568	978	162	500	642	742	472
528	502	604	626	174	658	572	320	586
712	610	190	884	190	316	278	254	506
1070	504	708	400	716	222	568	356	230
546	586	632	260	548	442	378	358	384
650	696	738	224	458	274	488	238	428
778	738	338	274	280	448	570	404	518
562	454	546	780	294	526	358	728	586
212	416	616	778	226	402	606	276	250
194	312	430	502	558	554	492	474	520
586	462	590	832	410	604	646	442	320
984	426	518	288	280	628	372	324	768
916	776	546	872	368	646	530	202	202
332	356	578	366	494	586	384	438	686
442	846	484	630	544	422	372	232	894
662	518	588	514	288	652	358	286	520
606	364	606	558	384	194	320	428	828
914	480	370	216	222	652	398	196	488
180	1040	340	702	372	506	630	208	258
926	550	626	514	456	722	382	414	236
526	470	456	638	362	804	586	260	442
430	462	684	478	254	282	368	304	558
540	444	1080	820	466	590	234	612	704
336	814	314	550	394	538	586	600	542
612	354	784	890	504	410	362	152	556
452	866	686	578	344	356	228	338	326
340	700	628	844	396	430	362	280	374
488	592	430	930	196	514	244	218	334
760	886	326	514	448	600	364	394	886
726	498	812	392	572	588	616	384	702
702	324	660	774	200	646	162	182	222
662	710	514	306	172	550	426	360	700
482	498	1064	642	168	734	372	484	408
726	174	746	642	406	206	528	248	478
762	698	340	290	372	1184	684	364	712
986	354	922	626	244	724	394	442	534
824	642	440	1064	314	350	404	290	256
888	434	304	242	512	232	334	280	706
720	414	666	522	284	288	770	164	1148
858	352	402	398	436	592	454	398	376
714	214	734	174	200	664	482	270	372
618	632	362	592	246	676	324	396	412
678	242	616	1272	212	706	286	290	292
754	182	654	816	218	334	518	452	448
576	870	306	838	516	698	310	692	614
238	662	460	532	534	860	500	348	376
952	286	248	380	390	204	440	196	534
308	228	734	192	394	752	540	698	524
672	382	862	180	384	732	542	482	222
404	264	800	534	306	464	242	232	618
374	646	502	630	200	1120	256	380	518
1042	296	654	646	518	384	462	256	570
176	784	506	290	778	610	542	310	306
816	654	526	174	410	320	254	380	498
514	378	448	584	284	306	264	308	434
496	212	482	1150	202	492	286	402	760
500	502	402	302	330	686	240	308	450
570	716	308	500	244	774	482	450	492
454	264	554	590	184	1052	528	288	568
328	728	494	600	194	590	332	256	316
356	762	318	564	532	604	428	392	258
340	238	630	276	1076	270	818	294	260
562	544	296	758	426	428	412	294	216
846	324	726	466	220	318	286	308	666
840	444	720	608	360	678	326	370	252
898	558	1194	264	366	534	500	176	536
576	426	604	580	184	168	586	492	330
822	502	560	1220	242	518	324	268	424
666	274	668	568	234	510	262	364	400
644	320	932	506	274	430	336	372	544
618	1058	542	352	170	418	618	430	480
710	540	748	310	298	358	332	426	196
756	256	666	820	500	612	380	486	412
382	888	438	248	488	848	394	296	776
668	662	462	450	482	390	696	242	516
824	424	618	1292	252	494	300	392	626
740	584	584	512	252	662	578	436	830
506	466	514	208	624	524	542	364	670
388	324	390	478	412	518	602	164	356
504	476	926	402	318	564	392	290	350
728	256	876	242	706	778	294	564	528
672	254	526	714	428	494	400	342	660
770	346	638	564	626	724	374	568	460
350	188	552	468	342	1032	334	388	680
464	428	348	706	402	290	230	458	748
756	596	306	222	170	784	422	266	296
768	836	746	640	224	498	502	220	318
340	622	242	406	488	354	658	508	338
506	642	304	544	1032	776	304	204	640
738	702	744	814	196	464	292	444	620
672	460	770	466	518	508	798	202	242
1010	488	292	460	244	424	662	238	678
482	208	956	950	406	740	344	220	506
760	316	720	656	372	660	254	246	344
534	614	284	462	238	762	284	902	232
924	536	608	476	360	564	454	520	350
686	260	610	344	436	606	226	534	348
786	200	482	504	188	730	282	202	550
918	302	532	510	314	624	390	348	420
534	366	300	432	442	480	616	248	634
296	724	784	712	232	584	262	520	522
968	398	974	486	276	352	490	180	368
722	322	894	962	590	838	526	206	434
280	470	898	406	542	572	298	220	400
630	222	252	254	208	420	488	356	674
398	686	322	508	656	452	326	214	372
674	590	504	748	412	852	380	238	218
480	386	784	300	412	582	432	350	228
396	462	882	798	214	774	358	370	480
498	262	496	632	558	770	292	412	300
1078	474	882	298	272	684	294	502	256
780	684	414	272	354	176	496	350	314
418	418	588	318	408	534	582	536	800
524	390	500	622	618	536	586	782	600
672	326	758	388	212	678	232	338	428
750	234	488	400	328	312	412	310	284
886	692	886	600	346	878	552	492	480
870	408	816	262	362	640	462	262	316
570	718	404	520	206	476	444	248	594
614	428	652	1050	564	908	458	350	292
270	798	316	378	342	598	364	466	252
394	778	556	312	468	636	250	374	334
772	200	1070	178	666	626	354	250	506
248	388	430	920	238	240	404	372	280
968	482	314	232	500	1036	408	730	258
434	274	460	278	370	534	388	460	516
420	240	546	448	416	830	362	460	620
418	352	768	604	644	366	264	300	298
684	362	676	484	284	282	286	212	310
1202	358	258	502	420	198	160	494	304
528	416	586	324	184	488	550	458	320
882	534	1114	394	414	706	394	494	506
920	400	504	178	244	690	324	548	288
566	670	906	504	396	294	556	212	278
396	250	462	390	180	556	724	220	314
636	490	370	364	282	364	422	262	358
474	994	732	178	180	304	338	262	542
638	380	906	754	284	820	662	218	654
468	516	748	628	220	630	386	446	368
492	390	698	314	558	728	428	210	258
770	624	886	522	418	450	504	192	800
592	366	826	300	164	532	656	418	450
788	298	776	460	1292	362	390	224	596
452	348	670	646	256	444	350	236	476
866	380	458	626	516	184	482	534	338
758	256	794	472	478	838	244	482	584
756	460	750	414	374	694	232	474	320
650	558	538	570	326	524	564	342	606
682	324	742	688	268	824	290	290	750
828	440	442	530	518	758	324	454	1594
754	454	504	396	422	172	300	720	410
500	416	512	822	640	550	518	374	706
664	266	726	290	370	474	438	816	440
382	188	748	322	446	186	328	374	346
632	590	788	430	358	466	182	544	572
620	402	434	296	616	334	328	408	610
572	204	676	620	346	824	558	302	466
630	420	874	526	508	548	734	270	438
754	286	490	826	352	362	280	296	402
900	556	466	454	340	298	858	226	572
632	898	902	496	210	430	472	500	586
416	834	1006	342	262	442	360	398	398
758	350	486	386	498	590	364	386	264
806	444	374	908	308	574	604	258	564
848	496	1336	772	496	454	220	248	342
334	240	676	716	204	530	336	284	552
822	496	736	576	462	772	404	226	518
296	538	490	456	774	734	562	610	404
664	642	624	430	286	334	494	690	314
718	208	728	604	524	344	446	242	428
554	554	586	624	500	408	354	388	494
646	324	1118	366	1292	556	238	484	622
838	518	538	768	442	370	240	232	246
562	292	538	686	300	752	378	158	388
534	660	624	368	242	384	514	318	346
492	572	764	382	654	596	302	276	418
508	412	306	762	398	502	224	684	540
342	684	686	402	216	472	590	384	326
528	510	1024	454	228	386	468	294	418
1078	196	536	706	312	502	280	488	736
466	524	454	330	516	296	260	348	378
308	192	324	366	358	548	218	248	380
842	680	454	554	302	438	438	234	568
462	1100	688	620	350	912	292	476	362
956	328	936	678	212	604	408	446	334
950	412	552	832	258	962	410	302	290
502	704	1060	494	180	802	420	294	594
496	516	574	450	224	566	430	198	378
780	338	362	348	210	322	326	414	544
914	466	276	832	468	740	596	388	504
372	476	710	604	248	292	436	460	312
224	452	556	538	266	232	272	218	524
868	228	1062	332	710	662	274	244	304
466	412	694	468	376	640	276	304	248
458	610	812	654	516	674	584	204	446
314	690	498	410	350	600	334	520	662
606	384	292	494	334	444	538	268	556
776	322	440	514	490	1078	412	608	396
296	500	334	538	550	690	760	1448	376
736	434	508	666	210	710	364	272	236
304	400	790	896	284	366	256	360	566
774	168	778	312	382	862	530	398	310
804	466	616	776	188	890	340	360	460
304	272	592	338	280	736	480	292	664
542	384	750	282	482	280	434	328	644
854	472	702	194	386	750	726	776	752
256	944	496	744	548	1070	292	298	418
578	238	624	440	188	356	462	208	204
990	316	516	418	294	404	402	290	474
788	436	808	434	582	442	220	256	704
836	346	474	518	200	324	462	248	408
408	512	1188	554	332	450	246	180	440
678	324	192	360	408	858	458	252	654
188	292	406	734	224	680	436	240	264
384	586	742	884	536	384	878	456	360
816	682	598	542	448	556	168	694	844
696	320	556	234	366	630	364	310	268
296	390	540	612	550	496	424	448	616
610	880	858	320	412	552	294	478	516
588	530	718	382	248	486	438	346	458
686	1224	380	984	236	548	350	488	628
746	312	554	340	300	626	516	298	678
474	374	414	460	202	558	356	444	456
410	666	830	404	170	736	290	314	354
746	474	670	516	1218	754	448	586	430
826	514	900	580	196	486	354	306	630
900	674	560	658	252	704	392	186	514
578	494	310	392	734	452	466	210	466
176	620	732	876	310	708	564	596	576
904	204	324	654	396	458	228	192	560
1216	314	798	474	496	800	508	372	624
458	414	858	516	408	714	366	444	168
1164	534	838	864	282	906	408	480	540
1138	696	660	410	428	386	262	592	584
978	346	580	278	1288	760	524	384	738
918	560	534	952	408	896	460	362	182
432	490	532	582	480	636	326	494	472
582	334	562	358	198	456	312	546	278
210	498	1168	916	254	768	394	504	734
972	308	866	640	284	344	410	930	166
794	298	692	1056	474	524	424	348	348
994	234	362	822	422	596	450	432	168
380	408	374	760	210	692	258	164	508
332	522	668	460	438	304	378	1264	482
668	436	422	294	656	716	454	434	694
668	782	818	378	276	406	154	358	662
958	244	620	852	316	308	562	374	290
980	654	400	230	320	756	344	520	426
382	734	592	348	414	290	526	380	224
848	668	502	290	234	838	310	300	256
854	346	1242	1150	424	598	600	184	360
240	394	624	372	260	682	704	180	576
712	652	986	188	186	354	758	252	626
494	162	288	490	508	516	334	350	508
318	416	630	652	342	584	256	998	260
786	560	642	580	686	642	696	382	274
674	252	1036	676	604	382	516	488	662
290	376	738	566	292	542	658	320	392
990	604	390	486	202	604	466	446	668
678	712	538	438	558	998	554	412	538
546	518	514	368	354	616	266	392	366
668	534	600	450	210	496	360	1076	284
488	402	448	392	194	220	490	270	622
826	520	522	432	182	218	308	316	188
636	330	582	438	376	986	358	508	384
586	434	368	644	1556	882	672	576	242
832	456	556	300	606	798	464	400	516
582	614	858	564	254	784	418	576	374
812	550	838	644	584	180	242	364	266
668	492	746	576	314	340	436	168	754
548	216	424	890	328	356	430	220	566
722	894	1074	642	298	816	410	308	480
328	358	654	436	536	444	504	242	428
352	748	676	620	180	676	242	414	432
978	1298	604	448	198	550	520	174	398
478	610	654	502	190	828	500	700	436
402	330	720	582	472	520	480	440	304
726	448	698	352	814	824	332	428	518
630	912	586	1120	462	610	284	422	324
832	650	760	778	418	234	682	400	584
774	362	586	664	380	972	348	388	270
602	342	298	398	264	514	458	240	602
738	572	720	372	448	704	296	622	246
722	726	866	586	820	368	462	362	478
436	170	692	170	410	1118	442	350	226
392	550	598	340	292	416	310	696	346
814	526	506	356	636	584	588	362	344
1078	532	590	230	194	796	518	362	414
820	272	730	780	200	302	318	570	564
812	202	918	568	276	474	654	456	446
446	510	390	540	506	334	386	208	708
450	174	576	210	214	276	472	308	644
298	378	386	382	248	652	438	346	332
670	550	508	596	256	354	258	596	342
268	462	460	990	422	592	358	480	414
508	656	546	472	468	464	544	944	386
892	368	734	758	226	708	492	286	574
670	540	644	404	514	408	280	288	210
406	330	614	372	542	596	440	328	546
552	322	476	528	252	822	288	402	522
724	312	616	700	312	716	280	414	690
590	450	232	440	452	732	494	316	416
388	730	316	514	382	1200	638	198	298
756	288	642	636	196	510	358	278	454
376	326	702	660	824	588	646	310	484
720	698	614	590	252	428	292	222	698
670	380	714	578	402	242	190	208	686
932	676	876	700	438	418	262	496	718
498	242	400	610	172	454	388	448	554
692	694	760	786	264	180	218	550	496
764	494	622	398	180	544	342	314	352
232	428	778	616	282	844	454	518	718
252	256	432	490	208	566	332	526	372
962	668	414	390	314	424	308	514	406
410	294	662	566	1034	544	722	278	520
900	614	704	596	458	648	564	322	480
558	842	298	216	414	570	372	668	558
890	254	524	498	606	448	464	362	200
732	406	512	546	366	724	368	166	280
710	444	642	464	996	444	218	434	230
776	270	596	760	352	480	446	240	646
678	460	656	322	578	482	298	320	236
410	430	334	196	216	760	196	434	454
718	348	510	456	550	202	414	360	414
808	204	726	564	200	696	518	432	554
762	534	402	714	366	748	434	582	286
788	634	514	920	316	580	482	230	694
998	466	506	332	220	444	336	756	480
850	500	780	752	204	720	596	194	864
464	342	682	280	196	662	384	302	488
516	462	430	368	684	374	612	272	542
370	634	518	1012	260	714	508	406	228
910	202	694	422	190	522	494	380	372
574	410	698	410	204	770	768	420	456
1112	502	720	646	372	588	568	306	530
466	182	550	506	486	618	296	250	654
250	624	676	658	212	1124	626	394	426
580	626	372	418	336	436	190	468	384
502	592	664	422	252	662	832	378	352
284	378	292	370	478	288	294	440	326
556	722	550	520	370	252	524	352	514
358	532	258	1144	180	450	340	182	176
1080	276	502	962	188	574	376	410	528
572	620	1090	664	274	554	420	332	652
878	720	564	532	306	872	382	340	676
540	550	524	614	204	634	454	476	364
654	390	646	628	184	778	404	382	704
222	390	582	592	184	212	200	364	550
452	718	608	648	536	1076	358	502	322
338	374	514	564	516	314	504	270	364
722	436	558	352	398	662	386	384	480
1172	300	568	628	414	378	464	326	392
492	652	1008	192	270	934	660	446	658
806	872	462	224	316	472	642	256	546
756	828	456	660	398	1064	508	432	388
498	226	450	812	308	580	482	334	232
882	350	524	228	294	394	316	372	476
1050	476	934	566	790	720	210	354	718
312	378	448	670	482	632	422	482	476
1086	292	506	274	174	494	254	714	294
648	622	232	224	598	328	422	290	732
1170	352	520	764	194	328	300	392	518
664	292	658	520	282	510	230	280	222
358	498	770	366	310	412	602	326	276
378	770	852	564	248	580	430	366	606
826	282	686	378	260	372	344	246	396
332	216	658	516	400	486	524	402	286
740	354	408	190	640	474	888	264	924
912	326	394	750	184	368	202	370	484
738	402	536	214	194	878	542	490	206
272	184	652	602	588	772	296	266	670
486	428	636	318	428	398	198	456	450
694	354	700	550	410	622	174	316	310
926	514	420	250	548	718	330	308	528
834	576	656	722	290	612	312	440	638
344	432	604	582	258	182	458	214	490
856	548	640	510	544	482	380	384	608
784	440	908	486	506	246	318	642	474
922	684	848	630	176	250	672	450	598
462	818	582	328	426	638	594	948	572
694	206	314	506	186	452	162	390	388
830	580	708	202	162	592	318	1154	368
620	448	656	498	320	322	494	326	718
180	242	480	550	174	846	466	522	448
780	632	616	690	190	594	232	528	342
740	450	588	240	226	562	538	416	270
762	670	566	654	374	810	364	446	360
732	514	422	552	362	500	470	402	368
486	270	352	460	410	506	508	408	506
262	444	656	618	188	588	566	234	752
984	440	970	290	302	446	608	200	200
756	538	334	440	532	730	434	384	554
508	676	348	858	736	600	438	416	790
894	158	1050	734	338	684	430	388	376
222	230	410	286	312	768	374	322	178
888	526	732	864	670	420	252	442	428
596	534	442	758	242	538	518	310	782
472	680	640	470	224	524	418	328	366
506	672	294	866	352	820	228	206	248
724	742	718	424	328	1134	412	380	274
428	226	580	668	384	430	348	346	358
470	648	398	258	288	450	634	196	638
1004	470	846	442	530	624	556	400	522
556	238	798	664	220	442	588	600	444
214	270	590	254	172	604	514	284	736
600	428	298	558	238	564	382	316	258
742	380	394	440	218	414	424	290	596
578	284	428	520	196	436	332	512	420
664	234	306	736	184	498	318	304	210
728	816	590	894	238	426	642	544	290
716	1078	654	590	540	706	166	350	326
952	246	824	528	528	686	266	286	304
436	394	770	198	386	546	544	324	298
568	780	298	750	192	548	348	402	222
546	170	510	914	198	544	346	316	960
282	252	612	204	242	990	400	286	434
510	476	772	452	184	590	538	410	576
668	306	566	614	288	804	322	314	648
790	532	700	454	170	418	274	298	352
438	252	890	646	562	442	778	200	336
858	344	774	436	178	544	236	170	714
590	490	500	482	210	682	560	386	194
272	400	710	586	416	792	264	490	430
908	314	746	552	164	774	1004	338	222
674	872	272	250	178	670	418	330	488
380	368	736	430	322	532	314	402	412
680	616	600	328	168	450	504	544	278
664	808	572	498	346	268	302	572	406
736	418	762	916	430	798	350	396	272
720	880	580	484	362	954	574	580	174
910	374	886	534	570	304	394	442	270
512	216	554	904	686	710	202	284	528
504	338	716	396	690	626	270	388	672
592	568	588	568	350	354	464	806	308
566	238	742	642	550	494	416	598	588
860	430	488	436	230	630	236	324	390
274	568	392	908	492	380	344	530	366
788	580	852	328	390	610	564	306	332
172	392	750	478	172	1178	436	192	488
822	170	762	900	370	1144	458	326	490
730	832	318	674	400	268	308	460	582
332	400	516	610	912	212	512	374	160
682	492	484	544	466	730	262	238	212
666	426	214	330	526	888	326	218	308
682	404	294	540	254	680	406	546	450
680	352	288	678	340	272	540	494	472
756	402	846	1108	386	626	280	436	872
850	1178	1016	650	406	716	488	268	378
640	600	774	546	404	552	274	462	418
842	632	658	194	186	494	836	508	694
926	362	862	594	486	1076	526	366	300
514	418	614	436	404	216	416	528	434
410	186	564	686	196	928	260	414	484
838	528	224	880	184	430	514	370	658
480	608	270	388	416	176	336	306	478
314	866	638	318	430	432	494	346	480
632	986	630	394	310	272	344	556	286
862	512	450	462	608	332	290	490	436
620	250	330	550	304	626	416	496	762
900	1072	508	674	172	750	624	272	396
680	278	176	568	324	240	338	526	528
1216	750	602	602	382	776	440	184	588
660	296	176	400	346	634	484	652	364
298	294	796	838	452	350	538	518	806
414	600	556	562	236	518	332	676	360
644	434	432	568	236	890	616	368	552
458	244	790	392	1042	628	296	1224	488
336	598	504	530	598	544	446	330	354
488	418	754	610	324	666	422	514	202
574	368	494	1046	220	476	472	1008	308
472	458	836	608	380	304	240	458	336
836	188	550	400	268	412	272	410	314
194	296	736	686	560	550	568	380	534
704	186	368	422	484	470	352	380	664
1198	818	588	652	1088	566	550	334	488
860	1096	796	706	538	186	358	376	248
418	248	710	768	346	548	468	336	218
366	728	904	466	454	212	426	184	214
750	1492	786	428	534	734	496	230	640
490	612	846	516	270	762	230	188	458
470	782	508	310	266	402	652	310	862
864	560	448	484	206	166	162	408	466
668	1094	872	646	236	402	250	278	510
732	466	432	914	194	650	412	286	158
674	300	518	1060	374	732	604	420	496
570	442	446	378	234	376	320	400	300
446	486	658	446	268	1138	466	462	494
390	314	748	530	202	190	472	212	604
480	210	924	586	178	1050	248	432	882
586	236	738	364	170	412	540	276	282
268	704	1032	520	382	868	488	336	326
584	686	506	810	536	542	704	240	636
1130	826	568	520	258	390	434	380	218
308	624	938	458	208	590	316	348	532
838	804	416	496	784	212	474	426	244
1136	424	658	546	364	654	442	366	580
544	578	878	570	396	754	318	376	418
266	386	980	412	250	514	458	794	674
998	904	814	284	218	648	540	372	286
866	482	1094	320	374	222	370	332	758
830	198	566	402	212	658	418	240	216
584	604	460	900	406	774	524	232	296
1096	360	892	562	570	778	322	294	576
726	392	624	952	196	794	648	564	272
662	522	352	672	286	1220	454	410	426
426	512	626	684	306	804	450	436	302
748	376	448	500	204	400	716	296	428
1000	214	802	588	586	512	420	380	440
304	726	674	480	472	280	446	588	344
516	466	566	538	192	474	464	166	414
300	994	350	238	210	640	650	172	318
356	566	608	494	446	318	698	242	588
822	224	328	474	436	576	396	206	264
496	184	252	458	518	826	444	246	566
362	302	626	634	252	206	506	678	210
768	270	558	202	212	764	336	530	876
852	316	538	330	350	388	482	314	508
736	210	678	540	266	522	848	592	282
892	346	188	580	258	620	374	220	560
678	672	320	628	432	276	288	252	788
396	460	1108	524	414	536	330	314	478
772	818	890	528	598	412	254	448	598
750	196	720	438	378	672	496	238	378
340	678	558	310	584	508	158	444	424
1170	708	348	684	544	516	364	202	416
654	544	562	838	170	462	462	250	260
614	310	620	282	212	852	602	272	502
828	716	450	688	242	206	370	488	774
614	358	736	924	444	996	450	352	204
466	544	420	524	516	834	572	328	576
674	390	542	352	278	782	354	338	348
660	594	896	1282	480	502	544	210	510
472	822	704	646	372	538	352	220	238
610	546	638	932	408	470	442	202	284
810	386	606	362	448	1174	564	510	492
984	228	1086	810	438	616	312	1248	444
940	294	380	594	250	632	604	492	674
248	500	498	352	204	514	412	326	260
834	676	778	718	244	366	326	402	742
448	476	594	574	462	856	282	364	306
632	224	732	688	440	534	508	338	448
772	698	704	372	182	908	572	312	364
416	658	468	338	452	582	204	200	648
660	400	322	182	514	714	208	428	294
826	190	640	460	392	672	354	534	436
826	370	266	646	180	810	254	264	458
502	762	982	452	192	716	490	192	258
476	780	732	530	294	192	634	514	170
458	588	542	184	182	336	212	272	600
764	1090	318	610	856	444	320	256	280
550	412	716	180	188	654	830	500	720
180	750	458	328	316	494	254	446	354
418	402	626	348	220	856	366	236	554
728	520	436	516	200	816	230	512	332
712	352	626	1100	178	632	324	240	318
628	940	764	460	460	266	276	382	398
928	452	318	714	490	400	456	358	416
480	346	754	710	612	516	426	262	446
1182	250	760	342	182	630	234	356	614
784	698	506	666	746	816	378	162	452
282	316	438	818	336	778	428	578	228
476	304	402	786	562	342	516	278	652
758	1362	740	478	198	866	520	216	398
854	576	558	772	228	444	426	376	482
650	338	714	748	270	672	336	356	526
880	428	720	514	1098	550	498	620	698
846	258	560	442	194	532	566	406	328
624	540	418	512	344	780	262	356	262
944	414	476	386	514	458	490	444	328
674	800	680	206	372	368	272	218	742
1064	516	692	558	834	646	728	356	462
818	428	554	568	178	512	766	412	454
586	458	586	328	230	534	342	216	278
994	774	764	478	204	260	264	312	518
472	398	952	382	172	268	624	234	614
554	196	876	310	214	416	568	850	260
966	432	496	818	324	550	334	162	324
362	426	686	290	222	380	266	308	330
506	474	566	356	546	384	514	328	352
484	570	380	638	218	836	490	280	422
848	314	576	364	184	230	316	246	230
684	506	638	236	230	934	310	300	418
164	380	926	650	176	524	306	224	294
948	1116	568	422	444	834	522	284	346
682	424	316	720	416	614	338	324	402
392	390	716	642	224	546	434	252	484
926	248	1132	462	492	922	848	344	452
440	282	706	374	476	362	394	364	416
400	648	572	838	288	224	364	354	726
684	810	624	556	864	786	474	330	780
780	264	518	360	422	550	342	226	348
346	446	482	990	1082	1152	746	432	578
586	342	458	714	580	370	634	412	580
484	538	372	688	198	642	300	486	382
756	388	604	496	258	512	538	256	332
566	258	388	678	534	772	368	256	636
1018	624	710	338	218	208	536	418	616
668	204	726	344	452	484	464	330	564
444	442	336	184	446	560	388	628	316
902	320	430	428	176	564	410	234	320
186	346	472	542	226	338	432	344	450
406	570	664	514	212	454	806	168	296
756	800	524	578	192	330	460	518	934
982	172	272	446	890	868	366	400	286
770	532	310	454	802	374	204	208	384
778	360	824	626	250	730	764	414	266
1184	358	796	642	254	554	484	416	322
998	344	598	340	270	646	366	368	406
396	366	572	442	198	890	352	384	502
528	316	1006	564	432	594	280	300	216
1020	270	758	430	466	340	334	540	378
720	488	702	672	536	350	392	950	504
856	610	702	840	510	504	596	286	406
560	342	560	480	394	506	480	188	256
326	444	688	554	304	394	300	494	230
316	364	966	690	440	242	526	366	476
652	418	248	382	170	682	392	380	578
616	356	500	448	178	420	338	344	524
778	464	442	890	392	578	480	290	674
1052	474	650	590	406	666	622	392	558
808	392	342	418	546	534	546	238	454
582	418	274	390	364	280	504	338	394
404	328	440	314	240	484	592	282	416
428	320	568	432	652	358	288	524	280
486	538	376	570	624	548	248	356	346
342	676	1320	838	350	886	610	430	562
504	204	508	648	364	990	312	384	322
748	604	748	436	264	670	182	160	480
912	1086	820	524	378	302	356	218	412
164	524	342	382	236	608	468	394	412
860	300	840	722	440	448	714	410	732
382	352	410	762	316	706	512	212	666
230	348	862	814	192	416	496	452	652
550	594	682	412	564	908	410	256	442
682	596	698	172	292	494	308	454	654
742	398	662	302	268	400	390	276	222
580	482	698	564	260	380	442	268	712
502	216	442	370	302	582	342	534	492
796	196	646	378	398	244	336	216	178
324	402	630	666	202	436	430	478	260
1012	474	638	426	406	372	206	296	568
502	464	518	770	346	526	270	526	280
520	680	926	646	316	424	654	398	372
818	210	392	188	250	920	236	178	434
784	974	822	404	468	368	728	852	528
938	204	796	756	718	316	668	532	696
666	380	522	734	174	476	434	352	296
524	550	462	644	366	372	286	544	780
906	228	718	392	532	438	262	328	566
646	470	404	174	512	536	210	376	504
900	604	1230	580	518	476	196	364	374
604	930	710	592	450	488	522	262	538
656	440	354	558	680	590	538	280	770
758	540	200	318	360	794	306	310	606
176	404	470	488	316	438	586	290	422
1294	358	1120	336	356	644	350	436	248
234	266	784	472	260	398	298	464	272
622	518	248	454	260	934	662	856	416
172	354	888	764	172	636	738	546	484
210	264	758	528	492	456	456	228	582
448	694	424	432	220	380	356	442	460
392	590	404	432	456	426	260	266	428
330	368	654	454	342	800	580	210	366
392	314	822	224	274	296	740	232	516
732	202	452	382	872	812	336	186	254
556	308	468	504	420	1092	350	396	368
890	308	366	240	614	738	286	182	396
648	716	524	954	206	470	274	290	664
842	374	566	670	616	414	696	510	358
748	378	1186	576	194	460	402	242	862
466	588	556	504	414	690	402	406	326
402	412	344	402	588	484	212	714	362
384	592	334	178	502	372	276	734	458
626	860	498	216	410	420	478	258	504
584	322	336	362	370	874	260	630	304
456	488	448	1058	206	712	378	336	514
912	278	814	622	212	960	416	300	750
540	706	884	412	364	694	260	1178	322
950	378	502	322	258	954	334	392	156
624	642	960	676	620	1064	420	336	440
840	192	638	430	404	318	390	168	294
826	978	596	476	726	664	498	224	366
484	416	562	528	370	398	414	224	646
728	336	470	388	332	574	352	284	338
370	380	396	288	364	778	412	210	548
1030	302	678	232	266	438	380	272	336
742	250	614	828	334	528	586	434	254
788	546	368	928	186	716	244	692	404
790	1254	732	800	256	494	518	400	514
766	282	648	278	392	416	608	1022	1158
1078	550	630	376	268	636	226	692	418
704	596	598	598	766	540	582	292	726
296	710	820	326	468	1002	360	634	306
718	594	468	696	494	492	330	334	688
810	392	664	578	396	936	240	288	198
724	722	826	586	358	202	590	410	764
592	980	496	446	244	506	210	188	480
578	494	678	468	184	1322	410	362	352
1098	230	866	618	376	350	494	400	336
296	238	978	378	380	894	224	424	244
800	580	728	596	606	878	438	404	304
402	466	730	308	316	328	1548	344	346
744	1042	746	556	266	428	306	442	328
714	836	386	240	740	504	588	336	516
828	768	446	214	756	554	370	200	272
1252	324	768	466	256	396	376	428	380
206	796	656	542	456	546	452	272	394
336	190	356	328	308	248	390	236	422
966	638	468	554	182	608	514	758	468
732	456	638	514	366	456	182	256	548
170	484	648	546	324	984	362	346	480
690	282	794	730	182	596	408	1302	312
736	888	556	426	230	904	562	778	770
926	374	836	426		482	398	360	602
560	392	632	872		786	610	426	404
358	356	610	562		680	630	572	524
566	488	658	958		870	282	478	272
562	430	712	188		690	490	516	370
758	416	684	494		1092	840	640	378
962	440	1048	302		470	452	252	458
542	230	532	446		412	286	370	206
226	314	314	694		166	324	242	552
764	710	576	846		574	258	472	674
1002	452	478	868		478	230	362	452
328	766	648	302		332	288	410	718
464	504	570	678		646	518	360	574
412	302	686	450		568	482	342	588
494	444	420	660		660	520	202	338
864	192	534	626		464	432	280	348
912	290	796	756		392	180	512	294
610	484	676	312		184	382	182	550
600	712	608	736		894	330	238	406
1644	208	582	304		626	410	208	670
1156	204	738	952		380	432	178	518
618	384	348	538		506	652	262	266
654	344	518	564		754	160	380	618
562	184	330	390		676	310	456	472
438	646	960	434		766	210	216	496
570	702	784	528		622	356	596	376
524	210	1000	270		750	506	372	404
378	840	250	592		782	272	608	438
1256	844	764	254		854	444	244	764
808	518	590	594		346	270	852	430
754	1592	508	686		314	240	482	464
698	398	602	738		258	296	580	488
878	880	562	792		348	346	702	568
210	398	560	340		560	330	206	582
482	386	318	1168		452	350	256	300
840	190	588	472		340	280	302	534
240	184	724	334		182	374	438	450
708	680	1086	530		528	336	426	412
582	364	670	572		292	256	426	418
936	506	240	658		832	904	352	492
246	274	992	462		420	316	504	380
794	644	586	1110		358	670	464	488
688	340	516	706		354	426	410	518
858	344	676	280		378	348	214	260
618	400	604	368		802	246	210	444
668	282	798	518		650	624	518	596
546	632	610	238		654	762	316	586
648	164	750	778		348	214	490	564
866	430	804	606		746	206	364	346
498	332	354	184		728	246	408	388
626	376	1066	738		482	340	546	350
740	636	914	608		1220	904	236	654
348	554	426	654		840	446	476	290
852	970	758	484		1170	448	200	434
740	700	804	482		874	156	322	432
336	524	520	420		566	300	624	568
184	234	480	480		990	446	432	188
750	268	490	362		752	238	234	256
718	464	594	494		450	492	256	194
856	484	458	428		518	480	260	278
600	424	248	384		1240	242	198	238
550	568	728	892		784	576	190	700
1242	368	598	636		660	440	352	206
832	354	278	708		794	250	214	854
408	496	314	560		770	342	376	562
444	382	956	620		694	482	314	664
586	402	914	428		450	452	366	392
1038	392	520	590		380	336	318	300
1066	630	426	742		558	534	288	324
784	234	606	348		410	566	252	322
828	490	470	1072		600	682	338	570
326	518	1140	522		612	222	398	170
738	422	744	800		672	428	200	404
878	238	890	480		346	352	376	490
494	568	830	598		614	556	284	332
304	320	680	438		752	186	284	444
442	266	554	940		400	658	414	380
576	574	840	212		562	418	228	404
512	562	910	392		554	634	238	620
190	642	400	700		1204	364	446	606
788	642	280	340		818	386	584	456
814	382	276	626		514	404	452	446
1186	1104	956	412		268	406	298	446
742	626	638	736		498	338	230	380
454	760	308	622		438	394	268	580
638	376	462	896		436	420	168	502
574	212	374	502		424	282	414	624
488	594	736	538		330	676	418	564
190	720	718	482		698	390	820	492
1034	226	566	234		500	468	376	392
336	258	556	812		814	386	654	704
1052	452	432	994		386	458	348	756
476	202	652	890		606	560	376	628
1088	1248	472	618		328	188	378	294
364	446	790	458		926	438	398	666
448	300	346	480		1118	252	376	652
238	430	788	224		906	476	356	268
770	414	1246	848		382	296	308	490
390	184	580	366		460	204	270	264
178	204	342	374		254	394	234	474
532	832	774	552		860	458	264	442
738	516	1042	520		500	532	428	444
1348	204	966	620		836	590	252	288
474	314	404	270		310	306	296	600
768	232	566	382		500	456	510	284
586	330	538	802		188	286	274	436
466	540	478	304		286	412	224	432
878	606	370	550		226	518	364	542
606	732	444	998		348	540	530	386
766	320	522	272		262	704	272	374
588	950	514	496		732	554	234	740
566	432	762	1024		440	804	366	256
414	412	910	466		660	522	584	342
504	306	576	412		452	1148	294	198
414	402	486	190		378	636	180	418
294	404	334	686		734	174	318	754
182	284	396	446		532	194	200	402
610	742	640	884		346	272	174	628
1222	280	664	702		546	582	322	608
592	694	472	470		862	826	384	256
796	336	870	592		662	284	328	418
446	218	768	178		532	594	426	474
654	306	396	226		616	284	246	710
538	384	712	692		330	376	420	430
742	440	224	654		260	254	170	248
778	212	330	862		716	294	178	388
820	398	1208	294		234	374	166	296
436	558	952	770		728	598	404	474
750	344	812	930		408	434	570	628
622	438	728	420		284	606	428	236
644	340	796	656		620	728	394	630
418	292	476	354		418	430	324	676
516	490	692	728		682	584	430	556
178	634	682	174		404	300	408	414
472	542	778	712		650	496	218	282
430	1338	436	862		876	442	580	824
352	162	684	522		370	366	226	316
880	466	326	212		470	402	368	514
702	538	752	746		816	396	294	866
472	348	202	354		820	264	910	512
970	932	680	352		370	434	266	510
388	464	1022	818		694	216	182	658
274	554	328	712		528	548	206	680
310	326	876	422		1088	270	594	428
272	340	464	524		322	270	156	494
638	586	482	786		622	900	160	504
316	340	340	900		1072	568	426	380
368	310	616	462		392	396	432	396
560	462	438	590		370	332	314	320
318	166	500	1214		196	1002	240	484
392	426	808	530		310	534	326	546
784	330	198	658		414	516	382	300
694	210	702	572		272	728	508	1080
934	182	496	286		758	362	458	798
590	610	876	190		800	348	266	486
418	608	322	644		800	370	286	518
552	688	526	856		170	254	268	590
656	282	1534	356		440	484	382	494
778	326	764	418		634	472	204	300
932	400	540	710		422	380	242	240
768	744	494	844		496	440	264	764
372	258	738	420		592	296	344	246
540	380	508	248		970	482	456	568
690	394	1312	534		380	982	482	480
652	388	280	714		418	312	248	420
752	228	570	470		364	490	340	560
604	692	664	592		398	468	384	482
448	392	406	662		270	400	362	610
370	312	986	430		532	884	500	556
714	560	896	802		716	628	302	322
366	554	746	732		504	556	246	676
588	402	1104	522		342	674	928	498
220	696	586	522		558	676	646	280
700	702	398	876		440	424	194	380
1074	258	588	462		520	492	272	964
634	384	526	248		562	594	190	388
802	696	236	440		416	542	654	396
256	406	272	376		618	608	232	288
312	426	898	470		396	710	376	496
910	198	698	554		596	456	648	578
230	308	392	510		326	642	298	360
614	414	690	538		648	650	286	588
580	776	652	456		354	272	296	542
692	716	494	776		688	698	172	888
940	370	744	1036		430	508	436	680
898	240	586	774		556	344	248	670
596	768	800	202		432	342	624	394
434	708	398	862		302	248	240	458
460	430	916	630		606	488	418	818
556	578	774	374		700	994	454	832
744	406	752	592		504	444	356	302
602	796	368	468		446	284	288	464
414	378	472	938		398	306	224	548
240	718	706	408		290	916	306	330
692	290	348	618		790	536	574	460
916	300	760	534		632	770	192	560
696	674	582	756		538	460	168	612
734	492	514	854		792	562	228	514
432	532	304	288		780	460	342	728
442	204	624	446		468	654	334	600
468	760	350	412		664	650	328	646
348	342	642	428		884	540	576	350
322	200	378	244		366	672	1284	588
804	326	946	270		360	492	386	628
1014	248	562	402		442	536	1652	526
448	404	436	420		750	556	488	614
492	420	344	250		522	612	186	502
406	354	662	868		450	490	252	512
686	482	606	758		384	424	392	826
534	760	712	456		666	762	292	692
578	326	230	762		580	432	306	436
716	706	884	614		538	618	302	282
544	892	574	628		690	634	334	470
272	734	836	538		318	426	362	506
578	362	742	696		470	642	294	588
736	516	630	472		578	800	220	538
590	780	646	626		754	554	506	648
434	1450	770	492		536	748	222	654
848	454	820	406		334	498	232	264
1132	390	788	294		596	540	186	476
1068	748	438	1130		556	564	488	404
214	732	550	334		376	194	326	366
744	494	456	340		738	398	180	220
746	380	754	682		782	472	472	476
476	736	370	786		526	330	374	538
842	420	714	500		592	438	430	368
314	486	792	242		358	642	384	588
456	670	900	694		716	556	282	240
232	604	460	662		466	270	182	622
1144	470	654	220		606	174	648	318
422	486	1064	298		824	252	394	256
712	1114	614	404		184	186	174	494
250	740	750	652		562	864	586	420
424	232	1054	468		640	274	416	544
1104	500	586	280		514	362	412	318
392	308	648	562		864	314	388	284
586	750	480	480		182	422	480	298
602	476	832	640		862	394	260	470
372	450	450	394		634	420	234	584
740	234	696	388		590	526	206	336
444	546	464	818		798	498	200	700
454	398	572	866		1054	744	244	612
688	222	322	580		618	416	270	546
1328	504	750	362		554	260	416	438
966	580	814	292		586	286	190	372
1294	294	734	808		940	520	188	290
312	386	582	488		392	684	168	620
726	356	268	650		656	402	454	560
746	334	444	346		534	362	356	880
846	374	802	584		1402	428	168	290
818	450	838	494		510	496	358	400
202	744	392	738		402	472	474	598
838	308	754	1098		622	368	464	426
846	350	888	492		718	578	838	316
990	844	324	386		624	1700	656	554
530	626	634	634		768	330	292	632
300	236	570	564		750	680	392	570
436	266	530	706		532	284	338	304
842	804	356	980		502	498	354	262
990	860	464	424		312	246	240	342
468	192	712	208		372	186	474	672
724	226	942	644		624	258	502	346
358	342	590	674		422	394	418	260
1008	240	460	432		584	332	286	310
562	602	192	658		680	380	486	442
802	578	636	784		792	518	268	770
592	450	688	384		1014	338	464	494
520	198	378	270		210	496	304	362
1044	184	266	674		354	418	218	576
946	654	476	476		282	368	358	752
952	826	488	718		644	324	436	528
392	296	790	594		354	482	284	246
1048	584	874	378		566	332	450	506
1022	386	824	588		772	736	480	586
918	432	282	506		558	524	392	472
568	404	524	872		826	632	270	418
546	816	678	334		506	310	426	326
988	236	560	534		1000	286	240	232
442	568	304	594		506	618	414	516
376	698	342	692		504	578	198	540
650	442	734	664		498	484	174	498
334	192	492	650		432	492	156	538
378	262	878	748		458	308	308	444
980	500	364	224		438	342	392	544
602	444	764	880		884	348	430	360
236	1494	752	180		1220	562	464	566
484	234	502	594		224	514	666	506
704	236	170	682		670	236	194	478
452	672	292	714		248	762	412	528
[truncated: 918 more rows]

## Sheet: ED Fig10c
Extended Data Figure 10c
hrg-1 TPM expression
WT	KO	P0hetF1KO	P0hetF1het	WT	KO	P0hetF1KO	P0hetF1het	CRISPR mut	CRISPR mut
7.65	14.805	14.91	15.73	12.575	80.18	45.6667	39.12	20.01	52.8575

## Sheet: ED Fig10d
Extended Data Figure 10d
log2(mean miRNA expression)	log2(P0hetF1KO vs P0hetF1het)
16.1289	-0.12177
15.8916	0.484441
15.1406	-0.104534
14.9046	0.25108
14.4233	-0.111888
14.088	0.36636
13.796	-0.0582459
13.3413	0.0960807
13.0543	0.311115
12.9102	0.34176
12.673	0.105481
12.693	0.27286
12.2248	0.218325
12.0345	0.291405
11.0247	-0.917196
11.6416	0.600734
11.4623	0.664494
10.9518	0.357526
10.7817	0.167715
10.6482	0.582143
10.437	0.402335
10.074	0.391645
10.3658	0.931619
9.87033	0.316549
9.15698	-0.65004
9.24143	-0.26649
9.65436	0.692906
9.35206	0.548158
9.33575	0.577479
9.13488	0.544321
8.95901	0.750322
8.55149	0.100299
8.23016	0.414749
8.15825	0.253116
7.9687	-0.049595
8.13648	0.277674
8.4005	0.750676
7.8463	-0.249095
7.73873	-0.374395
7.57348	-0.668872
7.95061	0.27714
8.39041	0.988293
8.1608	0.698041
8.22551	0.769121
7.66503	0.080648
7.31592	0.514622
7.28645	0.555582
6.81985	0.0754698
6.78395	0.0235844
6.63518	-0.0096609
7.7484	1.02238
6.64164	0.25469
6.27586	-0.0864335
6.7353	0.88067
6.20929	0.170183
5.94302	-0.165142
6.21351	0.419035
6.03884	0.177897
6.53897	1.15305
6.27167	0.637935
5.80087	0.0455269
5.84574	0.14307
6.99834	1.63847
5.73072	0.307543
5.56739	0.456833
5.22956	0.386582
5.63083	0.982619
5.19587	0.469914
5.11922	0.480412
4.97327	0.316842
5.34887	0.768193
5.05532	0.612521
4.76325	0.284192
5.29719	1.31202
4.88561	0.806658
4.54605	0.451975
4.65495	0.698907
5.00091	1.21797
4.66374	0.995328
5.99875	1.96421
4.1277	0.132227
4.03442	0.0642671
4.15604	0.338773
4.29576	0.778911
4.1609	0.752346
3.8918	0.354848
4.15836	1.02487
3.11895	-0.512633
4.38685	1.18515
2.78793	-0.60526
3.09001	0.109195
3.066	0.127126
3.30012	0.718092
3.37949	0.84728
3.60743	0.770431
3.54631	1.11131
2.5068	-0.482873
2.79612	0.251554
2.5267	-0.277704
2.95299	0.601034
3.30477	1.11496
2.60764	0.0809871
2.55542	0.0915667
2.59182	0.0936005
2.70199	0.415125
3.04652	0.889859
2.69037	0.567521
2.20088	-0.269819
2.10716	-0.0390451
2.74743	1.16956
2.06826	0.193426
2.36023	0.689392
2.38526	0.876461
2.5069	0.907201
2.62787	1.11104
1.82717	-0.105089
1.97671	0.221652
1.80935	0.121747
2.0338	0.836975
1.67451	0.186622
1.59111	0.106474
1.78969	0.544427
2.03639	1.00287
1.25398	-0.328446
2.23244	1.25472
1.43428	0.393656
0.799632	-1.0869
1.02733	-0.223709
0.938509	-0.355493
0.74941	-0.539475
1.16216	0.529661
2.07664	1.03223
1.13227	0.707665
0.793129	0.0170706
0.563205	-0.424779
0.654495	-0.560728
0.72404	0.0845509
0.67275	0.11042
0.469051	-0.525396
0.892383	0.338234
0.900939	0.487088
0.777358	0.42306
1.11623	0.737979
1.11382	0.818164
0.316358	-0.283026
0.555252	0.326751
0.709418	0.553161
0.776184	0.550881
0.247246	-0.213577
0.719305	0.635861
0.537315	0.367242
0.179246	-0.126807
1.24327	1.34799
0.856533	1.05506
0.690291	0.824078
0.0777129	-0.101553
0.60106	0.880492
0.0726774	-0.0441767
-0.298626	-0.668181
0.208102	0.767325
-0.0665289	0.238889
0.406525	0.867552
-0.0240839	0.20313
0.0350985	0.230415
-0.347609	-0.371593
0.730713	1.30363
-0.0018061	0.839044
0.150061	0.543731
0.229084	0.753289
-0.222511	0.168195
-0.757723	-0.0065553
-1.03701	-1.70913
0.465049	1.58477
-1.18287	-2.32214
-0.671585	-0.191865
-0.624942	0.123778
-0.765718	-0.0368235
-0.387918	0.253632
-0.820609	0.391705
-0.867829	0.13689
-0.890246	0.0435176
-0.361474	1.0207
-0.912423	0.175252
-1.35471	-0.328211
-0.771457	0.938009
-1.69408	-1.06308
-1.77904	-1.42811
-1.20547	0.445751
-1.44071	-0.0913262
-0.783803	1.14953
-1.10006	0.755393
-1.11629	1.96983
-1.95126	-1.34622
-0.948236	1.17555
-1.50117	0.821493
-0.622688	2.22712
-1.73009	0.152289
-2.30301	-1.4892
-1.36619	0.739557
-1.50886	0.524177
-1.83305	-0.0164766
-2.09218	0.833063
-2.1207	-0.477542
-1.38259	0.881132
-1.47666	0.973313
-2.32887	-0.673819
-1.61312	2.07263
-2.40472	-0.19533
-0.478115	2.58009
-1.83595	1.74625
-2.29008	0.201467
-1.49722	1.28145
-1.76997	0.798053
-2.03937	0.676646
-2.16889	1.03595
-2.35094	-0.817191
-2.98378	-0.669068
-3.01075	0.37244
-3.63795	-1.69061
-3.15851	0.147477
-3.1658	-1.17105
-1.75283	1.94945
-2.69376	0.0718363
-2.95738	-1.08896
-1.6652	1.66689
-1.03451	2.98283
-2.08503	2.25378
-2.76386	0.0194218
-2.74773	0.359955
-3.46083	-1.11242
-3.06849	1.96364
-3.01296	0.053588
-3.53021	-0.360692
-3.10434	0.730829
-4.31251	-0.717372
-3.72844	0.521399
-4.65263	-2.20329
-3.29224	1.67242
-2.68696	2.05476
-3.37256	1.44594
-3.81651	-0.33602
-1.44129	2.0651
-2.326	3.02533
-4.41504	-0.713332
-5.22291	-1.47186
-2.68254	2.60195
-3.3917	0.285522
-4.0601	1.26526
-3.3566	1.96183
-4.01976	0.67124
-5.31558	-1.83727
-4.37112	-0.701213
-4.41546	-0.149476
-3.54004	1.03895
-5.41462	-1.43383
-4.79575	-0.458918
-3.14144	2.28316
-4.79575	-0.458918
-6.22291	-1.05917
-6.22291	-1.05917
-4.16912	1.23384
-4.29157	0.181793
-4.38629	1.51983
-6.22291	-1.05917
-5.27966	-0.15397
-5.27966	-0.15397
-4.21523	0.260658
-4.41843	1.36281
-5.42056	-0.168735
-6.41462	-1.03169
-3.94489	1.80388
-2.41678	3.54268
-3.37904	1.92942
-4.5662	0.157661
-6.41462	-1.03169
-3.4893	1.98418
-2.32589	2.81531
-6.41462	-1.03169
-5.41546	-0.151964
	0
	0
	0
	0
	0
-3.28932	2.98605
	0
	0
-4.76315	1.89964
	0
	0
	0
	0
	0
-6.3152	0.734968
	0
	0
	0
-6.3152	0.734968
	0
	0
	0
	0
	0
-6.62049	0.713245
-4.92642	1.87451
	0
	0
	0
-6.62049	0.713245
-5.62049	1.11302
	0
	0
	0
	0
	0
	0
	0
-4.62049	1.44393
	0
	0
-6.4163	0.739867
	0
-2.90958	3.97806
	0
-6.62049	0.713245
-5.3152	1.14358
	0
	0
	0
-5.62049	1.11302
	0
-3.99327	1.37373
	0
-3.89292	3.17253
	0
	0
	0
	0
	0
	0
	0
	0
	0
	0
	0
	0
	0
	0
	0
	0
	0
	0
	0
-6.4163	0.739867
	0
-5.4163	1.1503
-4.83134	1.266
-3.89624	2.62219
	0
-6.3152	0.734968
-5.62049	1.11302
	0
	0
-4.51478	2.23136
	0
	0
	0
	0
	0
-4.825	1.88912
	0
	0
	0
	0
	0
	0
	0
	0
-6.4163	0.739867
	0
	0
	0
	0
	0
	0
	0
	0
	0
	0
	0
	0
	0
	0
	0
	0
	0
	0
	0
-6.3152	0.734968
	0
	0
-6.4163	0.739867
-6.62049	0.713245
-5.4163	1.1503
	0
	0
-5.62049	1.11302
	0
-3.1616	3.80832
	0
	0
	0
	0
	0
	0
	0
	0
	0
	0
	0
	0
	0
	0
	0
-6.4163	0.739867
	0
	0
	0
	0
	0
	0
	0
	0
-6.4163	0.739867
	0
	0
-4.73023	1.28816
-6.4163	0.739867
	0
-3.92982	2.66522
	0
-3.6644	2.75583
	0
	0
	0
	0
	0
	0
	0
	0
	0
	0
0.247246	-0.213577

## Sheet: ED Fig10e
Extended Data Figure 10e
gene names	miR-85 CRISPR mut	miR-85 KO vs WT (300mM)	P0hetF1KO vs P0hetF1het
hsp-70	3.71299	1.95849	0.749484
hsp-16.1	3.68275	1.85568	0.812018
hsp-16.48	3.53326	1.90999	0.194998
hsp-16.49	3.53326	1.90999	0.194998
hsp-16.41	3.345	1.78727	0.383791
hsp-16.2	2.99578	1.69201	0.00899533
hsp-110	1.91037	0.755859	0.0908839
hsp-16.11	1.6609	2.20168	-0.619701
hsp-12.6	1.23621	0.693395	-0.0639053
hsp-12.3	1.01957	0.583309	0.212051
hsp-2	0.687287	0.954303	-0.582501
hsp-1	0.497222	0.0827546	0.0904372
hsp-17	0.315422	-0.259614	0.499999
hsp-3	0.247182	0.0879334	-0.000108119
hsp-12.2	0.233173	-1.69475	0.548318
hsp-6	0.0388623	0.0326549	-0.122477
hsp-43	-0.0448658	-0.559	0.158331
hsp-4	-0.0663173	-0.51637	-0.528684
hsp-60	-0.139741	0.0973706	0.17048
hsp-25	-0.170576	-0.382085	0.112689
hsp-12.1	-0.337516	-0.540427	0.590233
